# Supplementary material for: OICR-41103 as a chemical probe for the DCAF1 WD40 domain
Source: Commun Biol. 2025 Jul 19;8:1076. doi: 10.1038/s42003-025-08491-0 (PMC12276300; doi:10.1038/s42003-025-08491-0)
Supplement: Supplementary file 3 — Supplementary Data [file 42003_2025_8491_MOESM3_ESM.xlsx]

## Sheet: Figure 2a
n=1					n=2					n=3
Cycle: 14 41103_n2_X	Cycle: 14 41103_n2_Y	Fitted Cycle: 14 41103_n2_X	Fitted Cycle: 14 41103_n2_Y		Cycle: 14 41103_n2_X	Cycle: 14 41103_n2_Y	Fitted Cycle: 14 41103_n2_X	Fitted Cycle: 14 41103_n2_Y		Cycle: 16 41103_n3_X	Cycle: 16 41103_n3_Y	Fitted Cycle: 16 41103_n3_X	Fitted Cycle: 16 41103_n3_Y
-58.62	-0.474609	-58.62	0		-58.62	-0.474609	-58.62	0		-58.82	-0.750977	-58.82	0
-58.52	-0.521484	-58.52	0		-58.52	-0.521484	-58.52	0		-58.72	-0.700195	-58.72	0
-58.42	-0.521484	-58.42	0		-58.42	-0.521484	-58.42	0		-58.62	-0.666992	-58.62	0
-58.32	-0.539062	-58.32	0		-58.32	-0.539062	-58.32	0		-58.52	-0.655273	-58.52	0
-58.22	-0.525391	-58.22	0		-58.22	-0.525391	-58.22	0		-58.42	-0.649414	-58.42	0
-58.12	-0.533203	-58.12	0		-58.12	-0.533203	-58.12	0		-58.32	-0.651367	-58.32	0
-58.02	-0.505859	-58.02	0		-58.02	-0.505859	-58.02	0		-58.22	-0.649414	-58.22	0
-57.92	-0.521484	-57.92	0		-57.92	-0.521484	-57.92	0		-58.12	-0.633789	-58.12	0
-57.82	-0.517578	-57.82	0		-57.82	-0.517578	-57.82	0		-58.02	-0.647461	-58.02	0
-57.72	-0.515625	-57.72	0		-57.72	-0.515625	-57.72	0		-57.92	-0.672852	-57.92	0
-57.62	-0.511719	-57.62	0		-57.62	-0.511719	-57.62	0		-57.82	-0.674805	-57.82	0
-57.52	-0.501953	-57.52	0		-57.52	-0.501953	-57.52	0		-57.72	-0.672852	-57.72	0
-57.42	-0.492188	-57.42	0		-57.42	-0.492188	-57.42	0		-57.62	-0.670898	-57.62	0
-57.32	-0.482423	-57.32	0		-57.32	-0.482423	-57.32	0		-57.52	-0.670898	-57.52	0
-57.22	-0.482422	-57.22	0		-57.22	-0.482422	-57.22	0		-57.42	-0.670898	-57.42	0
-57.12	-0.480469	-57.12	0		-57.12	-0.480469	-57.12	0		-57.32	-0.670898	-57.32	0
-57.02	-0.501953	-57.02	0		-57.02	-0.501953	-57.02	0		-57.22	-0.698242	-57.22	0
-56.92	-0.476563	-56.92	0		-56.92	-0.476563	-56.92	0		-57.12	-0.702148	-57.12	0
-56.82	-0.484375	-56.82	0		-56.82	-0.484375	-56.82	0		-57.02	-0.686523	-57.02	0
-56.72	-0.484375	-56.72	0		-56.72	-0.484375	-56.72	0		-56.92	-0.680664	-56.92	0
-56.62	-0.472656	-56.62	0		-56.62	-0.472656	-56.62	0		-56.82	-0.702148	-56.82	0
-56.52	-0.474609	-56.52	0		-56.52	-0.474609	-56.52	0		-56.72	-0.702148	-56.72	0
-56.42	-0.455078	-56.42	0		-56.42	-0.455078	-56.42	0		-56.62	-0.700195	-56.62	0
-56.32	-0.449219	-56.32	0		-56.32	-0.449219	-56.32	0		-56.52	-0.698242	-56.52	0
-56.22	-0.460938	-56.22	0		-56.22	-0.460938	-56.22	0		-56.42	-0.709961	-56.42	0
-56.12	-0.447266	-56.12	0		-56.12	-0.447266	-56.12	0		-56.32	-0.713867	-56.32	0
-56.02	-0.435547	-56.02	0		-56.02	-0.435547	-56.02	0		-56.22	-0.713867	-56.22	0
-55.92	-0.431641	-55.92	0		-55.92	-0.431641	-55.92	0		-56.12	-0.709961	-56.12	0
-55.82	-0.441406	-55.82	0		-55.82	-0.441406	-55.82	0		-56.02	-0.709961	-56.02	0
-55.72	-0.431641	-55.72	0		-55.72	-0.431641	-55.72	0		-55.92	-0.702148	-55.92	0
-55.62	-0.412109	-55.62	0		-55.62	-0.412109	-55.62	0		-55.82	-0.708008	-55.82	0
-55.52	-0.417969	-55.52	0		-55.52	-0.417969	-55.52	0		-55.72	-0.711914	-55.72	0
-55.42	-0.429688	-55.42	0		-55.42	-0.429688	-55.42	0		-55.62	-0.709961	-55.62	0
-55.32	-0.41211	-55.32	0		-55.32	-0.41211	-55.32	0		-55.52	-0.698242	-55.52	0
-55.22	-0.402344	-55.22	0		-55.22	-0.402344	-55.22	0		-55.42	-0.709961	-55.42	0
-55.12	-0.423828	-55.12	0		-55.12	-0.423828	-55.12	0		-55.32	-0.702148	-55.32	0
-55.02	-0.412109	-55.02	0		-55.02	-0.412109	-55.02	0		-55.22	-0.702148	-55.22	0
-54.92	-0.410156	-54.92	0		-54.92	-0.410156	-54.92	0		-55.12	-0.709961	-55.12	0
-54.82	-0.402344	-54.82	0		-54.82	-0.402344	-54.82	0		-55.02	-0.692383	-55.02	0
-54.72	-0.408203	-54.72	0		-54.72	-0.408203	-54.72	0		-54.92	-0.702148	-54.92	0
-54.62	-0.410156	-54.62	0		-54.62	-0.410156	-54.62	0		-54.82	-0.708008	-54.82	0
-54.52	-0.396484	-54.52	0		-54.52	-0.396484	-54.52	0		-54.72	-0.717773	-54.72	0
-54.42	-0.390625	-54.42	0		-54.42	-0.390625	-54.42	0		-54.62	-0.717773	-54.62	0
-54.32	-0.382813	-54.32	0		-54.32	-0.382813	-54.32	0		-54.52	-0.711914	-54.52	0
-54.22	-0.378906	-54.22	0		-54.22	-0.378906	-54.22	0		-54.42	-0.709961	-54.42	0
-54.12	-0.382813	-54.12	0		-54.12	-0.382813	-54.12	0		-54.32	-0.698242	-54.32	0
-54.02	-0.380859	-54.02	0		-54.02	-0.380859	-54.02	0		-54.22	-0.709961	-54.22	0
-53.92	-0.396484	-53.92	0		-53.92	-0.396484	-53.92	0		-54.12	-0.704102	-54.12	0
-53.82	-0.396485	-53.82	0		-53.82	-0.396485	-53.82	0		-54.02	-0.719727	-54.02	0
-53.72	-0.394531	-53.72	0		-53.72	-0.394531	-53.72	0		-53.92	-0.713867	-53.92	0
-53.62	-0.402344	-53.62	0		-53.62	-0.402344	-53.62	0		-53.82	-0.702148	-53.82	0
-53.52	-0.394531	-53.52	0		-53.52	-0.394531	-53.52	0		-53.72	-0.704102	-53.72	0
-53.42	-0.396484	-53.42	0		-53.42	-0.396484	-53.42	0		-53.62	-0.69043	-53.62	0
-53.32	-0.382813	-53.32	0		-53.32	-0.382813	-53.32	0		-53.52	-0.666992	-53.52	0
-53.22	-0.390625	-53.22	0		-53.22	-0.390625	-53.22	0		-53.42	-0.661133	-53.42	0
-53.12	-0.390625	-53.12	0		-53.12	-0.390625	-53.12	0		-53.32	-0.65332	-53.32	0
-53.02	-0.394531	-53.02	0		-53.02	-0.394531	-53.02	0		-53.22	-0.672852	-53.22	0
-52.92	-0.376953	-52.92	0		-52.92	-0.376953	-52.92	0		-53.12	-0.678711	-53.12	0
-52.82	-0.375	-52.82	0		-52.82	-0.375	-52.82	0		-53.02	-0.68457	-53.02	0
-52.72	-0.361328	-52.72	0		-52.72	-0.361328	-52.72	0		-52.92	-0.682617	-52.92	0
-52.62	-0.378906	-52.62	0		-52.62	-0.378906	-52.62	0		-52.82	-0.672852	-52.82	0
-52.52	-0.382813	-52.52	0		-52.52	-0.382813	-52.52	0		-52.72	-0.680664	-52.72	0
-52.42	-0.388672	-52.42	0		-52.42	-0.388672	-52.42	0		-52.62	-0.672852	-52.62	0
-52.32	-0.394531	-52.32	0		-52.32	-0.394531	-52.32	0		-52.52	-0.678711	-52.52	0
-52.22	-0.394531	-52.22	0		-52.22	-0.394531	-52.22	0		-52.42	-0.665039	-52.42	0
-52.12	-0.373047	-52.12	0		-52.12	-0.373047	-52.12	0		-52.32	-0.65918	-52.32	0
-52.02	-0.371094	-52.02	0		-52.02	-0.371094	-52.02	0		-52.22	-0.641602	-52.22	0
-51.92	-0.316406	-51.92	0		-51.92	-0.316406	-51.92	0		-52.12	-0.624023	-52.12	0
-51.82	-0.314453	-51.82	0		-51.82	-0.314453	-51.82	0		-52.02	-0.612305	-52.02	0
-51.72	-0.310547	-51.72	0		-51.72	-0.310547	-51.72	0		-51.92	-0.620117	-51.92	0
-51.62	-0.322266	-51.62	0		-51.62	-0.322266	-51.62	0		-51.82	-0.620117	-51.82	0
-51.52	-0.330078	-51.52	0		-51.52	-0.330078	-51.52	0		-51.72	-0.629883	-51.72	0
-51.42	-0.330078	-51.42	0		-51.42	-0.330078	-51.42	0		-51.62	-0.62207	-51.62	0
-51.32	-0.341797	-51.32	0		-51.32	-0.341797	-51.32	0		-51.52	-0.637695	-51.52	0
-51.22	-0.333984	-51.22	0		-51.22	-0.333984	-51.22	0		-51.42	-0.618164	-51.42	0
-51.12	-0.34375	-51.12	0		-51.12	-0.34375	-51.12	0		-51.32	-0.625977	-51.32	0
-51.02	-0.34375	-51.02	0		-51.02	-0.34375	-51.02	0		-51.22	-0.625977	-51.22	0
-50.92	-0.371094	-50.92	0		-50.92	-0.371094	-50.92	0		-51.12	-0.620117	-51.12	0
-50.82	-0.359375	-50.82	0		-50.82	-0.359375	-50.82	0		-51.02	-0.624023	-51.02	0
-50.72	-0.326172	-50.72	0		-50.72	-0.326172	-50.72	0		-50.92	-0.635742	-50.92	0
-50.62	-0.280274	-50.62	0		-50.62	-0.280274	-50.62	0		-50.82	-0.655273	-50.82	0
-50.52	-0.255859	-50.52	0		-50.52	-0.255859	-50.52	0		-50.72	-0.663086	-50.72	0
-50.42	-0.255859	-50.42	0		-50.42	-0.255859	-50.42	0		-50.62	-0.665039	-50.62	0
-50.32	-0.263672	-50.32	0		-50.32	-0.263672	-50.32	0		-50.52	-0.597656	-50.52	0
-50.22	-0.267578	-50.22	0		-50.22	-0.267578	-50.22	0		-50.42	-0.588867	-50.42	0
-50.12	-0.279297	-50.12	0		-50.12	-0.279297	-50.12	0		-50.32	-0.577148	-50.32	0
-50.02	-0.3125	-50.02	0		-50.02	-0.3125	-50.02	0		-50.22	-0.571289	-50.22	0
-49.92	-0.308594	-49.92	0		-49.92	-0.308594	-49.92	0		-50.12	-0.603516	-50.12	0
-49.82	-0.267578	-49.82	0		-49.82	-0.267578	-49.82	0		-50.02	-0.635742	-50.02	0
-49.72	-0.152344	-49.72	0		-49.72	-0.152344	-49.72	0		-49.92	-0.624023	-49.92	0
-49.62	-0.0341785	-49.62	0		-49.62	-0.0341785	-49.62	0		-49.82	-0.604492	-49.82	0
-49.52	0.0761719	-49.52	0		-49.52	0.0761719	-49.52	0		-49.72	-0.551758	-49.72	0
-49.42	-0.169922	-49.42	0		-49.42	-0.169922	-49.42	0		-49.62	-0.444336	-49.62	0
-49.32	-0.499023	-49.32	0		-49.32	-0.499023	-49.32	0		-49.52	-0.428711	-49.52	0
-49.22	-0.859375	-49.22	0		-49.22	-0.859375	-49.22	0		-49.42	-0.551758	-49.42	0
-49.12	-1.0498	-49.12	0		-49.12	-1.0498	-49.12	0		-49.32	-0.848633	-49.32	0
-49.02	-1.21777	-49.02	0		-49.02	-1.21777	-49.02	0		-49.22	-1.12695	-49.22	0
-48.92	-1.19727	-48.92	0		-48.92	-1.19727	-48.92	0		-49.12	-1.4668	-49.12	0
-48.82	-1.01465	-48.82	0		-48.82	-1.01465	-48.82	0		-49.02	-1.59668	-49.02	0
-48.72	-0.594727	-48.72	0		-48.72	-0.594727	-48.72	0		-48.92	-1.21191	-48.92	0
-48.62	-0.265635	-48.62	0		-48.62	-0.265635	-48.62	0		-48.82	-1.03613	-48.82	0
-48.52	-0.0107422	-48.52	0		-48.52	-0.0107422	-48.52	0		-48.72	-0.69043	-48.72	0
-48.42	0.174805	-48.42	0		-48.42	0.174805	-48.42	0		-48.62	-0.376953	-48.62	0
-48.32	0.148438	-48.32	0		-48.32	0.148438	-48.32	0		-48.52	-0.27832	-48.52	0
-48.22	0.0517578	-48.22	0		-48.22	0.0517578	-48.22	0		-48.42	-0.115234	-48.42	0
-48.12	-0.0292933	-48.12	0		-48.12	-0.0292933	-48.12	0		-48.32	-0.169922	-48.32	0
-48.02	-0.0839844	-48.02	0		-48.02	-0.0839844	-48.02	0		-48.22	-0.298828	-48.22	0
-47.92	-0.107422	-47.92	0		-47.92	-0.107422	-47.92	0		-48.12	-0.405273	-48.12	0
-47.82	-0.171875	-47.82	0		-47.82	-0.171875	-47.82	0		-48.02	-0.479492	-48.02	0
-47.72	-0.195313	-47.72	0		-47.72	-0.195313	-47.72	0		-47.92	-0.504883	-47.92	0
-47.62	-0.208984	-47.62	0		-47.62	-0.208984	-47.62	0		-47.82	-0.524414	-47.82	0
-47.52	-0.199219	-47.52	0		-47.52	-0.199219	-47.52	0		-47.72	-0.545898	-47.72	0
-47.42	-0.173828	-47.42	0		-47.42	-0.173828	-47.42	0		-47.62	-0.551758	-47.62	0
-47.32	-0.183594	-47.32	0		-47.32	-0.183594	-47.32	0		-47.52	-0.569336	-47.52	0
-47.22	-0.175781	-47.22	0		-47.22	-0.175781	-47.22	0		-47.42	-0.575195	-47.42	0
-47.12	-0.183593	-47.12	0		-47.12	-0.183593	-47.12	0		-47.32	-0.588867	-47.32	0
-47.02	-0.166016	-47.02	0		-47.02	-0.166016	-47.02	0		-47.22	-0.588867	-47.22	0
-46.92	-0.179688	-46.92	0		-46.92	-0.179688	-46.92	0		-47.12	-0.588867	-47.12	0
-46.82	-0.201172	-46.82	0		-46.82	-0.201172	-46.82	0		-47.02	-0.600586	-47.02	0
-46.72	-0.222656	-46.72	0		-46.72	-0.222656	-46.72	0		-46.92	-0.583008	-46.92	0
-46.62	-0.236327	-46.62	0		-46.62	-0.236327	-46.62	0		-46.82	-0.588867	-46.82	0
-46.52	-0.236328	-46.52	0		-46.52	-0.236328	-46.52	0		-46.72	-0.581055	-46.72	0
-46.42	-0.259766	-46.42	0		-46.42	-0.259766	-46.42	0		-46.62	-0.594727	-46.62	0
-46.32	-0.259766	-46.32	0		-46.32	-0.259766	-46.32	0		-46.52	-0.592773	-46.52	0
-46.22	-0.269531	-46.22	0		-46.22	-0.269531	-46.22	0		-46.42	-0.586914	-46.42	0
-46.12	-0.273438	-46.12	0		-46.12	-0.273438	-46.12	0		-46.32	-0.598633	-46.32	0
-46.02	-0.267578	-46.02	0		-46.02	-0.267578	-46.02	0		-46.22	-0.598633	-46.22	0
-45.92	-0.300781	-45.92	0		-45.92	-0.300781	-45.92	0		-46.12	-0.610352	-46.12	0
-45.82	-0.296875	-45.82	0		-45.82	-0.296875	-45.82	0		-46.02	-0.594727	-46.02	0
-45.72	-0.283203	-45.72	0		-45.72	-0.283203	-45.72	0		-45.92	-0.577148	-45.92	0
-45.62	-0.271485	-45.62	0		-45.62	-0.271485	-45.62	0		-45.82	-0.569336	-45.82	0
-45.52	-0.267578	-45.52	0		-45.52	-0.267578	-45.52	0		-45.72	-0.569336	-45.72	0
-45.42	-0.265625	-45.42	0		-45.42	-0.265625	-45.42	0		-45.62	-0.569336	-45.62	0
-45.32	-0.253906	-45.32	0		-45.32	-0.253906	-45.32	0		-45.52	-0.588867	-45.52	0
-45.22	-0.257813	-45.22	0		-45.22	-0.257813	-45.22	0		-45.42	-0.59668	-45.42	0
-45.12	-0.261719	-45.12	0		-45.12	-0.261719	-45.12	0		-45.32	-0.606445	-45.32	0
-45.02	-0.265625	-45.02	0		-45.02	-0.265625	-45.02	0		-45.22	-0.612305	-45.22	0
-44.92	-0.265625	-44.92	0		-44.92	-0.265625	-44.92	0		-45.12	-0.604492	-45.12	0
-44.82	-0.275391	-44.82	0		-44.82	-0.275391	-44.82	0		-45.02	-0.610352	-45.02	0
-44.72	-0.255859	-44.72	0		-44.72	-0.255859	-44.72	0		-44.92	-0.592773	-44.92	0
-44.62	-0.253907	-44.62	0		-44.62	-0.253907	-44.62	0		-44.82	-0.583008	-44.82	0
-44.52	-0.248047	-44.52	0		-44.52	-0.248047	-44.52	0		-44.72	-0.586914	-44.72	0
-44.42	-0.236328	-44.42	0		-44.42	-0.236328	-44.42	0		-44.62	-0.581055	-44.62	0
-44.32	-0.228516	-44.32	0		-44.32	-0.228516	-44.32	0		-44.52	-0.581055	-44.52	0
-44.22	-0.242188	-44.22	0		-44.22	-0.242188	-44.22	0		-44.42	-0.592773	-44.42	0
-44.12	-0.232422	-44.12	0		-44.12	-0.232422	-44.12	0		-44.32	-0.571289	-44.32	0
-44.02	-0.224609	-44.02	0		-44.02	-0.224609	-44.02	0		-44.22	-0.571289	-44.22	0
-43.92	-0.222656	-43.92	0		-43.92	-0.222656	-43.92	0		-44.12	-0.573242	-44.12	0
-43.82	-0.214844	-43.82	0		-43.82	-0.214844	-43.82	0		-44.02	-0.573242	-44.02	0
-43.72	-0.205078	-43.72	0		-43.72	-0.205078	-43.72	0		-43.92	-0.579102	-43.92	0
-43.62	-0.201172	-43.62	0		-43.62	-0.201172	-43.62	0		-43.82	-0.581055	-43.82	0
-43.52	-0.210938	-43.52	0		-43.52	-0.210938	-43.52	0		-43.72	-0.584961	-43.72	0
-43.42	-0.197266	-43.42	0		-43.42	-0.197266	-43.42	0		-43.62	-0.581055	-43.62	0
-43.32	-0.185547	-43.32	0		-43.32	-0.185547	-43.32	0		-43.52	-0.586914	-43.52	0
-43.22	-0.171875	-43.22	0		-43.22	-0.171875	-43.22	0		-43.42	-0.592773	-43.42	0
-43.12	-0.193359	-43.12	0		-43.12	-0.193359	-43.12	0		-43.32	-0.569336	-43.32	0
-43.02	-0.193359	-43.02	0		-43.02	-0.193359	-43.02	0		-43.22	-0.563477	-43.22	0
-42.92	-0.197266	-42.92	0		-42.92	-0.197266	-42.92	0		-43.12	-0.549805	-43.12	0
-42.82	-0.203125	-42.82	0		-42.82	-0.203125	-42.82	0		-43.02	-0.561523	-43.02	0
-42.72	-0.207031	-42.72	0		-42.72	-0.207031	-42.72	0		-42.92	-0.561523	-42.92	0
-42.62	-0.205079	-42.62	0		-42.62	-0.205079	-42.62	0		-42.82	-0.549805	-42.82	0
-42.52	-0.238281	-42.52	0		-42.52	-0.238281	-42.52	0		-42.72	-0.555664	-42.72	0
-42.42	-0.232422	-42.42	0		-42.42	-0.232422	-42.42	0		-42.62	-0.536133	-42.62	0
-42.32	-0.248047	-42.32	0		-42.32	-0.248047	-42.32	0		-42.52	-0.557617	-42.52	0
-42.22	-0.228516	-42.22	0		-42.22	-0.228516	-42.22	0		-42.42	-0.584961	-42.42	0
-42.12	-0.212891	-42.12	0		-42.12	-0.212891	-42.12	0		-42.32	-0.606445	-42.32	0
-42.02	-0.173828	-42.02	0		-42.02	-0.173828	-42.02	0		-42.22	-0.604492	-42.22	0
-41.92	-0.123047	-41.92	0		-41.92	-0.123047	-41.92	0		-42.12	-0.569336	-42.12	0
-41.82	-0.0722656	-41.82	0		-41.82	-0.0722656	-41.82	0		-42.02	-0.539063	-42.02	0
-41.72	-0.0527344	-41.72	0		-41.72	-0.0527344	-41.72	0		-41.92	-0.504883	-41.92	0
-41.62	-0.0117199	-41.62	0		-41.62	-0.0117199	-41.62	0		-41.82	-0.458008	-41.82	0
-41.52	0.015625	-41.52	0		-41.52	0.015625	-41.52	0		-41.72	-0.446289	-41.72	0
-41.42	0.00976563	-41.42	0		-41.42	0.00976563	-41.42	0		-41.62	-0.416992	-41.62	0
-41.32	-0.015625	-41.32	0		-41.32	-0.015625	-41.32	0		-41.52	-0.401367	-41.52	0
-41.22	-0.0625	-41.22	0		-41.22	-0.0625	-41.22	0		-41.42	-0.338867	-41.42	0
-41.12	-0.109373	-41.12	0		-41.12	-0.109373	-41.12	0		-41.32	-0.367188	-41.32	0
-41.02	-0.146484	-41.02	0		-41.02	-0.146484	-41.02	0		-41.22	-0.413086	-41.22	0
-40.92	-0.167969	-40.92	0		-40.92	-0.167969	-40.92	0		-41.12	-0.477539	-41.12	0
-40.82	-0.183594	-40.82	0		-40.82	-0.183594	-40.82	0		-41.02	-0.504883	-41.02	0
-40.72	-0.18457	-40.72	0		-40.72	-0.18457	-40.72	0		-40.92	-0.561523	-40.92	0
-40.62	-0.197264	-40.62	0		-40.62	-0.197264	-40.62	0		-40.82	-0.549805	-40.82	0
-40.52	-0.1875	-40.52	0		-40.52	-0.1875	-40.52	0		-40.72	-0.56543	-40.72	0
-40.42	-0.173828	-40.42	0		-40.42	-0.173828	-40.42	0		-40.62	-0.586914	-40.62	0
-40.32	-0.1875	-40.32	0		-40.32	-0.1875	-40.32	0		-40.52	-0.583008	-40.52	0
-40.22	-0.214844	-40.22	0		-40.22	-0.214844	-40.22	0		-40.42	-0.59668	-40.42	0
-40.12	-0.24414	-40.12	0		-40.12	-0.24414	-40.12	0		-40.32	-0.635742	-40.32	0
-40.02	-0.263672	-40.02	0		-40.02	-0.263672	-40.02	0		-40.22	-0.614258	-40.22	0
-39.92	-0.267578	-39.92	0		-39.92	-0.267578	-39.92	0		-40.12	-0.606445	-40.12	0
-39.82	-0.267578	-39.82	0		-39.82	-0.267578	-39.82	0		-40.02	-0.59082	-40.02	0
-39.72	-0.267578	-39.72	0		-39.72	-0.267578	-39.72	0		-39.92	-0.608398	-39.92	0
-39.62	-0.246095	-39.62	0		-39.62	-0.246095	-39.62	0		-39.82	-0.610352	-39.82	0
-39.52	-0.210938	-39.52	0		-39.52	-0.210938	-39.52	0		-39.72	-0.598633	-39.72	0
-39.42	-0.185547	-39.42	0		-39.42	-0.185547	-39.42	0		-39.62	-0.584961	-39.62	0
-39.32	-0.199219	-39.32	0		-39.32	-0.199219	-39.32	0		-39.52	-0.563477	-39.52	0
-39.22	-0.167969	-39.22	0		-39.22	-0.167969	-39.22	0		-39.42	-0.563477	-39.42	0
-39.12	-0.173828	-39.12	0		-39.12	-0.173828	-39.12	0		-39.32	-0.561523	-39.32	0
-39.02	-0.193359	-39.02	0		-39.02	-0.193359	-39.02	0		-39.22	-0.545898	-39.22	0
-38.92	-0.183594	-38.92	0		-38.92	-0.183594	-38.92	0		-39.12	-0.524414	-39.12	0
-38.82	-0.208984	-38.82	0		-38.82	-0.208984	-38.82	0		-39.02	-0.516602	-39.02	0
-38.72	-0.220703	-38.72	0		-38.72	-0.220703	-38.72	0		-38.92	-0.508789	-38.92	0
-38.62	-0.216797	-38.62	0		-38.62	-0.216797	-38.62	0		-38.82	-0.526367	-38.82	0
-38.52	-0.203125	-38.52	0		-38.52	-0.203125	-38.52	0		-38.72	-0.532227	-38.72	0
-38.42	-0.197266	-38.42	0		-38.42	-0.197266	-38.42	0		-38.62	-0.532227	-38.62	0
-38.32	-0.191406	-38.32	0		-38.32	-0.191406	-38.32	0		-38.52	-0.530273	-38.52	0
-38.22	-0.185547	-38.22	0		-38.22	-0.185547	-38.22	0		-38.42	-0.514648	-38.42	0
-38.12	-0.173828	-38.12	0		-38.12	-0.173828	-38.12	0		-38.32	-0.510742	-38.32	0
-38.02	-0.171875	-38.02	0		-38.02	-0.171875	-38.02	0		-38.22	-0.522461	-38.22	0
-37.92	-0.171875	-37.92	0		-37.92	-0.171875	-37.92	0		-38.12	-0.512695	-38.12	0
-37.82	-0.171875	-37.82	0		-37.82	-0.171875	-37.82	0		-38.02	-0.520508	-38.02	0
-37.72	-0.171875	-37.72	0		-37.72	-0.171875	-37.72	0		-37.92	-0.512695	-37.92	0
-37.62	-0.164063	-37.62	0		-37.62	-0.164063	-37.62	0		-37.82	-0.499023	-37.82	0
-37.52	-0.158203	-37.52	0		-37.52	-0.158203	-37.52	0		-37.72	-0.508789	-37.72	0
-37.42	-0.162109	-37.42	0		-37.42	-0.162109	-37.42	0		-37.62	-0.50293	-37.62	0
-37.32	-0.164063	-37.32	0		-37.32	-0.164063	-37.32	0		-37.52	-0.49707	-37.52	0
-37.22	-0.164063	-37.22	0		-37.22	-0.164063	-37.22	0		-37.42	-0.493164	-37.42	0
-37.12	-0.164062	-37.12	0		-37.12	-0.164062	-37.12	0		-37.32	-0.49707	-37.32	0
-37.02	-0.164063	-37.02	0		-37.02	-0.164063	-37.02	0		-37.22	-0.499023	-37.22	0
-36.92	-0.142578	-36.92	0		-36.92	-0.142578	-36.92	0		-37.12	-0.508789	-37.12	0
-36.82	-0.148438	-36.82	0		-36.82	-0.148438	-36.82	0		-37.02	-0.510742	-37.02	0
-36.72	-0.140625	-36.72	0		-36.72	-0.140625	-36.72	0		-36.92	-0.510742	-36.92	0
-36.62	-0.150391	-36.62	0		-36.62	-0.150391	-36.62	0		-36.82	-0.499023	-36.82	0
-36.52	-0.146484	-36.52	0		-36.52	-0.146484	-36.52	0		-36.72	-0.504883	-36.72	0
-36.42	-0.144531	-36.42	0		-36.42	-0.144531	-36.42	0		-36.62	-0.506836	-36.62	0
-36.32	-0.134766	-36.32	0		-36.32	-0.134766	-36.32	0		-36.52	-0.508789	-36.52	0
-36.22	-0.132813	-36.22	0		-36.22	-0.132813	-36.22	0		-36.42	-0.489258	-36.42	0
-36.12	-0.134766	-36.12	0		-36.12	-0.134766	-36.12	0		-36.32	-0.487305	-36.32	0
-36.02	-0.117188	-36.02	0		-36.02	-0.117188	-36.02	0		-36.22	-0.499023	-36.22	0
-35.92	-0.113281	-35.92	0		-35.92	-0.113281	-35.92	0		-36.12	-0.491211	-36.12	0
-35.82	-0.113281	-35.82	0		-35.82	-0.113281	-35.82	0		-36.02	-0.491211	-36.02	0
-35.72	-0.113281	-35.72	0		-35.72	-0.113281	-35.72	0		-35.92	-0.508789	-35.92	0
-35.62	-0.113281	-35.62	0		-35.62	-0.113281	-35.62	0		-35.82	-0.50293	-35.82	0
-35.52	-0.113281	-35.52	0		-35.52	-0.113281	-35.52	0		-35.72	-0.500977	-35.72	0
-35.42	-0.113281	-35.42	0		-35.42	-0.113281	-35.42	0		-35.62	-0.487305	-35.62	0
-35.32	-0.113281	-35.32	0		-35.32	-0.113281	-35.32	0		-35.52	-0.487305	-35.52	0
-35.22	-0.113281	-35.22	0		-35.22	-0.113281	-35.22	0		-35.42	-0.479492	-35.42	0
-35.12	-0.111328	-35.12	0		-35.12	-0.111328	-35.12	0		-35.32	-0.489258	-35.32	0
-35.02	-0.119141	-35.02	0		-35.02	-0.119141	-35.02	0		-35.22	-0.512695	-35.22	0
-34.92	-0.121094	-34.92	0		-34.92	-0.121094	-34.92	0		-35.12	-0.514648	-35.12	0
-34.82	-0.142578	-34.82	0		-34.82	-0.142578	-34.82	0		-35.02	-0.50293	-35.02	0
-34.72	-0.138672	-34.72	0		-34.72	-0.138672	-34.72	0		-34.92	-0.499023	-34.92	0
-34.62	-0.134766	-34.62	0		-34.62	-0.134766	-34.62	0		-34.82	-0.506836	-34.82	0
-34.52	-0.123047	-34.52	0		-34.52	-0.123047	-34.52	0		-34.72	-0.516602	-34.72	0
-34.42	-0.142578	-34.42	0		-34.42	-0.142578	-34.42	0		-34.62	-0.512695	-34.62	0
-34.32	-0.132813	-34.32	0		-34.32	-0.132813	-34.32	0		-34.52	-0.50293	-34.52	0
-34.22	-0.132813	-34.22	0		-34.22	-0.132813	-34.22	0		-34.42	-0.49707	-34.42	0
-34.12	-0.144531	-34.12	0		-34.12	-0.144531	-34.12	0		-34.32	-0.508789	-34.32	0
-34.02	-0.136719	-34.02	0		-34.02	-0.136719	-34.02	0		-34.22	-0.510742	-34.22	0
-33.92	-0.134766	-33.92	0		-33.92	-0.134766	-33.92	0		-34.12	-0.510742	-34.12	0
-33.82	-0.132813	-33.82	0		-33.82	-0.132813	-33.82	0		-34.02	-0.522461	-34.02	0
-33.72	-0.126953	-33.72	0		-33.72	-0.126953	-33.72	0		-33.92	-0.522461	-33.92	0
-33.62	-0.136719	-33.62	0		-33.62	-0.136719	-33.62	0		-33.82	-0.512695	-33.82	0
-33.52	-0.144531	-33.52	0		-33.52	-0.144531	-33.52	0		-33.72	-0.50293	-33.72	0
-33.42	-0.144531	-33.42	0		-33.42	-0.144531	-33.42	0		-33.62	-0.50293	-33.62	0
-33.32	-0.134766	-33.32	0		-33.32	-0.134766	-33.32	0		-33.52	-0.481445	-33.52	0
-33.22	-0.138672	-33.22	0		-33.22	-0.138672	-33.22	0		-33.42	-0.479492	-33.42	0
-33.12	-0.152344	-33.12	0		-33.12	-0.152344	-33.12	0		-33.32	-0.479492	-33.32	0
-33.02	-0.162109	-33.02	0		-33.02	-0.162109	-33.02	0		-33.22	-0.467773	-33.22	0
-32.92	-0.164063	-32.92	0		-32.92	-0.164063	-32.92	0		-33.12	-0.475586	-33.12	0
-32.82	-0.162109	-32.82	0		-32.82	-0.162109	-32.82	0		-33.02	-0.477539	-33.02	0
-32.72	-0.154297	-32.72	0		-32.72	-0.154297	-32.72	0		-32.92	-0.487305	-32.92	0
-32.62	-0.152344	-32.62	0		-32.62	-0.152344	-32.62	0		-32.82	-0.487305	-32.82	0
-32.52	-0.160156	-32.52	0		-32.52	-0.160156	-32.52	0		-32.72	-0.479492	-32.72	0
-32.42	-0.171875	-32.42	0		-32.42	-0.171875	-32.42	0		-32.62	-0.485352	-32.62	0
-32.32	-0.183594	-32.32	0		-32.32	-0.183594	-32.32	0		-32.52	-0.489258	-32.52	0
-32.22	-0.173828	-32.22	0		-32.22	-0.173828	-32.22	0		-32.42	-0.500977	-32.42	0
-32.12	-0.166016	-32.12	0		-32.12	-0.166016	-32.12	0		-32.32	-0.481445	-32.32	0
-32.02	-0.175781	-32.02	0		-32.02	-0.175781	-32.02	0		-32.22	-0.479492	-32.22	0
-31.92	-0.164063	-31.92	0		-31.92	-0.164063	-31.92	0		-32.12	-0.489258	-32.12	0
-31.82	-0.171875	-31.82	0		-31.82	-0.171875	-31.82	0		-32.02	-0.491211	-32.02	0
-31.72	-0.162109	-31.72	0		-31.72	-0.162109	-31.72	0		-31.92	-0.491211	-31.92	0
-31.62	-0.166016	-31.62	0		-31.62	-0.166016	-31.62	0		-31.82	-0.491211	-31.82	0
-31.52	-0.154297	-31.52	0		-31.52	-0.154297	-31.52	0		-31.72	-0.491211	-31.72	0
-31.42	-0.167969	-31.42	0		-31.42	-0.167969	-31.42	0		-31.62	-0.489258	-31.62	0
-31.32	-0.171875	-31.32	0		-31.32	-0.171875	-31.32	0		-31.52	-0.49707	-31.52	0
-31.22	-0.171875	-31.22	0		-31.22	-0.171875	-31.22	0		-31.42	-0.481445	-31.42	0
-31.12	-0.183594	-31.12	0		-31.12	-0.183594	-31.12	0		-31.32	-0.491211	-31.32	0
-31.02	-0.181641	-31.02	0		-31.02	-0.181641	-31.02	0		-31.22	-0.479492	-31.22	0
-30.92	-0.201172	-30.92	0		-30.92	-0.201172	-30.92	0		-31.12	-0.479492	-31.12	0
-30.82	-0.185547	-30.82	0		-30.82	-0.185547	-30.82	0		-31.02	-0.469727	-31.02	0
-30.72	-0.183594	-30.72	0		-30.72	-0.183594	-30.72	0		-30.92	-0.477539	-30.92	0
-30.62	-0.171875	-30.62	0		-30.62	-0.171875	-30.62	0		-30.82	-0.491211	-30.82	0
-30.52	-0.189453	-30.52	0		-30.52	-0.189453	-30.52	0		-30.72	-0.485352	-30.72	0
-30.42	-0.183594	-30.42	0		-30.42	-0.183594	-30.42	0		-30.62	-0.483398	-30.62	0
-30.32	-0.189453	-30.32	0		-30.32	-0.189453	-30.32	0		-30.52	-0.481445	-30.52	0
-30.22	-0.203125	-30.22	0		-30.22	-0.203125	-30.22	0		-30.42	-0.469727	-30.42	0
-30.12	-0.191406	-30.12	0		-30.12	-0.191406	-30.12	0		-30.32	-0.467773	-30.32	0
-30.02	-0.191406	-30.02	0		-30.02	-0.191406	-30.02	0		-30.22	-0.467773	-30.22	0
-29.92	-0.193359	-29.92	0		-29.92	-0.193359	-29.92	0		-30.12	-0.477539	-30.12	0
-29.82	-0.210938	-29.82	0		-29.82	-0.210938	-29.82	0		-30.02	-0.454102	-30.02	0
-29.72	-0.193359	-29.72	0		-29.72	-0.193359	-29.72	0		-29.92	-0.452148	-29.92	0
-29.62	-0.212891	-29.62	0		-29.62	-0.212891	-29.62	0		-29.82	-0.44043	-29.82	0
-29.52	-0.214844	-29.52	0		-29.52	-0.214844	-29.52	0		-29.72	-0.454102	-29.72	0
-29.42	-0.214844	-29.42	0		-29.42	-0.214844	-29.42	0		-29.62	-0.456055	-29.62	0
-29.32	-0.183594	-29.32	0		-29.32	-0.183594	-29.32	0		-29.52	-0.463867	-29.52	0
-29.22	-0.193359	-29.22	0		-29.22	-0.193359	-29.22	0		-29.42	-0.446289	-29.42	0
-29.12	-0.195313	-29.12	0		-29.12	-0.195313	-29.12	0		-29.32	-0.452148	-29.32	0
-29.02	-0.183594	-29.02	0		-29.02	-0.183594	-29.02	0		-29.22	-0.446289	-29.22	0
-28.92	-0.189453	-28.92	0		-28.92	-0.189453	-28.92	0		-29.12	-0.448242	-29.12	0
-28.82	-0.183594	-28.82	0		-28.82	-0.183594	-28.82	0		-29.02	-0.44043	-29.02	0
-28.72	-0.201172	-28.72	0		-28.72	-0.201172	-28.72	0		-28.92	-0.428711	-28.92	0
-28.62	-0.203125	-28.62	0		-28.62	-0.203125	-28.62	0		-28.82	-0.438477	-28.82	0
-28.52	-0.191406	-28.52	0		-28.52	-0.191406	-28.52	0		-28.72	-0.438477	-28.72	0
-28.42	-0.191406	-28.42	0		-28.42	-0.191406	-28.42	0		-28.62	-0.413086	-28.62	0
-28.32	-0.197266	-28.32	0		-28.32	-0.197266	-28.32	0		-28.52	-0.40332	-28.52	0
-28.22	-0.201172	-28.22	0		-28.22	-0.201172	-28.22	0		-28.42	-0.393555	-28.42	0
-28.12	-0.191406	-28.12	0		-28.12	-0.191406	-28.12	0		-28.32	-0.393555	-28.32	0
-28.02	-0.201172	-28.02	0		-28.02	-0.201172	-28.02	0		-28.22	-0.381836	-28.22	0
-27.92	-0.185547	-27.92	0		-27.92	-0.185547	-27.92	0		-28.12	-0.395508	-28.12	0
-27.82	-0.201172	-27.82	0		-27.82	-0.201172	-27.82	0		-28.02	-0.391602	-28.02	0
-27.72	-0.203125	-27.72	0		-27.72	-0.203125	-27.72	0		-27.92	-0.389648	-27.92	0
-27.62	-0.214844	-27.62	0		-27.62	-0.214844	-27.62	0		-27.82	-0.37207	-27.82	0
-27.52	-0.203125	-27.52	0		-27.52	-0.203125	-27.52	0		-27.72	-0.362305	-27.72	0
-27.42	-0.203125	-27.42	0		-27.42	-0.203125	-27.42	0		-27.62	-0.370117	-27.62	0
-27.32	-0.210938	-27.32	0		-27.32	-0.210938	-27.32	0		-27.52	-0.348633	-27.52	0
-27.22	-0.208984	-27.22	0		-27.22	-0.208984	-27.22	0		-27.42	-0.348633	-27.42	0
-27.12	-0.210938	-27.12	0		-27.12	-0.210938	-27.12	0		-27.32	-0.362305	-27.32	0
-27.02	-0.210938	-27.02	0		-27.02	-0.210938	-27.02	0		-27.22	-0.37207	-27.22	0
-26.92	-0.203125	-26.92	0		-26.92	-0.203125	-26.92	0		-27.12	-0.352539	-27.12	0
-26.82	-0.208984	-26.82	0		-26.82	-0.208984	-26.82	0		-27.02	-0.350586	-27.02	0
-26.72	-0.193359	-26.72	0		-26.72	-0.193359	-26.72	0		-26.92	-0.344727	-26.92	0
-26.62	-0.191406	-26.62	0		-26.62	-0.191406	-26.62	0		-26.82	-0.334961	-26.82	0
-26.52	-0.189453	-26.52	0		-26.52	-0.189453	-26.52	0		-26.72	-0.313477	-26.72	0
-26.42	-0.191406	-26.42	0		-26.42	-0.191406	-26.42	0		-26.62	-0.329102	-26.62	0
-26.32	-0.191406	-26.32	0		-26.32	-0.191406	-26.32	0		-26.52	-0.323242	-26.52	0
-26.22	-0.191406	-26.22	0		-26.22	-0.191406	-26.22	0		-26.42	-0.311523	-26.42	0
-26.12	-0.181641	-26.12	0		-26.12	-0.181641	-26.12	0		-26.32	-0.311523	-26.32	0
-26.02	-0.201172	-26.02	0		-26.02	-0.201172	-26.02	0		-26.22	-0.293945	-26.22	0
-25.92	-0.191406	-25.92	0		-25.92	-0.191406	-25.92	0		-26.12	-0.28418	-26.12	0
-25.82	-0.181641	-25.82	0		-25.82	-0.181641	-25.82	0		-26.02	-0.291992	-26.02	0
-25.72	-0.185547	-25.72	0		-25.72	-0.185547	-25.72	0		-25.92	-0.280273	-25.92	0
-25.62	-0.191406	-25.62	0		-25.62	-0.191406	-25.62	0		-25.82	-0.282227	-25.82	0
-25.52	-0.191406	-25.52	0		-25.52	-0.191406	-25.52	0		-25.72	-0.268555	-25.72	0
-25.42	-0.203125	-25.42	0		-25.42	-0.203125	-25.42	0		-25.62	-0.268555	-25.62	0
-25.32	-0.210938	-25.32	0		-25.32	-0.210938	-25.32	0		-25.52	-0.260742	-25.52	0
-25.22	-0.193359	-25.22	0		-25.22	-0.193359	-25.22	0		-25.42	-0.250977	-25.42	0
-25.12	-0.191406	-25.12	0		-25.12	-0.191406	-25.12	0		-25.32	-0.249023	-25.32	0
-25.02	-0.197266	-25.02	0		-25.02	-0.197266	-25.02	0		-25.22	-0.239258	-25.22	0
-24.92	-0.195313	-24.92	0		-24.92	-0.195313	-24.92	0		-25.12	-0.229492	-25.12	0
-24.82	-0.195313	-24.82	0		-24.82	-0.195313	-24.82	0		-25.02	-0.241211	-25.02	0
-24.72	-0.191406	-24.72	0		-24.72	-0.191406	-24.72	0		-24.92	-0.231445	-24.92	0
-24.62	-0.181641	-24.62	0		-24.62	-0.181641	-24.62	0		-24.82	-0.217773	-24.82	0
-24.52	-0.181641	-24.52	0		-24.52	-0.181641	-24.52	0		-24.72	-0.223633	-24.72	0
-24.42	-0.189453	-24.42	0		-24.42	-0.189453	-24.42	0		-24.62	-0.22168	-24.62	0
-24.32	-0.177735	-24.32	0		-24.32	-0.177735	-24.32	0		-24.52	-0.202148	-24.52	0
-24.22	-0.189453	-24.22	0		-24.22	-0.189453	-24.22	0		-24.42	-0.19043	-24.42	0
-24.12	-0.169922	-24.12	0		-24.12	-0.169922	-24.12	0		-24.32	-0.18457	-24.32	0
-24.02	-0.173828	-24.02	0		-24.02	-0.173828	-24.02	0		-24.22	-0.170898	-24.22	0
-23.92	-0.181641	-23.92	0		-23.92	-0.181641	-23.92	0		-24.12	-0.170898	-24.12	0
-23.82	-0.166016	-23.82	0		-23.82	-0.166016	-23.82	0		-24.02	-0.165039	-24.02	0
-23.72	-0.175781	-23.72	0		-23.72	-0.175781	-23.72	0		-23.92	-0.151367	-23.92	0
-23.62	-0.175781	-23.62	0		-23.62	-0.175781	-23.62	0		-23.82	-0.149414	-23.82	0
-23.52	-0.162109	-23.52	0		-23.52	-0.162109	-23.52	0		-23.72	-0.133789	-23.72	0
-23.42	-0.160156	-23.42	0		-23.42	-0.160156	-23.42	0		-23.62	-0.131836	-23.62	0
-23.32	-0.175781	-23.32	0		-23.32	-0.175781	-23.32	0		-23.52	-0.131836	-23.52	0
-23.22	-0.166016	-23.22	0		-23.22	-0.166016	-23.22	0		-23.42	-0.143555	-23.42	0
-23.12	-0.164063	-23.12	0		-23.12	-0.164063	-23.12	0		-23.32	-0.12207	-23.32	0
-23.02	-0.154297	-23.02	0		-23.02	-0.154297	-23.02	0		-23.22	-0.12207	-23.22	0
-22.92	-0.134766	-22.92	0		-22.92	-0.134766	-22.92	0		-23.12	-0.118164	-23.12	0
-22.82	-0.132813	-22.82	0		-22.82	-0.132813	-22.82	0		-23.02	-0.129883	-23.02	0
-22.72	-0.144531	-22.72	0		-22.72	-0.144531	-22.72	0		-22.92	-0.110352	-22.92	0
-22.62	-0.144531	-22.62	0		-22.62	-0.144531	-22.62	0		-22.82	-0.102539	-22.82	0
-22.52	-0.140625	-22.52	0		-22.52	-0.140625	-22.52	0		-22.72	-0.100586	-22.72	0
-22.42	-0.128906	-22.42	0		-22.42	-0.128906	-22.42	0		-22.62	-0.110352	-22.62	0
-22.32	-0.140625	-22.32	0		-22.32	-0.140625	-22.32	0		-22.52	-0.102539	-22.52	0
-22.22	-0.144531	-22.22	0		-22.22	-0.144531	-22.22	0		-22.42	-0.0986328	-22.42	0
-22.12	-0.134766	-22.12	0		-22.12	-0.134766	-22.12	0		-22.32	-0.108398	-22.32	0
-22.02	-0.115234	-22.02	0		-22.02	-0.115234	-22.02	0		-22.22	-0.104492	-22.22	0
-21.92	-0.123047	-21.92	0		-21.92	-0.123047	-21.92	0		-22.12	-0.0927734	-22.12	0
-21.82	-0.128907	-21.82	0		-21.82	-0.128907	-21.82	0		-22.02	-0.0986328	-22.02	0
-21.72	-0.126953	-21.72	0		-21.72	-0.126953	-21.72	0		-21.92	-0.0888672	-21.92	0
-21.62	-0.123047	-21.62	0		-21.62	-0.123047	-21.62	0		-21.82	-0.0810547	-21.82	0
-21.52	-0.113281	-21.52	0		-21.52	-0.113281	-21.52	0		-21.72	-0.0810547	-21.72	0
-21.42	-0.115234	-21.42	0		-21.42	-0.115234	-21.42	0		-21.62	-0.0869141	-21.62	0
-21.32	-0.115235	-21.32	0		-21.32	-0.115235	-21.32	0		-21.52	-0.0986328	-21.52	0
-21.22	-0.101563	-21.22	0		-21.22	-0.101563	-21.22	0		-21.42	-0.100586	-21.42	0
-21.12	-0.101563	-21.12	0		-21.12	-0.101563	-21.12	0		-21.32	-0.0927734	-21.32	0
-21.02	-0.123047	-21.02	0		-21.02	-0.123047	-21.02	0		-21.22	-0.0869141	-21.22	0
-20.92	-0.117188	-20.92	0		-20.92	-0.117188	-20.92	0		-21.12	-0.106445	-21.12	0
-20.82	-0.107422	-20.82	0		-20.82	-0.107422	-20.82	0		-21.02	-0.108398	-21.02	0
-20.72	-0.101563	-20.72	0		-20.72	-0.101563	-20.72	0		-20.92	-0.0888672	-20.92	0
-20.62	-0.113281	-20.62	0		-20.62	-0.113281	-20.62	0		-20.82	-0.0888672	-20.82	0
-20.52	-0.121094	-20.52	0		-20.52	-0.121094	-20.52	0		-20.72	-0.0869141	-20.72	0
-20.42	-0.119141	-20.42	0		-20.42	-0.119141	-20.42	0		-20.62	-0.0810547	-20.62	0
-20.32	-0.111329	-20.32	0		-20.32	-0.111329	-20.32	0		-20.52	-0.0810547	-20.52	0
-20.22	-0.113281	-20.22	0		-20.22	-0.113281	-20.22	0		-20.42	-0.0908203	-20.42	0
-20.12	-0.101563	-20.12	0		-20.12	-0.101563	-20.12	0		-20.32	-0.0927734	-20.32	0
-20.02	-0.103516	-20.02	0		-20.02	-0.103516	-20.02	0		-20.22	-0.0849609	-20.22	0
-19.92	-0.103516	-19.92	0		-19.92	-0.103516	-19.92	0		-20.12	-0.0849609	-20.12	0
-19.82	-0.113281	-19.82	0		-19.82	-0.113281	-19.82	0		-20.02	-0.0810547	-20.02	0
-19.72	-0.0957031	-19.72	0		-19.72	-0.0957031	-19.72	0		-19.92	-0.102539	-19.92	0
-19.62	-0.09375	-19.62	0		-19.62	-0.09375	-19.62	0		-19.82	-0.0986328	-19.82	0
-19.52	-0.103516	-19.52	0		-19.52	-0.103516	-19.52	0		-19.72	-0.108398	-19.72	0
-19.42	-0.0839844	-19.42	0		-19.42	-0.0839844	-19.42	0		-19.62	-0.110352	-19.62	0
-19.32	-0.0996094	-19.32	0		-19.32	-0.0996094	-19.32	0		-19.52	-0.106445	-19.52	0
-19.22	-0.103516	-19.22	0		-19.22	-0.103516	-19.22	0		-19.42	-0.112305	-19.42	0
-19.12	-0.09375	-19.12	0		-19.12	-0.09375	-19.12	0		-19.32	-0.102539	-19.32	0
-19.02	-0.0917969	-19.02	0		-19.02	-0.0917969	-19.02	0		-19.22	-0.0791016	-19.22	0
-18.92	-0.09375	-18.92	0		-18.92	-0.09375	-18.92	0		-19.12	-0.0810547	-19.12	0
-18.82	-0.0917972	-18.82	0		-18.82	-0.0917972	-18.82	0		-19.02	-0.0791016	-19.02	0
-18.72	-0.0722656	-18.72	0		-18.72	-0.0722656	-18.72	0		-18.92	-0.0810547	-18.92	0
-18.62	-0.0878906	-18.62	0		-18.62	-0.0878906	-18.62	0		-18.82	-0.0908203	-18.82	0
-18.52	-0.09375	-18.52	0		-18.52	-0.09375	-18.52	0		-18.72	-0.0986328	-18.72	0
-18.42	-0.0917969	-18.42	0		-18.42	-0.0917969	-18.42	0		-18.62	-0.100586	-18.62	0
-18.32	-0.0917972	-18.32	0		-18.32	-0.0917972	-18.32	0		-18.52	-0.110352	-18.52	0
-18.22	-0.111328	-18.22	0		-18.22	-0.111328	-18.22	0		-18.42	-0.124023	-18.42	0
-18.12	-0.119141	-18.12	0		-18.12	-0.119141	-18.12	0		-18.32	-0.137695	-18.32	0
-18.02	-0.111328	-18.02	0		-18.02	-0.111328	-18.02	0		-18.22	-0.151367	-18.22	0
-17.92	-0.103516	-17.92	0		-17.92	-0.103516	-17.92	0		-18.12	-0.139648	-18.12	0
-17.82	-0.111328	-17.82	0		-17.82	-0.111328	-17.82	0		-18.02	-0.129883	-18.02	0
-17.72	-0.113281	-17.72	0		-17.72	-0.113281	-17.72	0		-17.92	-0.137695	-17.92	0
-17.62	-0.125	-17.62	0		-17.62	-0.125	-17.62	0		-17.82	-0.141602	-17.82	0
-17.52	-0.132813	-17.52	0		-17.52	-0.132813	-17.52	0		-17.72	-0.131836	-17.72	0
-17.42	-0.121094	-17.42	0		-17.42	-0.121094	-17.42	0		-17.62	-0.131836	-17.62	0
-17.32	-0.132813	-17.32	0		-17.32	-0.132813	-17.32	0		-17.52	-0.125977	-17.52	0
-17.22	-0.115234	-17.22	0		-17.22	-0.115234	-17.22	0		-17.42	-0.139648	-17.42	0
-17.12	-0.130859	-17.12	0		-17.12	-0.130859	-17.12	0		-17.32	-0.125977	-17.32	0
-17.02	-0.132813	-17.02	0		-17.02	-0.132813	-17.02	0		-17.22	-0.114258	-17.22	0
-16.92	-0.119141	-16.92	0		-16.92	-0.119141	-16.92	0		-17.12	-0.0908203	-17.12	0
-16.82	-0.113282	-16.82	0		-16.82	-0.113282	-16.82	0		-17.02	-0.100586	-17.02	0
-16.72	-0.103516	-16.72	0		-16.72	-0.103516	-16.72	0		-16.92	-0.106445	-16.92	0
-16.62	-0.119141	-16.62	0		-16.62	-0.119141	-16.62	0		-16.82	-0.108398	-16.82	0
-16.52	-0.121094	-16.52	0		-16.52	-0.121094	-16.52	0		-16.72	-0.110352	-16.72	0
-16.42	-0.119141	-16.42	0		-16.42	-0.119141	-16.42	0		-16.62	-0.0908203	-16.62	0
-16.32	-0.113282	-16.32	0		-16.32	-0.113282	-16.32	0		-16.52	-0.0888672	-16.52	0
-16.22	-0.101563	-16.22	0		-16.22	-0.101563	-16.22	0		-16.42	-0.0810547	-16.42	0
-16.12	-0.103516	-16.12	0		-16.12	-0.103516	-16.12	0		-16.32	-0.0751953	-16.32	0
-16.02	-0.101563	-16.02	0		-16.02	-0.101563	-16.02	0		-16.22	-0.0810547	-16.22	0
-15.92	-0.117188	-15.92	0		-15.92	-0.117188	-15.92	0		-16.12	-0.0849609	-16.12	0
-15.82	-0.095704	-15.82	0		-15.82	-0.095704	-15.82	0		-16.02	-0.0771484	-16.02	0
-15.72	-0.101563	-15.72	0		-15.72	-0.101563	-15.72	0		-15.92	-0.0595703	-15.92	0
-15.62	-0.101563	-15.62	0		-15.62	-0.101563	-15.62	0		-15.82	-0.0615234	-15.82	0
-15.52	-0.103516	-15.52	0		-15.52	-0.103516	-15.52	0		-15.72	-0.0400391	-15.72	0
-15.42	-0.101563	-15.42	0		-15.42	-0.101563	-15.42	0		-15.62	-0.0419922	-15.62	0
-15.32	-0.0859381	-15.32	0		-15.32	-0.0859381	-15.32	0		-15.52	-0.0244141	-15.52	0
-15.22	-0.0917969	-15.22	0		-15.22	-0.0917969	-15.22	0		-15.42	-0.0224609	-15.42	0
-15.12	-0.0761719	-15.12	0		-15.12	-0.0761719	-15.12	0		-15.32	-0.0126953	-15.32	0
-15.02	-0.0625	-15.02	0		-15.02	-0.0625	-15.02	0		-15.22	-0.00878906	-15.22	0
-14.92	-0.0644531	-14.92	0		-14.92	-0.0644531	-14.92	0		-15.12	-0.000976563	-15.12	0
-14.82	-0.0625001	-14.82	0		-14.82	-0.0625001	-14.82	0		-15.02	-0.0107422	-15.02	0
-14.72	-0.0605469	-14.72	0		-14.72	-0.0605469	-14.72	0		-14.92	-0.00878906	-14.92	0
-14.62	-0.0644531	-14.62	0		-14.62	-0.0644531	-14.62	0		-14.82	0.000976563	-14.82	0
-14.52	-0.0429688	-14.52	0		-14.52	-0.0429688	-14.52	0		-14.72	-0.0224609	-14.72	0
-14.42	-0.0546875	-14.42	0		-14.42	-0.0546875	-14.42	0		-14.62	-0.0283203	-14.62	0
-14.32	-0.0429693	-14.32	0		-14.32	-0.0429693	-14.32	0		-14.52	-0.0185547	-14.52	0
-14.22	-0.0507813	-14.22	0		-14.22	-0.0507813	-14.22	0		-14.42	-0.0283203	-14.42	0
-14.12	-0.0625	-14.12	0		-14.12	-0.0625	-14.12	0		-14.32	-0.0302734	-14.32	0
-14.02	-0.0546875	-14.02	0		-14.02	-0.0546875	-14.02	0		-14.22	-0.0302734	-14.22	0
-13.92	-0.0332031	-13.92	0		-13.92	-0.0332031	-13.92	0		-14.12	-0.0185547	-14.12	0
-13.82	-0.0429688	-13.82	0		-13.82	-0.0429688	-13.82	0		-14.02	-0.0322266	-14.02	0
-13.72	-0.0429688	-13.72	0		-13.72	-0.0429688	-13.72	0		-13.92	-0.0419922	-13.92	0
-13.62	-0.0429688	-13.62	0		-13.62	-0.0429688	-13.62	0		-13.82	-0.0341797	-13.82	0
-13.52	-0.0429688	-13.52	0		-13.52	-0.0429688	-13.52	0		-13.72	-0.0244141	-13.72	0
-13.42	-0.0371094	-13.42	0		-13.42	-0.0371094	-13.42	0		-13.62	-0.0322266	-13.62	0
-13.32	-0.0429688	-13.32	0		-13.32	-0.0429688	-13.32	0		-13.52	-0.0419922	-13.52	0
-13.22	-0.03125	-13.22	0		-13.22	-0.03125	-13.22	0		-13.42	-0.0380859	-13.42	0
-13.12	-0.03125	-13.12	0		-13.12	-0.03125	-13.12	0		-13.32	-0.0380859	-13.32	0
-13.02	-0.0351563	-13.02	0		-13.02	-0.0351563	-13.02	0		-13.22	-0.0380859	-13.22	0
-12.92	-0.0253906	-12.92	0		-12.92	-0.0253906	-12.92	0		-13.12	-0.0244141	-13.12	0
-12.82	-0.0117188	-12.82	0		-12.82	-0.0117188	-12.82	0		-13.02	-0.0322266	-13.02	0
-12.72	0	-12.72	0		-12.72	0	-12.72	0		-12.92	-0.0341797	-12.92	0
-12.62	-0.0117188	-12.62	0		-12.62	-0.0117188	-12.62	0		-12.82	-0.0341797	-12.82	0
-12.52	-0.00390625	-12.52	0		-12.52	-0.00390625	-12.52	0		-12.72	-0.0322266	-12.72	0
-12.42	-0.00390625	-12.42	0		-12.42	-0.00390625	-12.42	0		-12.62	-0.0302734	-12.62	0
-12.32	0.00781205	-12.32	0		-12.32	0.00781205	-12.32	0		-12.52	-0.0224609	-12.52	0
-12.22	0.0078125	-12.22	0		-12.22	0.0078125	-12.22	0		-12.42	-0.0166016	-12.42	0
-12.12	0.0253906	-12.12	0		-12.12	0.0253906	-12.12	0		-12.32	-0.0166016	-12.32	0
-12.02	0.03125	-12.02	0		-12.02	0.03125	-12.02	0		-12.22	-0.0185547	-12.22	0
-11.92	0.03125	-11.92	0		-11.92	0.03125	-11.92	0		-12.12	-0.0166016	-12.12	0
-11.82	0.0273435	-11.82	0		-11.82	0.0273435	-11.82	0		-12.02	-0.0185547	-12.02	0
-11.72	0.0273438	-11.72	0		-11.72	0.0273438	-11.72	0		-11.92	-0.0283203	-11.92	0
-11.62	0.0371094	-11.62	0		-11.62	0.0371094	-11.62	0		-11.82	-0.0302734	-11.82	0
-11.52	0.0332031	-11.52	0		-11.52	0.0332031	-11.52	0		-11.72	-0.0224609	-11.72	0
-11.42	0.0253906	-11.42	0		-11.42	0.0253906	-11.42	0		-11.62	-0.0205078	-11.62	0
-11.32	0.0273437	-11.32	0		-11.32	0.0273437	-11.32	0		-11.52	-0.0302734	-11.52	0
-11.22	0.015625	-11.22	0		-11.22	0.015625	-11.22	0		-11.42	-0.0126953	-11.42	0
-11.12	0.015625	-11.12	0		-11.12	0.015625	-11.12	0		-11.32	-0.00878906	-11.32	0
-11.02	0.0273438	-11.02	0		-11.02	0.0273438	-11.02	0		-11.22	-0.00683594	-11.22	0
-10.92	0.0273438	-10.92	0		-10.92	0.0273438	-10.92	0		-11.12	-0.0185547	-11.12	0
-10.82	0.0195313	-10.82	0		-10.82	0.0195313	-10.82	0		-11.02	-0.0107422	-11.02	0
-10.72	0.0292969	-10.72	0		-10.72	0.0292969	-10.72	0		-10.92	0.000976563	-10.92	0
-10.62	0.03125	-10.62	0		-10.62	0.03125	-10.62	0		-10.82	-0.00683594	-10.82	0
-10.52	0.0390625	-10.52	0		-10.52	0.0390625	-10.52	0		-10.72	0.000976563	-10.72	0
-10.42	0.0195313	-10.42	0		-10.42	0.0195313	-10.42	0		-10.62	-0.0185547	-10.62	0
-10.32	0.0253906	-10.32	0		-10.32	0.0253906	-10.32	0		-10.52	-0.0224609	-10.52	0
-10.22	0.0234375	-10.22	0		-10.22	0.0234375	-10.22	0		-10.42	-0.0224609	-10.42	0
-10.12	0.0292969	-10.12	0		-10.12	0.0292969	-10.12	0		-10.32	-0.0224609	-10.32	0
-10.02	0.0273438	-10.02	0		-10.02	0.0273438	-10.02	0		-10.22	-0.0107422	-10.22	0
-9.92	0.0175781	-9.92	0		-9.92	0.0175781	-9.92	0		-10.12	-0.0107422	-10.12	0
-9.82	0.0214844	-9.82	0		-9.82	0.0214844	-9.82	0		-10.02	-0.0224609	-10.02	0
-9.72	0.0253906	-9.72	0		-9.72	0.0253906	-9.72	0		-9.92	-0.0126953	-9.92	0
-9.62	0.0390625	-9.62	0		-9.62	0.0390625	-9.62	0		-9.82	-0.0107422	-9.82	0
-9.52	0.0390625	-9.52	0		-9.52	0.0390625	-9.52	0		-9.72	-0.0107422	-9.72	0
-9.42	0.0175781	-9.42	0		-9.42	0.0175781	-9.42	0		-9.62	-0.00488281	-9.62	0
-9.32	0.0253907	-9.32	0		-9.32	0.0253907	-9.32	0		-9.52	-0.0107422	-9.52	0
-9.22	0.0371094	-9.22	0		-9.22	0.0371094	-9.22	0		-9.42	-0.0107422	-9.42	0
-9.12	0.03125	-9.12	0		-9.12	0.03125	-9.12	0		-9.32	-0.00878906	-9.32	0
-9.02	0.03125	-9.02	0		-9.02	0.03125	-9.02	0		-9.22	0.000976563	-9.22	0
-8.92	0.03125	-8.92	0		-8.92	0.03125	-8.92	0		-9.12	-0.0107422	-9.12	0
-8.82	0.0195313	-8.82	0		-8.82	0.0195313	-8.82	0		-9.02	-0.0126953	-9.02	0
-8.72	0.015625	-8.72	0		-8.72	0.015625	-8.72	0		-8.92	-0.00683594	-8.92	0
-8.62	0.0273438	-8.62	0		-8.62	0.0273438	-8.62	0		-8.82	0.00878906	-8.82	0
-8.52	0.0273438	-8.52	0		-8.52	0.0273438	-8.52	0		-8.72	0.000976563	-8.72	0
-8.42	0.0175781	-8.42	0		-8.42	0.0175781	-8.42	0		-8.62	0.000976563	-8.62	0
-8.32	0.0273438	-8.32	0		-8.32	0.0273438	-8.32	0		-8.52	-0.0146484	-8.52	0
-8.22	0.0410156	-8.22	0		-8.22	0.0410156	-8.22	0		-8.42	-0.000976563	-8.42	0
-8.12	0.0429688	-8.12	0		-8.12	0.0429688	-8.12	0		-8.32	-0.00292969	-8.32	0
-8.02	0.0371094	-8.02	0		-8.02	0.0371094	-8.02	0		-8.22	0.00878906	-8.22	0
-7.92	0.0449219	-7.92	0		-7.92	0.0449219	-7.92	0		-8.12	0.000976563	-8.12	0
-7.82	0.0585932	-7.82	0		-7.82	0.0585932	-7.82	0		-8.02	0.0205078	-8.02	0
-7.72	0.0664063	-7.72	0		-7.72	0.0664063	-7.72	0		-7.92	0.0185547	-7.92	0
-7.62	0.046875	-7.62	0		-7.62	0.046875	-7.62	0		-7.82	0.0205078	-7.82	0
-7.52	0.0390625	-7.52	0		-7.52	0.0390625	-7.52	0		-7.72	0.0126953	-7.72	0
-7.42	0.0390625	-7.42	0		-7.42	0.0390625	-7.42	0		-7.62	0.0224609	-7.62	0
-7.32	0.0410152	-7.32	0		-7.32	0.0410152	-7.32	0		-7.52	0.00390625	-7.52	0
-7.22	0.046875	-7.22	0		-7.22	0.046875	-7.22	0		-7.42	-0.00292969	-7.42	0
-7.12	0.0351563	-7.12	0		-7.12	0.0351563	-7.12	0		-7.32	0.0146484	-7.32	0
-7.02	0.0351563	-7.02	0		-7.02	0.0351563	-7.02	0		-7.22	0.00878906	-7.22	0
-6.92	0.0664063	-6.92	0		-6.92	0.0664063	-6.92	0		-7.12	0.0185547	-7.12	0
-6.82	0.0898437	-6.82	0		-6.82	0.0898437	-6.82	0		-7.02	0.0478516	-7.02	0
-6.72	0.0839844	-6.72	0		-6.72	0.0839844	-6.72	0		-6.92	0.0908203	-6.92	0
-6.62	0.109375	-6.62	0		-6.62	0.109375	-6.62	0		-6.82	0.0888672	-6.82	0
-6.52	0.0664063	-6.52	0		-6.52	0.0664063	-6.52	0		-6.72	0.0888672	-6.72	0
-6.42	0.0566406	-6.42	0		-6.42	0.0566406	-6.42	0		-6.62	0.108398	-6.62	0
-6.32	-0.181654	-6.32	0		-6.32	-0.181654	-6.32	0		-6.52	0.0605469	-6.52	0
-6.22	0.00488281	-6.22	0		-6.22	0.00488281	-6.22	0		-6.42	0.0332031	-6.42	0
-6.12	0.304688	-6.12	0		-6.12	0.304688	-6.12	0		-6.32	0.0615234	-6.32	0
-6.02	-0.0644531	-6.02	0		-6.02	-0.0644531	-6.02	0		-6.22	0.198242	-6.22	0
-5.92	-0.133789	-5.92	0		-5.92	-0.133789	-5.92	0		-6.12	0.146484	-6.12	0
-5.82	-0.107421	-5.82	0		-5.82	-0.107421	-5.82	0		-6.02	0.0927734	-6.02	0
-5.72	-0.0976563	-5.72	0		-5.72	-0.0976563	-5.72	0		-5.92	0.0400391	-5.92	0
-5.62	-0.119141	-5.62	0		-5.62	-0.119141	-5.62	0		-5.82	0.00488281	-5.82	0
-5.52	-0.146484	-5.52	0		-5.52	-0.146484	-5.52	0		-5.72	0.0283203	-5.72	0
-5.42	-0.123047	-5.42	0		-5.42	-0.123047	-5.42	0		-5.62	0.0234375	-5.62	0
-5.32	-0.13672	-5.32	0		-5.32	-0.13672	-5.32	0		-5.52	-0.0234375	-5.52	0
-5.22	-0.0957031	-5.22	0		-5.22	-0.0957031	-5.22	0		-5.42	-0.0400391	-5.42	0
-5.12	-0.0820313	-5.12	0		-5.12	-0.0820313	-5.12	0		-5.32	-0.0146484	-5.32	0
-5.02	-0.0683594	-5.02	0		-5.02	-0.0683594	-5.02	0		-5.22	-0.00292969	-5.22	0
-4.92	-0.0605469	-4.92	0		-4.92	-0.0605469	-4.92	0		-5.12	0.0410156	-5.12	0
-4.82	-0.0527353	-4.82	0		-4.82	-0.0527353	-4.82	0		-5.02	0.0634766	-5.02	0
-4.72	0.0078125	-4.72	0		-4.72	0.0078125	-4.72	0		-4.92	0.0693359	-4.92	0
-4.62	-0.00390625	-4.62	0		-4.62	-0.00390625	-4.62	0		-4.82	0.0888672	-4.82	0
-4.52	0.123047	-4.52	0		-4.52	0.123047	-4.52	0		-4.72	0.0712891	-4.72	0
-4.42	0.109375	-4.42	0		-4.42	0.109375	-4.42	0		-4.62	0.0947266	-4.62	0
-4.32	0.107422	-4.32	0		-4.32	0.107422	-4.32	0		-4.52	0.102539	-4.52	0
-4.22	0.125	-4.22	0		-4.22	0.125	-4.22	0		-4.42	0.0800781	-4.42	0
-4.12	0.125	-4.12	0		-4.12	0.125	-4.12	0		-4.32	0.0791016	-4.32	0
-4.02	0.119141	-4.02	0		-4.02	0.119141	-4.02	0		-4.22	0.0830078	-4.22	0
-3.92	0.124023	-3.92	0		-3.92	0.124023	-3.92	0		-4.12	0.0810547	-4.12	0
-3.82	0.09961	-3.82	0		-3.82	0.09961	-3.82	0		-4.02	0.0712891	-4.02	0
-3.72	0.0722656	-3.72	0		-3.72	0.0722656	-3.72	0		-3.92	0.0419922	-3.92	0
-3.62	0.0800781	-3.62	0		-3.62	0.0800781	-3.62	0		-3.82	0.0537109	-3.82	0
-3.52	0.0917969	-3.52	0		-3.52	0.0917969	-3.52	0		-3.72	0.0556641	-3.72	0
-3.42	0.111328	-3.42	0		-3.42	0.111328	-3.42	0		-3.62	0.0400391	-3.62	0
-3.32	0.125	-3.32	0		-3.32	0.125	-3.32	0		-3.52	0.0361328	-3.52	0
-3.22	0.103516	-3.22	0		-3.22	0.103516	-3.22	0		-3.42	0.000976563	-3.42	0
-3.12	0.101563	-3.12	0		-3.12	0.101563	-3.12	0		-3.32	-0.0126953	-3.32	0
-3.02	0.0878906	-3.02	0		-3.02	0.0878906	-3.02	0		-3.22	-0.0556641	-3.22	0
-2.92	0.0761719	-2.92	0		-2.92	0.0761719	-2.92	0		-3.12	-0.107422	-3.12	0
-2.82	0.066407	-2.82	0		-2.82	0.066407	-2.82	0		-3.02	-0.133789	-3.02	0
-2.72	0.0410156	-2.72	0		-2.72	0.0410156	-2.72	0		-2.92	-0.0791016	-2.92	0
-2.62	0.0253906	-2.62	0		-2.62	0.0253906	-2.62	0		-2.82	-0.0810547	-2.82	0
-2.52	0.00976563	-2.52	0		-2.52	0.00976563	-2.52	0		-2.72	-0.0771484	-2.72	0
-2.42	0.00390625	-2.42	0		-2.42	0.00390625	-2.42	0		-2.62	-0.0283203	-2.62	0
-2.32	-0.00781107	-2.32	0		-2.32	-0.00781107	-2.32	0		-2.52	-0.0117188	-2.52	0
-2.22	0.0605469	-2.22	0		-2.22	0.0605469	-2.22	0		-2.42	-0.0126953	-2.42	0
-2.12	-0.078125	-2.12	0		-2.12	-0.078125	-2.12	0		-2.32	-0.179688	-2.32	0
-2.02	-0.0605469	-2.02	0		-2.02	-0.0605469	-2.02	0		-2.22	-0.211914	-2.22	0
-1.92	0.00195313	-1.92	0		-1.92	0.00195313	-1.92	0		-2.12	-0.195313	-2.12	0
-1.82	0.00195831	-1.82	0		-1.82	0.00195831	-1.82	0		-2.02	-0.130859	-2.02	0
-1.72	0.0205078	-1.72	0		-1.72	0.0205078	-1.72	0		-1.92	-0.0380859	-1.92	0
-1.62	0.0615234	-1.62	0		-1.62	0.0615234	-1.62	0		-1.82	-0.0771484	-1.82	0
-1.52	0.21582	-1.52	0		-1.52	0.21582	-1.52	0		-1.72	-0.0371094	-1.72	0
-1.42	0.132813	-1.42	0		-1.42	0.132813	-1.42	0		-1.62	0.0859375	-1.62	0
-1.32	-0.0117251	-1.32	0		-1.32	-0.0117251	-1.32	0		-1.52	0.235352	-1.52	0
-1.22	-0.164063	-1.22	0		-1.22	-0.164063	-1.22	0		-1.42	-0.0595703	-1.42	0
-1.12	-0.107422	-1.12	0		-1.12	-0.107422	-1.12	0		-1.32	0.0244141	-1.32	0
-1.02	0.0283203	-1.02	0		-1.02	0.0283203	-1.02	0		-1.22	-0.0517578	-1.22	0
-0.919998	0.0341797	-0.919998	0		-0.919998	0.0341797	-0.919998	0		-1.12	-0.0449219	-1.12	0
-0.82	0.0400356	-0.82	0		-0.82	0.0400356	-0.82	0		-1.02	0.0800781	-1.02	0
-0.719997	0.03125	-0.719997	0		-0.719997	0.03125	-0.719997	0		-0.919998	0.0400391	-0.919998	0
-0.619999	0.0117188	-0.619999	0		-0.619999	0.0117188	-0.619999	0		-0.82	0.0283203	-0.82	0
-0.519997	-0.151367	-0.519997	0		-0.519997	-0.151367	-0.519997	0		-0.719997	0.0078125	-0.719997	0
-0.419998	0.0537109	-0.419998	0		-0.419998	0.0537109	-0.419998	0		-0.619999	-0.0185547	-0.619999	0
-0.32	-0.282204	-0.32	0		-0.32	-0.282204	-0.32	0		-0.519997	-0.00976563	-0.519997	0
-0.219997	0.334961	-0.219997	0		-0.219997	0.334961	-0.219997	0		-0.419998	0.137695	-0.419998	0
-0.119999	5.8457	-0.119999	0		-0.119999	5.8457	-0.119999	0		-0.32	-1.46777	-0.32	0
-0.0199966	-3.57227	-0.0199966	0		-0.0199966	-3.57227	-0.0199966	0		-0.219997	3.75879	-0.219997	0
0.0800018	-2.45117	0.0800018	-0.1946		0.0800018	-2.45117	0.0800018	-0.1946		-0.119999	5.9502	-0.119999	0
0.18	-1.32418	0.18	-0.188375		0.18	-1.32418	0.18	-0.188375		-0.0199966	-2.53906	-0.0199966	0
0.280003	-0.808594	0.280003	-0.182151		0.280003	-0.808594	0.280003	-0.182151		0.0800018	-1.40918	0.0800018	-0.07876
0.380001	-0.845703	0.380001	-0.175927		0.380001	-0.845703	0.380001	-0.175927		0.18	-0.694336	0.18	-0.0725637
0.480003	-0.264648	0.480003	-0.169704		0.480003	-0.264648	0.480003	-0.169704		0.280003	-0.628906	0.280003	-0.0663679
0.580002	-0.575195	0.580002	-0.163481		0.580002	-0.575195	0.580002	-0.163481		0.380001	-0.884766	0.380001	-0.060173
0.68	-0.572246	0.68	-0.157258		0.68	-0.572246	0.68	-0.157258		0.480003	-0.677734	0.480003	-0.0539786
0.780003	-0.740234	0.780003	-0.151036		0.780003	-0.740234	0.780003	-0.151036		0.580002	-0.495117	0.580002	-0.0477852
0.880001	-0.422852	0.880001	-0.144814		0.880001	-0.422852	0.880001	-0.144814		0.68	-0.393555	0.68	-0.0415925
0.980003	-0.333984	0.980003	-0.138593		0.980003	-0.333984	0.980003	-0.138593		0.780003	-0.230469	0.780003	-0.0354003
1.08	-0.199219	1.08	-0.132372		1.08	-0.199219	1.08	-0.132372		0.880001	-0.268555	0.880001	-0.029209
1.18	-0.165031	1.18	-0.126151		1.18	-0.165031	1.18	-0.126151		0.980003	-0.167969	0.980003	-0.0230183
1.28	-0.0556641	1.28	-0.11993		1.28	-0.0556641	1.28	-0.11993		1.08	-0.157227	1.08	-0.0168285
1.38	-0.0224609	1.38	-0.113711		1.38	-0.0224609	1.38	-0.113711		1.18	-0.0957031	1.18	-0.0106394
1.48	0.0107422	1.48	-0.107491		1.48	0.0107422	1.48	-0.107491		1.28	-0.0166016	1.28	-0.00445078
1.58	-0.0126953	1.58	-0.101272		1.58	-0.0126953	1.58	-0.101272		1.38	-0.0292969	1.38	0.00173686
1.68	0.0205107	1.68	-0.0950532		1.68	0.0205107	1.68	-0.0950532		1.48	-0.0175781	1.48	0.00792401
1.78	0.0224609	1.78	-0.0888347		1.78	0.0224609	1.78	-0.0888347		1.58	-0.0410156	1.58	0.0141102
1.88	0.0175781	1.88	-0.0826168		1.88	0.0175781	1.88	-0.0826168		1.68	-0.0839844	1.68	0.0202957
1.98	0.0595703	1.98	-0.0763991		1.98	0.0595703	1.98	-0.0763991		1.78	-0.0751953	1.78	0.0264807
2.08	0.0664063	2.08	-0.070182		2.08	0.0664063	2.08	-0.070182		1.88	-0.0449219	1.88	0.0326647
2.18	0.0546893	2.18	-0.0639653		2.18	0.0546893	2.18	-0.0639653		1.98	-0.0605469	1.98	0.0388482
2.28	0.0322266	2.28	-0.0577487		2.28	0.0322266	2.28	-0.0577487		2.08	-0.0429688	2.08	0.0450308
2.38	0.0605469	2.38	-0.0515328		2.38	0.0605469	2.38	-0.0515328		2.18	-0.0273438	2.18	0.0512127
2.48	0.0791016	2.48	-0.045317		2.48	0.0791016	2.48	-0.045317		2.28	0.0234375	2.28	0.0573941
2.58	0.0742188	2.58	-0.0391019		2.58	0.0742188	2.58	-0.0391019		2.38	0.046875	2.38	0.0635745
2.68	0.07715	2.68	-0.0328871		2.68	0.07715	2.68	-0.0328871		2.48	0.0654297	2.48	0.0697544
2.78	0.107422	2.78	-0.0266725		2.78	0.107422	2.78	-0.0266725		2.58	0.0771484	2.58	0.0759334
2.88	0.119141	2.88	-0.0204585		2.88	0.119141	2.88	-0.0204585		2.68	0.0703125	2.68	0.0821117
2.98	0.129883	2.98	-0.0142447		2.98	0.129883	2.98	-0.0142447		2.78	0.0722656	2.78	0.0882894
3.08	0.130859	3.08	-0.00803151		3.08	0.130859	3.08	-0.00803151		2.88	0.0507813	2.88	0.0944662
3.18	0.115236	3.18	-0.0018187		3.18	0.115236	3.18	-0.0018187		2.98	0.0546875	2.98	0.100643
3.28	0.125977	3.28	0.00439396		3.28	0.125977	3.28	0.00439396		3.08	0.0488281	3.08	0.106818
3.38	0.151367	3.38	0.010606		3.38	0.151367	3.38	0.010606		3.18	0.0605469	3.18	0.112993
3.48	0.15332	3.48	0.0168179		3.48	0.15332	3.48	0.0168179		3.28	0.0537109	3.28	0.119167
3.58	0.170898	3.58	0.0230291		3.58	0.170898	3.58	0.0230291		3.38	0.0546875	3.38	0.12534
3.68	0.211915	3.68	0.02924		3.68	0.211915	3.68	0.02924		3.48	0.0732422	3.48	0.131513
3.78	0.228516	3.78	0.0354507		3.78	0.228516	3.78	0.0354507		3.58	0.0800781	3.58	0.137684
3.88	0.249023	3.88	0.0416608		3.88	0.249023	3.88	0.0416608		3.68	0.100586	3.68	0.143855
3.98	0.271484	3.98	0.0478707		3.98	0.271484	3.98	0.0478707		3.78	0.111328	3.78	0.150026
4.08	0.282227	4.08	0.05408		4.08	0.282227	4.08	0.05408		3.88	0.116211	3.88	0.156196
4.18	0.288087	4.18	0.0602889		4.18	0.288087	4.18	0.0602889		3.98	0.137695	3.98	0.162365
4.28	0.285156	4.28	0.0664976		4.28	0.285156	4.28	0.0664976		4.08	0.138672	4.08	0.168533
4.38	0.307617	4.38	0.0727058		4.38	0.307617	4.38	0.0727058		4.18	0.162109	4.18	0.1747
4.48	0.322266	4.48	0.0789137		4.48	0.322266	4.48	0.0789137		4.28	0.166016	4.28	0.180867
4.58	0.341797	4.58	0.0851211		4.58	0.341797	4.58	0.0851211		4.38	0.178711	4.38	0.187033
4.68	0.334962	4.68	0.091328		4.68	0.334962	4.68	0.091328		4.48	0.1875	4.48	0.193199
4.78	0.333985	4.78	0.0975346		4.78	0.333985	4.78	0.0975346		4.58	0.188477	4.58	0.199363
4.88	0.333007	4.88	0.103741		4.88	0.333007	4.88	0.103741		4.68	0.198242	4.68	0.205527
4.98	0.339844	4.98	0.109947		4.98	0.339844	4.98	0.109947		4.78	0.19629	4.78	0.21169
5.08	0.34375	5.08	0.116152		5.08	0.34375	5.08	0.116152		4.88	0.230468	4.88	0.217853
5.18	0.353516	5.18	0.122357		5.18	0.353516	5.18	0.122357		4.98	0.248047	4.98	0.224015
5.28	0.355469	5.28	0.128562		5.28	0.355469	5.28	0.128562		5.08	0.256836	5.08	0.230176
5.38	0.379882	5.38	0.134767		5.38	0.379882	5.38	0.134767		5.18	0.276367	5.18	0.236336
5.48	0.381836	5.48	0.140971		5.48	0.381836	5.48	0.140971		5.28	0.275391	5.28	0.242496
5.58	0.411133	5.58	0.147174		5.58	0.411133	5.58	0.147174		5.38	0.291992	5.38	0.248655
5.68	0.4209	5.68	0.153377		5.68	0.4209	5.68	0.153377		5.48	0.308594	5.48	0.254813
5.78	0.427735	5.78	0.15958		5.78	0.427735	5.78	0.15958		5.58	0.321289	5.58	0.26097
5.88	0.416014	5.88	0.165782		5.88	0.416014	5.88	0.165782		5.68	0.327148	5.68	0.267127
5.98	0.421874	5.98	0.171984		5.98	0.421874	5.98	0.171984		5.78	0.333984	5.78	0.273283
6.08	0.437501	6.08	0.178186		6.08	0.437501	6.08	0.178186		5.88	0.344727	5.88	0.279438
6.18	0.433595	6.18	0.184387		6.18	0.433595	6.18	0.184387		5.98	0.354492	5.98	0.285593
6.28	0.441407	6.28	0.190588		6.28	0.441407	6.28	0.190588		6.08	0.364258	6.08	0.291747
6.38	0.451171	6.38	0.196788		6.38	0.451171	6.38	0.196788		6.18	0.364258	6.18	0.2979
6.48	0.455077	6.48	0.202988		6.48	0.455077	6.48	0.202988		6.28	0.383789	6.28	0.304052
6.58	0.461915	6.58	0.209188		6.58	0.461915	6.58	0.209188		6.38	0.40332	6.38	0.310204
6.68	0.466798	6.68	0.215387		6.68	0.466798	6.68	0.215387		6.48	0.416016	6.48	0.316355
6.78	0.455079	6.78	0.221586		6.78	0.455079	6.78	0.221586		6.58	0.415039	6.58	0.322505
6.88	0.465819	6.88	0.227785		6.88	0.465819	6.88	0.227785		6.68	0.416992	6.68	0.328655
6.98	0.465819	6.98	0.233983		6.98	0.465819	6.98	0.233983		6.78	0.418945	6.78	0.334803
7.08	0.475587	7.08	0.24018		7.08	0.475587	7.08	0.24018		6.88	0.428711	6.88	0.340952
7.18	0.480469	7.18	0.246377		7.18	0.480469	7.18	0.246377		6.98	0.419922	6.98	0.347099
7.28	0.496094	7.28	0.252574		7.28	0.496094	7.28	0.252574		7.08	0.436523	7.08	0.353246
7.38	0.506835	7.38	0.258771		7.38	0.506835	7.38	0.258771		7.18	0.446289	7.18	0.359391
7.48	0.506835	7.48	0.264967		7.48	0.506835	7.48	0.264967		7.28	0.463867	7.28	0.365537
7.58	0.522462	7.58	0.271163		7.58	0.522462	7.58	0.271163		7.38	0.475586	7.38	0.371681
7.68	0.529298	7.68	0.277358		7.68	0.529298	7.68	0.277358		7.48	0.506836	7.48	0.377825
7.78	0.534181	7.78	0.283553		7.78	0.534181	7.78	0.283553		7.58	0.512695	7.58	0.383968
7.88	0.534179	7.88	0.289748		7.88	0.534179	7.88	0.289748		7.68	0.508789	7.68	0.39011
7.98	0.539062	7.98	0.295942		7.98	0.539062	7.98	0.295942		7.78	0.521484	7.78	0.396252
8.08	0.534181	8.08	0.302135		8.08	0.534181	8.08	0.302135		7.88	0.532227	7.88	0.402393
8.18	0.541993	8.18	0.308329		8.18	0.541993	8.18	0.308329		7.98	0.539063	7.98	0.408533
8.28	0.54297	8.28	0.314522		8.28	0.54297	8.28	0.314522		8.08	0.53125	8.08	0.414673
8.38	0.535156	8.38	0.320715		8.38	0.535156	8.38	0.320715		8.18	0.541016	8.18	0.420811
8.48	0.541015	8.48	0.326907		8.48	0.541015	8.48	0.326907		8.28	0.529297	8.28	0.426949
8.58	0.547853	8.58	0.333098		8.58	0.547853	8.58	0.333098		8.38	0.532227	8.38	0.433087
8.68	0.546876	8.68	0.33929		8.68	0.546876	8.68	0.33929		8.48	0.529297	8.48	0.439223
8.78	0.541993	8.78	0.345481		8.78	0.541993	8.78	0.345481		8.58	0.52832	8.58	0.445359
8.88	0.554687	8.88	0.351672		8.88	0.554687	8.88	0.351672		8.68	0.521484	8.68	0.451494
8.98	0.548827	8.98	0.357862		8.98	0.548827	8.98	0.357862		8.78	0.538086	8.78	0.457628
9.08	0.54004	9.08	0.364052		9.08	0.54004	9.08	0.364052		8.88	0.52832	8.88	0.463762
9.18	0.526368	9.18	0.370241		9.18	0.526368	9.18	0.370241		8.98	0.548828	8.98	0.469895
9.28	0.546876	9.28	0.37643		9.28	0.546876	9.28	0.37643		9.08	0.546875	9.08	0.476028
9.38	0.545897	9.38	0.382619		9.38	0.545897	9.38	0.382619		9.18	0.570313	9.18	0.482159
9.48	0.538085	9.48	0.388807		9.48	0.538085	9.48	0.388807		9.28	0.569336	9.28	0.48829
9.58	0.550782	9.58	0.394995		9.58	0.550782	9.58	0.394995		9.38	0.576172	9.38	0.49442
9.68	0.547852	9.68	0.401182		9.68	0.547852	9.68	0.401182		9.48	0.566406	9.48	0.50055
9.78	0.570313	9.78	0.407369		9.78	0.570313	9.78	0.407369		9.58	0.574219	9.58	0.506678
9.88	0.570312	9.88	0.413557		9.88	0.570312	9.88	0.413557		9.68	0.567383	9.68	0.512806
9.98	0.589843	9.98	0.419743		9.98	0.589843	9.98	0.419743		9.78	0.566406	9.78	0.518933
10.08	0.588868	10.08	0.425929		10.08	0.588868	10.08	0.425929		9.88	0.576172	9.88	0.52506
10.18	0.605469	10.18	0.432114		10.18	0.605469	10.18	0.432114		9.98	0.5625	9.98	0.531186
10.28	0.609376	10.28	0.438299		10.28	0.609376	10.28	0.438299		10.08	0.569336	10.08	0.537311
10.38	0.61914	10.38	0.444484		10.38	0.61914	10.38	0.444484		10.18	0.558594	10.18	0.543435
10.48	0.627929	10.48	0.450669		10.48	0.627929	10.48	0.450669		10.28	0.550781	10.28	0.549559
10.58	0.62793	10.58	0.456852		10.58	0.62793	10.58	0.456852		10.38	0.555664	10.38	0.555682
10.68	0.63379	10.68	0.463036		10.68	0.63379	10.68	0.463036		10.48	0.548828	10.48	0.561804
10.78	0.63086	10.78	0.469219		10.78	0.63086	10.78	0.469219		10.58	0.552734	10.58	0.567925
10.88	0.64746	10.88	0.475402		10.88	0.64746	10.88	0.475402		10.68	0.548828	10.68	0.574046
10.98	0.665038	10.98	0.481585		10.98	0.665038	10.98	0.481585		10.78	0.551758	10.78	0.580166
11.08	0.661134	11.08	0.487767		11.08	0.661134	11.08	0.487767		10.88	0.556641	10.88	0.586286
11.18	0.671876	11.18	0.493948		11.18	0.671876	11.18	0.493948		10.98	0.571289	10.98	0.592404
11.28	0.674806	11.28	0.500129		11.28	0.674806	11.28	0.500129		11.08	0.579102	11.08	0.598522
11.38	0.674804	11.38	0.50631		11.38	0.674804	11.38	0.50631		11.18	0.573242	11.18	0.604639
11.48	0.683593	11.48	0.512491		11.48	0.683593	11.48	0.512491		11.28	0.579102	11.28	0.610756
11.58	0.69336	11.58	0.518671		11.58	0.69336	11.58	0.518671		11.38	0.589844	11.38	0.616872
11.68	0.710938	11.68	0.52485		11.68	0.710938	11.68	0.52485		11.48	0.580078	11.48	0.622987
11.78	0.712892	11.78	0.53103		11.78	0.712892	11.78	0.53103		11.58	0.600586	11.58	0.629101
11.88	0.720702	11.88	0.537209		11.88	0.720702	11.88	0.537209		11.68	0.609375	11.68	0.635215
11.98	0.726561	11.98	0.543387		11.98	0.726561	11.98	0.543387		11.78	0.621094	11.78	0.641327
12.08	0.728517	12.08	0.549565		12.08	0.728517	12.08	0.549565		11.88	0.616211	11.88	0.64744
12.18	0.730469	12.18	0.555743		12.18	0.730469	12.18	0.555743		11.98	0.639648	11.98	0.653551
12.28	0.716798	12.28	0.56192		12.28	0.716798	12.28	0.56192		12.08	0.667969	12.08	0.659662
12.38	0.706053	12.38	0.568098		12.38	0.706053	12.38	0.568098		12.18	0.671875	12.18	0.665772
12.48	0.704101	12.48	0.574274		12.48	0.704101	12.48	0.574274		12.28	0.685547	12.28	0.671881
12.58	0.719728	12.58	0.58045		12.58	0.719728	12.58	0.58045		12.38	0.695313	12.38	0.67799
12.68	0.718751	12.68	0.586626		12.68	0.718751	12.68	0.586626		12.48	0.708008	12.48	0.684098
12.78	0.717774	12.78	0.592801		12.78	0.717774	12.78	0.592801		12.58	0.716797	12.58	0.690205
12.88	0.700195	12.88	0.598976		12.88	0.700195	12.88	0.598976		12.68	0.724609	12.68	0.696311
12.98	0.715819	12.98	0.605151		12.98	0.715819	12.98	0.605151		12.78	0.750977	12.78	0.702417
13.08	0.706056	13.08	0.611325		13.08	0.706056	13.08	0.611325		12.88	0.762695	12.88	0.708522
13.18	0.707032	13.18	0.617499		13.18	0.707032	13.18	0.617499		12.98	0.770508	12.98	0.714627
13.28	0.695314	13.28	0.623672		13.28	0.695314	13.28	0.623672		13.08	0.792969	13.08	0.72073
13.38	0.711913	13.38	0.629845		13.38	0.711913	13.38	0.629845		13.18	0.804688	13.18	0.726833
13.48	0.700194	13.48	0.636018		13.48	0.700194	13.48	0.636018		13.28	0.819336	13.28	0.732935
13.58	0.706056	13.58	0.64219		13.58	0.706056	13.58	0.64219		13.38	0.841797	13.38	0.739037
13.68	0.715821	13.68	0.648362		13.68	0.715821	13.68	0.648362		13.48	0.849609	13.48	0.745137
13.78	0.716798	13.78	0.654533		13.78	0.716798	13.78	0.654533		13.58	0.87207	13.58	0.751237
13.88	0.729492	13.88	0.660705		13.88	0.729492	13.88	0.660705		13.68	0.897461	13.68	0.757336
13.98	0.75	13.98	0.666875		13.98	0.75	13.98	0.666875		13.78	0.913086	13.78	0.763435
14.08	0.741211	14.08	0.673045		14.08	0.741211	14.08	0.673045		13.88	0.938477	13.88	0.769533
14.18	0.749024	14.18	0.679215		14.18	0.749024	14.18	0.679215		13.98	0.933594	13.98	0.77563
14.28	0.75293	14.28	0.685385		14.28	0.75293	14.28	0.685385		14.08	0.954102	14.08	0.781726
14.38	0.765624	14.38	0.691554		14.38	0.765624	14.38	0.691554		14.18	0.951172	14.18	0.787822
14.48	0.750976	14.48	0.697723		14.48	0.750976	14.48	0.697723		14.28	0.958984	14.28	0.793917
14.58	0.762696	14.58	0.703891		14.58	0.762696	14.58	0.703891		14.38	0.962891	14.38	0.800012
14.68	0.760743	14.68	0.710059		14.68	0.760743	14.68	0.710059		14.48	0.949219	14.48	0.806105
14.78	0.768556	14.78	0.716226		14.78	0.768556	14.78	0.716226		14.58	0.943359	14.58	0.812198
14.88	0.762695	14.88	0.722394		14.88	0.762695	14.88	0.722394		14.68	0.926758	14.68	0.81829
14.98	0.784179	14.98	0.728561		14.98	0.784179	14.98	0.728561		14.78	0.933594	14.78	0.824381
15.08	0.796875	15.08	0.734727		15.08	0.796875	15.08	0.734727		14.88	0.945313	14.88	0.830472
15.18	0.803711	15.18	0.740893		15.18	0.803711	15.18	0.740893		14.98	0.939453	14.98	0.836562
15.28	0.791017	15.28	0.747058		15.28	0.791017	15.28	0.747058		15.08	0.941406	15.08	0.842651
15.38	0.80078	15.38	0.753224		15.38	0.80078	15.38	0.753224		15.18	0.952148	15.18	0.84874
15.48	0.802734	15.48	0.759388		15.48	0.802734	15.48	0.759388		15.28	0.947266	15.28	0.854827
15.58	0.806641	15.58	0.765553		15.58	0.806641	15.58	0.765553		15.38	0.947266	15.38	0.860915
15.68	0.823243	15.68	0.771717		15.68	0.823243	15.68	0.771717		15.48	0.953125	15.48	0.867001
15.78	0.84375	15.78	0.77788		15.78	0.84375	15.78	0.77788		15.58	0.970703	15.58	0.873087
15.88	0.839843	15.88	0.784044		15.88	0.839843	15.88	0.784044		15.68	0.977539	15.68	0.879172
15.98	0.852538	15.98	0.790207		15.98	0.852538	15.98	0.790207		15.78	0.96875	15.78	0.885256
16.08	0.832033	16.08	0.796369		16.08	0.832033	16.08	0.796369		15.88	0.976563	15.88	0.89134
16.18	0.859375	16.18	0.802531		16.18	0.859375	16.18	0.802531		15.98	0.96875	15.98	0.897423
16.28	0.875	16.28	0.808692		16.28	0.875	16.28	0.808692		16.08	0.986328	16.08	0.903505
16.38	0.883788	16.38	0.814854		16.38	0.883788	16.38	0.814854		16.18	0.988281	16.18	0.909586
16.48	0.874022	16.48	0.821015		16.48	0.874022	16.48	0.821015		16.28	1.00586	16.28	0.915666
16.58	0.882813	16.58	0.827175		16.58	0.882813	16.58	0.827175		16.38	1.00195	16.38	0.921747
16.68	0.896485	16.68	0.833335		16.68	0.896485	16.68	0.833335		16.48	0.992188	16.48	0.927826
16.78	0.910157	16.78	0.839495		16.78	0.910157	16.78	0.839495		16.58	1.01074	16.58	0.933904
16.88	0.904296	16.88	0.845655		16.88	0.904296	16.88	0.845655		16.68	1.00879	16.68	0.939982
16.98	0.910156	16.98	0.851813		16.98	0.910156	16.98	0.851813		16.78	1.00391	16.78	0.946059
17.08	0.927735	17.08	0.857972		17.08	0.927735	17.08	0.857972		16.88	0.994141	16.88	0.952136
17.18	0.942383	17.18	0.86413		17.18	0.942383	17.18	0.86413		16.98	1.00391	16.98	0.958211
17.28	0.94336	17.28	0.870287		17.28	0.94336	17.28	0.870287		17.08	1.00195	17.08	0.964286
17.38	0.963866	17.38	0.876445		17.38	0.963866	17.38	0.876445		17.18	1.01367	17.18	0.970361
17.48	0.95996	17.48	0.882602		17.48	0.95996	17.48	0.882602		17.28	1.01563	17.28	0.976434
17.58	0.989258	17.58	0.888759		17.58	0.989258	17.58	0.888759		17.38	1.03418	17.38	0.982507
17.68	1	17.68	0.894915		17.68	1	17.68	0.894915		17.48	1.03418	17.48	0.988579
17.78	1.01953	17.78	0.90107		17.78	1.01953	17.78	0.90107		17.58	1.03711	17.58	0.99465
17.88	1.03516	17.88	0.907226		17.88	1.03516	17.88	0.907226		17.68	1.03418	17.68	1.00072
17.98	1.04101	17.98	0.913381		17.98	1.04101	17.98	0.913381		17.78	1.05176	17.78	1.00679
18.08	1.0459	18.08	0.919535		18.08	1.0459	18.08	0.919535		17.88	1.07129	17.88	1.01286
18.18	1.04297	18.18	0.92569		18.18	1.04297	18.18	0.92569		17.98	1.08105	17.98	1.01893
18.28	1.04688	18.28	0.931843		18.28	1.04688	18.28	0.931843		18.08	1.0752	18.08	1.025
18.38	1.05273	18.38	0.937997		18.38	1.05273	18.38	0.937997		18.18	1.11328	18.18	1.03106
18.48	1.04883	18.48	0.94415		18.48	1.04883	18.48	0.94415		18.28	1.12988	18.28	1.03713
18.58	1.03809	18.58	0.950303		18.58	1.03809	18.58	0.950303		18.38	1.1377	18.38	1.0432
18.68	1.05176	18.68	0.956455		18.68	1.05176	18.68	0.956455		18.48	1.1416	18.48	1.04926
18.78	1.05957	18.78	0.962607		18.78	1.05957	18.78	0.962607		18.58	1.14551	18.58	1.05533
18.88	1.04687	18.88	0.968758		18.88	1.04687	18.88	0.968758		18.68	1.15527	18.68	1.06139
18.98	1.03906	18.98	0.974909		18.98	1.03906	18.98	0.974909		18.78	1.17969	18.78	1.06745
19.08	1.04199	19.08	0.98106		19.08	1.04199	19.08	0.98106		18.88	1.19434	18.88	1.07351
19.18	1.03809	19.18	0.98721		19.18	1.03809	19.18	0.98721		18.98	1.20996	18.98	1.07958
19.28	1.0332	19.28	0.99336		19.28	1.0332	19.28	0.99336		19.08	1.21777	19.08	1.08564
19.38	1.05469	19.38	0.99951		19.38	1.05469	19.38	0.99951		19.18	1.21973	19.18	1.0917
19.48	1.03906	19.48	1.00566		19.48	1.03906	19.48	1.00566		19.28	1.24121	19.28	1.09775
19.58	1.06055	19.58	1.01181		19.58	1.06055	19.58	1.01181		19.38	1.23633	19.38	1.10381
19.68	1.06152	19.68	1.01796		19.68	1.06152	19.68	1.01796		19.48	1.24121	19.48	1.10987
19.78	1.06055	19.78	1.0241		19.78	1.06055	19.78	1.0241		19.58	1.25391	19.58	1.11593
19.88	1.06934	19.88	1.03025		19.88	1.06934	19.88	1.03025		19.68	1.2373	19.68	1.12198
19.98	1.07129	19.98	1.0364		19.98	1.07129	19.98	1.0364		19.78	1.26953	19.78	1.12804
20.08	1.06543	20.08	1.04255		20.08	1.06543	20.08	1.04255		19.88	1.28516	19.88	1.1341
20.18	1.08008	20.18	1.04869		20.18	1.08008	20.18	1.04869		19.98	1.2959	19.98	1.14015
20.28	1.08203	20.28	1.05484		20.28	1.08203	20.28	1.05484		20.08	1.29004	20.08	1.1462
20.38	1.08008	20.38	1.06098		20.38	1.08008	20.38	1.06098		20.18	1.29785	20.18	1.15226
20.48	1.07324	20.48	1.06713		20.48	1.07324	20.48	1.06713		20.28	1.30664	20.28	1.15831
20.58	1.08398	20.58	1.07327		20.58	1.08398	20.58	1.07327		20.38	1.3125	20.38	1.16436
20.68	1.08106	20.68	1.07942		20.68	1.08106	20.68	1.07942		20.48	1.30859	20.48	1.17041
20.78	1.09473	20.78	1.08556		20.78	1.09473	20.78	1.08556		20.58	1.31934	20.58	1.17646
20.88	1.10644	20.88	1.09171		20.88	1.10644	20.88	1.09171		20.68	1.31152	20.68	1.18251
20.98	1.11426	20.98	1.09785		20.98	1.11426	20.98	1.09785		20.78	1.31934	20.78	1.18856
21.08	1.12988	21.08	1.10399		21.08	1.12988	21.08	1.10399		20.88	1.32813	20.88	1.19461
21.18	1.13477	21.18	1.11013		21.18	1.13477	21.18	1.11013		20.98	1.3418	20.98	1.20065
21.28	1.15625	21.28	1.11628		21.28	1.15625	21.28	1.11628		21.08	1.34277	21.08	1.2067
21.38	1.14648	21.38	1.12242		21.38	1.14648	21.38	1.12242		21.18	1.3457	21.18	1.21275
21.48	1.15918	21.48	1.12856		21.48	1.15918	21.48	1.12856		21.28	1.34375	21.28	1.21879
21.58	1.16016	21.58	1.1347		21.58	1.16016	21.58	1.1347		21.38	1.34961	21.38	1.22484
21.68	1.18457	21.68	1.14084		21.68	1.18457	21.68	1.14084		21.48	1.36328	21.48	1.23088
21.78	1.17969	21.78	1.14698		21.78	1.17969	21.78	1.14698		21.58	1.38086	21.58	1.23692
21.88	1.1748	21.88	1.15312		21.88	1.1748	21.88	1.15312		21.68	1.38281	21.68	1.24296
21.98	1.19726	21.98	1.15926		21.98	1.19726	21.98	1.15926		21.78	1.39551	21.78	1.249
22.08	1.2041	22.08	1.1654		22.08	1.2041	22.08	1.1654		21.88	1.38477	21.88	1.25505
22.18	1.20508	22.18	1.17154		22.18	1.20508	22.18	1.17154		21.98	1.40234	21.98	1.26109
22.28	1.22461	22.28	1.17767		22.28	1.22461	22.28	1.17767		22.08	1.39551	22.08	1.26713
22.38	1.23437	22.38	1.18381		22.38	1.23437	22.38	1.18381		22.18	1.41992	22.18	1.27316
22.48	1.23535	22.48	1.18995		22.48	1.23535	22.48	1.18995		22.28	1.41895	22.28	1.2792
22.58	1.24805	22.58	1.19609		22.58	1.24805	22.58	1.19609		22.38	1.42188	22.38	1.28524
22.68	1.26465	22.68	1.20222		22.68	1.26465	22.68	1.20222		22.48	1.42285	22.48	1.29128
22.78	1.27637	22.78	1.20836		22.78	1.27637	22.78	1.20836		22.58	1.42773	22.58	1.29731
22.88	1.28223	22.88	1.21449		22.88	1.28223	22.88	1.21449		22.68	1.43164	22.68	1.30335
22.98	1.2793	22.98	1.22063		22.98	1.2793	22.98	1.22063		22.78	1.42676	22.78	1.30938
23.08	1.29688	23.08	1.22677		23.08	1.29688	23.08	1.22677		22.88	1.44922	22.88	1.31541
23.18	1.30273	23.18	1.2329		23.18	1.30273	23.18	1.2329		22.98	1.44141	22.98	1.32145
23.28	1.29981	23.28	1.23903		23.28	1.29981	23.28	1.23903		23.08	1.45605	23.08	1.32748
23.38	1.31738	23.38	1.24517		23.38	1.31738	23.38	1.24517		23.18	1.45313	23.18	1.33351
23.48	1.30762	23.48	1.2513		23.48	1.30762	23.48	1.2513		23.28	1.46484	23.28	1.33954
23.58	1.33496	23.58	1.25743		23.58	1.33496	23.58	1.25743		23.38	1.4668	23.38	1.34557
23.68	1.33106	23.68	1.26357		23.68	1.33106	23.68	1.26357		23.48	1.48242	23.48	1.3516
23.78	1.3584	23.78	1.2697		23.78	1.3584	23.78	1.2697		23.58	1.48535	23.58	1.35763
23.88	1.37109	23.88	1.27583		23.88	1.37109	23.88	1.27583		23.68	1.49902	23.68	1.36366
23.98	1.37109	23.98	1.28196		23.98	1.37109	23.98	1.28196		23.78	1.51367	23.78	1.36968
24.08	1.37891	24.08	1.28809		24.08	1.37891	24.08	1.28809		23.88	1.51074	23.88	1.37571
24.18	1.39258	24.18	1.29422		24.18	1.39258	24.18	1.29422		23.98	1.51563	23.98	1.38174
24.28	1.38965	24.28	1.30035		24.28	1.38965	24.28	1.30035		24.08	1.52051	24.08	1.38776
24.38	1.37402	24.38	1.30648		24.38	1.37402	24.38	1.30648		24.18	1.5332	24.18	1.39379
24.48	1.37891	24.48	1.31261		24.48	1.37891	24.48	1.31261		24.28	1.53711	24.28	1.39981
24.58	1.39453	24.58	1.31874		24.58	1.39453	24.58	1.31874		24.38	1.53711	24.38	1.40583
24.68	1.40234	24.68	1.32487		24.68	1.40234	24.68	1.32487		24.48	1.55273	24.48	1.41186
24.78	1.41504	24.78	1.331		24.78	1.41504	24.78	1.331		24.58	1.55762	24.58	1.41788
24.88	1.4082	24.88	1.33713		24.88	1.4082	24.88	1.33713		24.68	1.5498	24.68	1.4239
24.98	1.40527	24.98	1.34325		24.98	1.40527	24.98	1.34325		24.78	1.56543	24.78	1.42992
25.08	1.41113	25.08	1.34938		25.08	1.41113	25.08	1.34938		24.88	1.56934	24.88	1.43594
25.18	1.4209	25.18	1.35551		25.18	1.4209	25.18	1.35551		24.98	1.58203	24.98	1.44196
25.28	1.4375	25.28	1.36163		25.28	1.4375	25.28	1.36163		25.08	1.58301	25.08	1.44797
25.38	1.45703	25.38	1.36776		25.38	1.45703	25.38	1.36776		25.18	1.60059	25.18	1.45399
25.48	1.45508	25.48	1.37389		25.48	1.45508	25.48	1.37389		25.28	1.60156	25.28	1.46001
25.58	1.4707	25.58	1.38001		25.58	1.4707	25.58	1.38001		25.38	1.6084	25.38	1.46602
25.68	1.48145	25.68	1.38614		25.68	1.48145	25.68	1.38614		25.48	1.58984	25.48	1.47204
25.78	1.5	25.78	1.39226		25.78	1.5	25.78	1.39226		25.58	1.60059	25.58	1.47805
25.88	1.50293	25.88	1.39838		25.88	1.50293	25.88	1.39838		25.68	1.60547	25.68	1.48407
25.98	1.49414	25.98	1.40451		25.98	1.49414	25.98	1.40451		25.78	1.60254	25.78	1.49008
26.08	1.51465	26.08	1.41063		26.08	1.51465	26.08	1.41063		25.88	1.59766	25.88	1.49609
26.18	1.52637	26.18	1.41675		26.18	1.52637	26.18	1.41675		25.98	1.58887	25.98	1.5021
26.28	1.5166	26.28	1.42288		26.28	1.5166	26.28	1.42288		26.08	1.5752	26.08	1.50811
26.38	1.53418	26.38	1.429		26.38	1.53418	26.38	1.429		26.18	1.58691	26.18	1.51412
26.48	1.54199	26.48	1.43512		26.48	1.54199	26.48	1.43512		26.28	1.59961	26.28	1.52013
26.58	1.55371	26.58	1.44124		26.58	1.55371	26.58	1.44124		26.38	1.62109	26.38	1.52614
26.68	1.56152	26.68	1.44736		26.68	1.56152	26.68	1.44736		26.48	1.61914	26.48	1.53215
26.78	1.57715	26.78	1.45348		26.78	1.57715	26.78	1.45348		26.58	1.61328	26.58	1.53816
26.88	1.57617	26.88	1.4596		26.88	1.57617	26.88	1.4596		26.68	1.6377	26.68	1.54417
26.98	1.58984	26.98	1.46572		26.98	1.58984	26.98	1.46572		26.78	1.63086	26.78	1.55017
27.08	1.59961	27.08	1.47184		27.08	1.59961	27.08	1.47184		26.88	1.63184	26.88	1.55618
27.18	1.59375	27.18	1.47796		27.18	1.59375	27.18	1.47796		26.98	1.63477	26.98	1.56218
27.28	1.6084	27.28	1.48408		27.28	1.6084	27.28	1.48408		27.08	1.6416	27.08	1.56818
27.38	1.625	27.38	1.4902		27.38	1.625	27.38	1.4902		27.18	1.62988	27.18	1.57419
27.48	1.62598	27.48	1.49631		27.48	1.62598	27.48	1.49631		27.28	1.64746	27.28	1.58019
27.58	1.61621	27.58	1.50243		27.58	1.61621	27.58	1.50243		27.38	1.65918	27.38	1.58619
27.68	1.62695	27.68	1.50855		27.68	1.62695	27.68	1.50855		27.48	1.65625	27.48	1.59219
27.78	1.62891	27.78	1.51466		27.78	1.62891	27.78	1.51466		27.58	1.65332	27.58	1.59819
27.88	1.6377	27.88	1.52078		27.88	1.6377	27.88	1.52078		27.68	1.65039	27.68	1.60419
27.98	1.6582	27.98	1.5269		27.98	1.6582	27.98	1.5269		27.78	1.65723	27.78	1.61019
28.08	1.66699	28.08	1.53301		28.08	1.66699	28.08	1.53301		27.88	1.65039	27.88	1.61619
28.18	1.6543	28.18	1.53913		28.18	1.6543	28.18	1.53913		27.98	1.6582	27.98	1.62219
28.28	1.66406	28.28	1.54524		28.28	1.66406	28.28	1.54524		28.08	1.65723	28.08	1.62818
28.38	1.68652	28.38	1.55136		28.38	1.68652	28.38	1.55136		28.18	1.65137	28.18	1.63418
28.48	1.69238	28.48	1.55747		28.48	1.69238	28.48	1.55747		28.28	1.65137	28.28	1.64017
28.58	1.68848	28.58	1.56358		28.58	1.68848	28.58	1.56358		28.38	1.6543	28.38	1.64617
28.68	1.70215	28.68	1.5697		28.68	1.70215	28.68	1.5697		28.48	1.66016	28.48	1.65216
28.78	1.70801	28.78	1.57581		28.78	1.70801	28.78	1.57581		28.58	1.6543	28.58	1.65816
28.88	1.71875	28.88	1.58192		28.88	1.71875	28.88	1.58192		28.68	1.66895	28.68	1.66415
28.98	1.73828	28.98	1.58803		28.98	1.73828	28.98	1.58803		28.78	1.67578	28.78	1.67014
29.08	1.73145	29.08	1.59414		29.08	1.73145	29.08	1.59414		28.88	1.66504	28.88	1.67613
29.18	1.73828	29.18	1.60025		29.18	1.73828	29.18	1.60025		28.98	1.67383	28.98	1.68212
29.28	1.74707	29.28	1.60636		29.28	1.74707	29.28	1.60636		29.08	1.67188	29.08	1.68811
29.38	1.75	29.38	1.61248		29.38	1.75	29.38	1.61248		29.18	1.68164	29.18	1.6941
29.48	1.75977	29.48	1.61858		29.48	1.75977	29.48	1.61858		29.28	1.68164	29.28	1.70009
29.58	1.76563	29.58	1.62469		29.58	1.76563	29.58	1.62469		29.38	1.69824	29.38	1.70608
29.68	1.77734	29.68	1.6308		29.68	1.77734	29.68	1.6308		29.48	1.7041	29.48	1.71206
29.78	1.78906	29.78	1.63691		29.78	1.78906	29.78	1.63691		29.58	1.71289	29.58	1.71805
29.88	1.80078	29.88	1.64302		29.88	1.80078	29.88	1.64302		29.68	1.7207	29.68	1.72403
29.98	1.80371	29.98	1.64913		29.98	1.80371	29.98	1.64913		29.78	1.72559	29.78	1.73002
30.08	1.80371	30.08	1.65524		30.08	1.80371	30.08	1.65524		29.88	1.74219	29.88	1.736
30.18	1.80664	30.18	1.66134		30.18	1.80664	30.18	1.66134		29.98	1.72266	29.98	1.74199
30.28	1.82031	30.28	1.66745		30.28	1.82031	30.28	1.66745		30.08	1.73242	30.08	1.74797
30.38	1.81152	30.38	1.67356		30.38	1.81152	30.38	1.67356		30.18	1.74512	30.18	1.75395
30.48	1.82227	30.48	1.67966		30.48	1.82227	30.48	1.67966		30.28	1.73828	30.28	1.75993
30.58	1.83203	30.58	1.68577		30.58	1.83203	30.58	1.68577		30.38	1.76172	30.38	1.76591
30.68	1.8252	30.68	1.69187		30.68	1.8252	30.68	1.69187		30.48	1.75781	30.48	1.77189
30.78	1.84277	30.78	1.69798		30.78	1.84277	30.78	1.69798		30.58	1.76465	30.58	1.77787
30.88	1.84961	30.88	1.70408		30.88	1.84961	30.88	1.70408		30.68	1.76855	30.68	1.78385
30.98	1.8623	30.98	1.71018		30.98	1.8623	30.98	1.71018		30.78	1.77441	30.78	1.78983
31.08	1.85645	31.08	1.71629		31.08	1.85645	31.08	1.71629		30.88	1.79297	30.88	1.7958
31.18	1.86328	31.18	1.72239		31.18	1.86328	31.18	1.72239		30.98	1.79688	30.98	1.80178
31.28	1.86133	31.28	1.72849		31.28	1.86133	31.28	1.72849		31.08	1.79492	31.08	1.80776
31.38	1.85352	31.38	1.7346		31.38	1.85352	31.38	1.7346		31.18	1.79395	31.18	1.81373
31.48	1.88184	31.48	1.7407		31.48	1.88184	31.48	1.7407		31.28	1.81934	31.28	1.8197
31.58	1.87793	31.58	1.7468		31.58	1.87793	31.58	1.7468		31.38	1.82227	31.38	1.82568
31.68	1.88086	31.68	1.7529		31.68	1.88086	31.68	1.7529		31.48	1.8252	31.48	1.83165
31.78	1.90527	31.78	1.759		31.78	1.90527	31.78	1.759		31.58	1.83496	31.58	1.83762
31.88	1.89355	31.88	1.7651		31.88	1.89355	31.88	1.7651		31.68	1.85254	31.68	1.84359
31.98	1.8916	31.98	1.7712		31.98	1.8916	31.98	1.7712		31.78	1.84961	31.78	1.84956
32.08	1.90527	32.08	1.7773		32.08	1.90527	32.08	1.7773		31.88	1.85547	31.88	1.85553
32.18	1.91113	32.18	1.7834		32.18	1.91113	32.18	1.7834		31.98	1.85352	31.98	1.8615
32.28	1.91602	32.28	1.7895		32.28	1.91602	32.28	1.7895		32.08	1.88281	32.08	1.86747
32.38	1.91797	32.38	1.7956		32.38	1.91797	32.38	1.7956		32.18	1.88379	32.18	1.87344
32.48	1.92773	32.48	1.80169		32.48	1.92773	32.48	1.80169		32.28	1.87598	32.28	1.87941
32.58	1.91895	32.58	1.80779		32.58	1.91895	32.58	1.80779		32.38	1.8877	32.38	1.88537
32.68	1.91895	32.68	1.81389		32.68	1.91895	32.68	1.81389		32.48	1.89941	32.48	1.89134
32.78	1.91895	32.78	1.81999		32.78	1.91895	32.78	1.81999		32.58	1.91113	32.58	1.8973
32.88	1.91016	32.88	1.82608		32.88	1.91016	32.88	1.82608		32.68	1.93848	32.68	1.90327
32.98	1.90723	32.98	1.83218		32.98	1.90723	32.98	1.83218		32.78	1.94238	32.78	1.90923
33.08	1.91113	33.08	1.83827		33.08	1.91113	33.08	1.83827		32.88	1.94238	32.88	1.91519
33.18	1.92481	33.18	1.84437		33.18	1.92481	33.18	1.84437		32.98	1.9541	32.98	1.92115
33.28	1.93652	33.28	1.85046		33.28	1.93652	33.28	1.85046		33.08	1.9541	33.08	1.92712
33.38	1.93262	33.38	1.85656		33.38	1.93262	33.38	1.85656		33.18	1.96191	33.18	1.93308
33.48	1.94434	33.48	1.86265		33.48	1.94434	33.48	1.86265		33.28	1.96191	33.28	1.93904
33.58	1.94824	33.58	1.86875		33.58	1.94824	33.58	1.86875		33.38	1.96973	33.38	1.945
33.68	1.94043	33.68	1.87484		33.68	1.94043	33.68	1.87484		33.48	1.97363	33.48	1.95095
33.78	1.9375	33.78	1.88093		33.78	1.9375	33.78	1.88093		33.58	1.99316	33.58	1.95691
33.88	1.93164	33.88	1.88703		33.88	1.93164	33.88	1.88703		33.68	1.99316	33.68	1.96287
33.98	1.9248	33.98	1.89312		33.98	1.9248	33.98	1.89312		33.78	1.99121	33.78	1.96883
34.08	1.92676	34.08	1.89921		34.08	1.92676	34.08	1.89921		33.88	1.99316	33.88	1.97478
34.18	1.93652	34.18	1.9053		34.18	1.93652	34.18	1.9053		33.98	2	33.98	1.98074
34.28	1.94824	34.28	1.91139		34.28	1.94824	34.28	1.91139		34.08	2.01953	34.08	1.98669
34.38	1.9541	34.38	1.91748		34.38	1.9541	34.38	1.91748		34.18	2.04297	34.18	1.99264
34.48	1.95019	34.48	1.92357		34.48	1.95019	34.48	1.92357		34.28	2.04785	34.28	1.9986
34.58	1.94238	34.58	1.92966		34.58	1.94238	34.58	1.92966		34.38	2.05371	34.38	2.00455
34.68	1.95215	34.68	1.93575		34.68	1.95215	34.68	1.93575		34.48	2.06348	34.48	2.0105
34.78	1.95215	34.78	1.94184		34.78	1.95215	34.78	1.94184		34.58	2.08301	34.58	2.01645
34.88	1.95605	34.88	1.94793		34.88	1.95605	34.88	1.94793		34.68	2.07324	34.68	2.0224
34.98	1.95508	34.98	1.95402		34.98	1.95508	34.98	1.95402		34.78	2.07813	34.78	2.02835
35.08	1.97852	35.08	1.9601		35.08	1.97852	35.08	1.9601		34.88	2.11133	34.88	2.0343
35.18	1.98633	35.18	1.96619		35.18	1.98633	35.18	1.96619		34.98	2.11914	34.98	2.04025
35.28	1.97852	35.28	1.97228		35.28	1.97852	35.28	1.97228		35.08	2.12109	35.08	2.04619
35.38	1.97852	35.38	1.97836		35.38	1.97852	35.38	1.97836		35.18	2.12793	35.18	2.05214
35.48	1.99023	35.48	1.98445		35.48	1.99023	35.48	1.98445		35.28	2.14941	35.28	2.05809
35.58	1.99219	35.58	1.99054		35.58	1.99219	35.58	1.99054		35.38	2.14844	35.38	2.06403
35.68	2	35.68	1.99662		35.68	2	35.68	1.99662		35.48	2.14258	35.48	2.06998
35.78	2.00391	35.78	2.00271		35.78	2.00391	35.78	2.00271		35.58	2.15234	35.58	2.07592
35.88	2.01172	35.88	2.00879		35.88	2.01172	35.88	2.00879		35.68	2.16406	35.68	2.08186
35.98	2.02148	35.98	2.01487		35.98	2.02148	35.98	2.01487		35.78	2.17188	35.78	2.08781
36.08	2.01367	36.08	2.02096		36.08	2.01367	36.08	2.02096		35.88	2.17676	35.88	2.09375
36.18	2.02539	36.18	2.02704		36.18	2.02539	36.18	2.02704		35.98	2.16211	35.98	2.09969
36.28	2.00098	36.28	2.03312		36.28	2.00098	36.28	2.03312		36.08	2.18164	36.08	2.10563
36.38	2.02246	36.38	2.03921		36.38	2.02246	36.38	2.03921		36.18	2.19141	36.18	2.11157
36.48	2.02539	36.48	2.04529		36.48	2.02539	36.48	2.04529		36.28	2.21094	36.28	2.11751
36.58	2.02148	36.58	2.05137		36.58	2.02148	36.58	2.05137		36.38	2.21484	36.38	2.12344
36.68	2.02539	36.68	2.05745		36.68	2.02539	36.68	2.05745		36.48	2.22266	36.48	2.12938
36.78	2.03516	36.78	2.06353		36.78	2.03516	36.78	2.06353		36.58	2.22656	36.58	2.13532
36.88	2.0332	36.88	2.06961		36.88	2.0332	36.88	2.06961		36.68	2.22266	36.68	2.14125
36.98	2.05273	36.98	2.07569		36.98	2.05273	36.98	2.07569		36.78	2.23438	36.78	2.14719
37.08	2.05274	37.08	2.08177		37.08	2.05274	37.08	2.08177		36.88	2.24219	36.88	2.15312
37.18	2.04395	37.18	2.08785		37.18	2.04395	37.18	2.08785		36.98	2.25391	36.98	2.15906
37.28	2.06543	37.28	2.09393		37.28	2.06543	37.28	2.09393		37.08	2.26563	37.08	2.16499
37.38	2.0752	37.38	2.10001		37.38	2.0752	37.38	2.10001		37.18	2.26172	37.18	2.17092
37.48	2.08105	37.48	2.10609		37.48	2.08105	37.48	2.10609		37.28	2.26465	37.28	2.17686
37.58	2.08496	37.58	2.11217		37.58	2.08496	37.58	2.11217		37.38	2.29004	37.38	2.18279
37.68	2.0752	37.68	2.11824		37.68	2.0752	37.68	2.11824		37.48	2.30078	37.48	2.18872
37.78	2.08301	37.78	2.12432		37.78	2.08301	37.78	2.12432		37.58	2.30273	37.58	2.19465
37.88	2.10059	37.88	2.1304		37.88	2.10059	37.88	2.1304		37.68	2.30859	37.68	2.20058
37.98	2.10449	37.98	2.13647		37.98	2.10449	37.98	2.13647		37.78	2.30371	37.78	2.2065
38.08	2.10547	38.08	2.14255		38.08	2.10547	38.08	2.14255		37.88	2.30371	37.88	2.21243
38.18	2.13086	38.18	2.14863		38.18	2.13086	38.18	2.14863		37.98	2.30957	37.98	2.21836
38.28	2.14844	38.28	2.1547		38.28	2.14844	38.28	2.1547		38.08	2.31641	38.08	2.22428
38.38	2.15625	38.38	2.16078		38.38	2.15625	38.38	2.16078		38.18	2.32422	38.18	2.23021
38.48	2.16406	38.48	2.16685		38.48	2.16406	38.48	2.16685		38.28	2.30176	38.28	2.23613
38.58	2.16406	38.58	2.17292		38.58	2.16406	38.58	2.17292		38.38	2.30957	38.38	2.24206
38.68	2.16504	38.68	2.179		38.68	2.16504	38.68	2.179		38.48	2.31543	38.48	2.24798
38.78	2.16699	38.78	2.18507		38.78	2.16699	38.78	2.18507		38.58	2.31543	38.58	2.2539
38.88	2.16504	38.88	2.19114		38.88	2.16504	38.88	2.19114		38.68	2.30176	38.68	2.25983
38.98	2.16504	38.98	2.19722		38.98	2.16504	38.98	2.19722		38.78	2.30957	38.78	2.26575
39.08	2.17285	39.08	2.20329		39.08	2.17285	39.08	2.20329		38.88	2.32129	38.88	2.27167
39.18	2.17383	39.18	2.20936		39.18	2.17383	39.18	2.20936		38.98	2.32031	38.98	2.27759
39.28	2.16406	39.28	2.21543		39.28	2.16406	39.28	2.21543		39.08	2.30273	39.08	2.28351
39.38	2.18555	39.38	2.2215		39.38	2.18555	39.38	2.2215		39.18	2.31836	39.18	2.28942
39.48	2.18164	39.48	2.22757		39.48	2.18164	39.48	2.22757		39.28	2.32129	39.28	2.29534
39.58	2.19238	39.58	2.23364		39.58	2.19238	39.58	2.23364		39.38	2.31152	39.38	2.30126
39.68	2.20996	39.68	2.23971		39.68	2.20996	39.68	2.23971		39.48	2.32031	39.48	2.30718
39.78	2.23535	39.78	2.24578		39.78	2.23535	39.78	2.24578		39.58	2.33008	39.58	2.31309
39.88	2.21777	39.88	2.25185		39.88	2.21777	39.88	2.25185		39.68	2.33398	39.68	2.31901
39.98	2.23535	39.98	2.25792		39.98	2.23535	39.98	2.25792		39.78	2.34082	39.78	2.32492
40.08	2.22754	40.08	2.26398		40.08	2.22754	40.08	2.26398		39.88	2.35059	39.88	2.33083
40.18	2.24707	40.18	2.27005		40.18	2.24707	40.18	2.27005		39.98	2.34375	39.98	2.33675
40.28	2.23926	40.28	2.27612		40.28	2.23926	40.28	2.27612		40.08	2.35156	40.08	2.34266
40.38	2.25977	40.38	2.28219		40.38	2.25977	40.38	2.28219		40.18	2.36426	40.18	2.34857
40.48	2.24609	40.48	2.28825		40.48	2.24609	40.48	2.28825		40.28	2.37598	40.28	2.35448
40.58	2.25586	40.58	2.29432		40.58	2.25586	40.58	2.29432		40.38	2.37207	40.38	2.36039
40.68	2.25586	40.68	2.30038		40.68	2.25586	40.68	2.30038		40.48	2.37891	40.48	2.3663
40.78	2.2666	40.78	2.30645		40.78	2.2666	40.78	2.30645		40.58	2.38477	40.58	2.37221
40.88	2.27051	40.88	2.31251		40.88	2.27051	40.88	2.31251		40.68	2.40234	40.68	2.37812
40.98	2.27539	40.98	2.31858		40.98	2.27539	40.98	2.31858		40.78	2.4043	40.78	2.38402
41.08	2.28223	41.08	2.32464		41.08	2.28223	41.08	2.32464		40.88	2.41113	40.88	2.38993
41.18	2.27832	41.18	2.33071		41.18	2.27832	41.18	2.33071		40.98	2.41602	40.98	2.39583
41.28	2.28418	41.28	2.33677		41.28	2.28418	41.28	2.33677		41.08	2.43359	41.08	2.40174
41.38	2.28809	41.38	2.34283		41.38	2.28809	41.38	2.34283		41.18	2.43066	41.18	2.40764
41.48	2.29687	41.48	2.34889		41.48	2.29687	41.48	2.34889		41.28	2.43262	41.28	2.41355
41.58	2.29785	41.58	2.35496		41.58	2.29785	41.58	2.35496		41.38	2.4375	41.38	2.41945
41.68	2.31836	41.68	2.36102		41.68	2.31836	41.68	2.36102		41.48	2.4375	41.48	2.42535
41.78	2.29688	41.78	2.36708		41.78	2.29688	41.78	2.36708		41.58	2.44727	41.58	2.43125
41.88	2.30469	41.88	2.37314		41.88	2.30469	41.88	2.37314		41.68	2.45605	41.68	2.43715
41.98	2.31738	41.98	2.3792		41.98	2.31738	41.98	2.3792		41.78	2.45215	41.78	2.44305
42.08	2.31836	42.08	2.38526		42.08	2.31836	42.08	2.38526		41.88	2.45605	41.88	2.44895
42.18	2.33008	42.18	2.39132		42.18	2.33008	42.18	2.39132		41.98	2.45801	41.98	2.45485
42.28	2.33984	42.28	2.39738		42.28	2.33984	42.28	2.39738		42.08	2.49512	42.08	2.46075
42.38	2.34082	42.38	2.40344		42.38	2.34082	42.38	2.40344		42.18	2.47754	42.18	2.46665
42.48	2.33887	42.48	2.4095		42.48	2.33887	42.48	2.4095		42.28	2.48828	42.28	2.47254
42.58	2.33887	42.58	2.41555		42.58	2.33887	42.58	2.41555		42.38	2.49023	42.38	2.47844
42.68	2.33301	42.68	2.42161		42.68	2.33301	42.68	2.42161		42.48	2.4707	42.48	2.48434
42.78	2.35645	42.78	2.42767		42.78	2.35645	42.78	2.42767		42.58	2.48047	42.58	2.49023
42.88	2.35644	42.88	2.43373		42.88	2.35644	42.88	2.43373		42.68	2.48828	42.68	2.49612
42.98	2.35644	42.98	2.43978		42.98	2.35644	42.98	2.43978		42.78	2.50781	42.78	2.50202
43.08	2.35645	43.08	2.44584		43.08	2.35645	43.08	2.44584		42.88	2.51953	42.88	2.50791
43.18	2.36914	43.18	2.45189		43.18	2.36914	43.18	2.45189		42.98	2.51953	42.98	2.5138
43.28	2.36523	43.28	2.45795		43.28	2.36523	43.28	2.45795		43.08	2.51758	43.08	2.51969
43.38	2.37891	43.38	2.464		43.38	2.37891	43.38	2.464		43.18	2.52734	43.18	2.52558
43.48	2.37109	43.48	2.47006		43.48	2.37109	43.48	2.47006		43.28	2.53516	43.28	2.53147
43.58	2.37695	43.58	2.47611		43.58	2.37695	43.58	2.47611		43.38	2.54785	43.38	2.53736
43.68	2.39648	43.68	2.48217		43.68	2.39648	43.68	2.48217		43.48	2.5459	43.48	2.54325
43.78	2.4082	43.78	2.48822		43.78	2.4082	43.78	2.48822		43.58	2.55664	43.58	2.54914
43.88	2.41992	43.88	2.49427		43.88	2.41992	43.88	2.49427		43.68	2.54688	43.68	2.55502
43.98	2.41016	43.98	2.50033		43.98	2.41016	43.98	2.50033		43.78	2.54395	43.78	2.56091
44.08	2.41211	44.08	2.50638		44.08	2.41211	44.08	2.50638		43.88	2.56543	43.88	2.5668
44.18	2.4248	44.18	2.51243		44.18	2.4248	44.18	2.51243		43.98	2.57324	43.98	2.57268
44.28	2.44238	44.28	2.51848		44.28	2.44238	44.28	2.51848		44.08	2.5791	44.08	2.57856
44.38	2.44141	44.38	2.52453		44.38	2.44141	44.38	2.52453		44.18	2.58691	44.18	2.58445
44.48	2.43066	44.48	2.53058		44.48	2.43066	44.48	2.53058		44.28	2.59863	44.28	2.59033
44.58	2.44629	44.58	2.53663		44.58	2.44629	44.58	2.53663		44.38	2.59082	44.38	2.59621
44.68	2.44824	44.68	2.54268		44.68	2.44824	44.68	2.54268		44.48	2.61035	44.48	2.60209
44.78	2.45996	44.78	2.54873		44.78	2.45996	44.78	2.54873		44.58	2.60645	44.58	2.60797
44.88	2.47168	44.88	2.55478		44.88	2.47168	44.88	2.55478		44.68	2.61816	44.68	2.61385
44.98	2.47949	44.98	2.56083		44.98	2.47949	44.98	2.56083		44.78	2.61035	44.78	2.61973
45.08	2.46777	45.08	2.56688		45.08	2.46777	45.08	2.56688		44.88	2.62305	44.88	2.62561
45.18	2.47949	45.18	2.57292		45.18	2.47949	45.18	2.57292		44.98	2.60938	44.98	2.63149
45.28	2.48047	45.28	2.57897		45.28	2.48047	45.28	2.57897		45.08	2.62695	45.08	2.63736
45.38	2.48926	45.38	2.58502		45.38	2.48926	45.38	2.58502		45.18	2.62695	45.18	2.64324
45.48	2.49707	45.48	2.59107		45.48	2.49707	45.48	2.59107		45.28	2.63477	45.28	2.64912
45.58	2.49902	45.58	2.59711		45.58	2.49902	45.58	2.59711		45.38	2.64844	45.38	2.65499
45.68	2.49902	45.68	2.60316		45.68	2.49902	45.68	2.60316		45.48	2.65234	45.48	2.66087
45.78	2.51855	45.78	2.6092		45.78	2.51855	45.78	2.6092		45.58	2.65625	45.58	2.66674
45.88	2.51855	45.88	2.61525		45.88	2.51855	45.88	2.61525		45.68	2.66992	45.68	2.67261
45.98	2.52051	45.98	2.62129		45.98	2.52051	45.98	2.62129		45.78	2.68066	45.78	2.67848
46.08	2.51074	46.08	2.62734		46.08	2.51074	46.08	2.62734		45.88	2.68262	45.88	2.68436
46.18	2.52246	46.18	2.63338		46.18	2.52246	46.18	2.63338		45.98	2.69629	45.98	2.69023
46.28	2.53125	46.28	2.63942		46.28	2.53125	46.28	2.63942		46.08	2.70801	46.08	2.6961
46.38	2.5332	46.38	2.64547		46.38	2.5332	46.38	2.64547		46.18	2.69043	46.18	2.70197
46.48	2.53027	46.48	2.65151		46.48	2.53027	46.48	2.65151		46.28	2.68945	46.28	2.70783
46.58	2.55957	46.58	2.65755		46.58	2.55957	46.58	2.65755		46.38	2.68945	46.38	2.7137
46.68	2.5498	46.68	2.66359		46.68	2.5498	46.68	2.66359		46.48	2.69629	46.48	2.71957
46.78	2.56934	46.78	2.66963		46.78	2.56934	46.78	2.66963		46.58	2.69434	46.58	2.72544
46.88	2.57422	46.88	2.67568		46.88	2.57422	46.88	2.67568		46.68	2.69629	46.68	2.7313
46.98	2.55176	46.98	2.68172		46.98	2.55176	46.98	2.68172		46.78	2.71582	46.78	2.73717
47.08	2.58008	47.08	2.68776		47.08	2.58008	47.08	2.68776		46.88	2.7041	46.88	2.74303
47.18	2.57617	47.18	2.6938		47.18	2.57617	47.18	2.6938		46.98	2.72559	46.98	2.74889
47.28	2.57031	47.28	2.69984		47.28	2.57031	47.28	2.69984		47.08	2.73145	47.08	2.75476
47.38	2.56543	47.38	2.70588		47.38	2.56543	47.38	2.70588		47.18	2.73926	47.18	2.76062
47.48	2.56152	47.48	2.71191		47.48	2.56152	47.48	2.71191		47.28	2.72168	47.28	2.76648
47.58	2.57129	47.58	2.71795		47.58	2.57129	47.58	2.71795		47.38	2.73047	47.38	2.77234
47.68	2.57129	47.68	2.72399		47.68	2.57129	47.68	2.72399		47.48	2.73242	47.48	2.7782
47.78	2.57715	47.78	2.73003		47.78	2.57715	47.78	2.73003		47.58	2.74902	47.58	2.78406
47.88	2.58691	47.88	2.73606		47.88	2.58691	47.88	2.73606		47.68	2.72949	47.68	2.78992
47.98	2.58398	47.98	2.7421		47.98	2.58398	47.98	2.7421		47.78	2.72754	47.78	2.79578
48.08	2.61133	48.08	2.74814		48.08	2.61133	48.08	2.74814		47.88	2.73242	47.88	2.80164
48.18	2.60254	48.18	2.75417		48.18	2.60254	48.18	2.75417		47.98	2.73633	47.98	2.80749
48.28	2.61426	48.28	2.76021		48.28	2.61426	48.28	2.76021		48.08	2.74609	48.08	2.81335
48.38	2.61426	48.38	2.76624		48.38	2.61426	48.38	2.76624		48.18	2.75977	48.18	2.8192
48.48	2.61328	48.48	2.77228		48.48	2.61328	48.48	2.77228		48.28	2.76953	48.28	2.82506
48.58	2.61719	48.58	2.77831		48.58	2.61719	48.58	2.77831		48.38	2.77051	48.38	2.83091
48.68	2.62891	48.68	2.78435		48.68	2.62891	48.68	2.78435		48.48	2.75977	48.48	2.83677
48.78	2.63379	48.78	2.79038		48.78	2.63379	48.78	2.79038		48.58	2.7793	48.58	2.84262
48.88	2.63477	48.88	2.79641		48.88	2.63477	48.88	2.79641		48.68	2.77539	48.68	2.84847
48.98	2.64648	48.98	2.80245		48.98	2.64648	48.98	2.80245		48.78	2.77344	48.78	2.85432
49.08	2.6709	49.08	2.80848		49.08	2.6709	49.08	2.80848		48.88	2.76758	48.88	2.86017
49.18	2.65527	49.18	2.81451		49.18	2.65527	49.18	2.81451		48.98	2.77734	48.98	2.86602
49.28	2.65918	49.28	2.82054		49.28	2.65918	49.28	2.82054		49.08	2.77734	49.08	2.87187
49.38	2.65234	49.38	2.82657		49.38	2.65234	49.38	2.82657		49.18	2.78711	49.18	2.87772
49.48	2.64844	49.48	2.8326		49.48	2.64844	49.48	2.8326		49.28	2.79688	49.28	2.88357
49.58	2.66016	49.58	2.83863		49.58	2.66016	49.58	2.83863		49.38	2.7959	49.38	2.88941
49.68	2.67773	49.68	2.84466		49.68	2.67773	49.68	2.84466		49.48	2.81348	49.48	2.89526
49.78	2.67969	49.78	2.85069		49.78	2.67969	49.78	2.85069		49.58	2.81055	49.58	2.9011
49.88	2.6875	49.88	2.85672		49.88	2.6875	49.88	2.85672		49.68	2.79395	49.68	2.90695
49.98	2.6875	49.98	2.86275		49.98	2.6875	49.98	2.86275		49.78	2.81348	49.78	2.91279
50.08	2.69141	50.08	2.86878		50.08	2.69141	50.08	2.86878		49.88	2.81641	49.88	2.91864
50.18	2.69922	50.18	2.87481		50.18	2.69922	50.18	2.87481		49.98	2.81055	49.98	2.92448
50.28	2.70313	50.28	2.88083		50.28	2.70313	50.28	2.88083		50.08	2.8252	50.08	2.93032
50.38	2.71094	50.38	2.88686		50.38	2.71094	50.38	2.88686		50.18	2.82324	50.18	2.93616
50.48	2.70313	50.48	2.89289		50.48	2.70313	50.48	2.89289		50.28	2.82813	50.28	2.942
50.58	2.69922	50.58	2.89892		50.58	2.69922	50.58	2.89892		50.38	2.80957	50.38	2.94784
50.68	2.71875	50.68	2.90494		50.68	2.71875	50.68	2.90494		50.48	2.83496	50.48	2.95368
50.78	2.71875	50.78	2.91097		50.78	2.71875	50.78	2.91097		50.58	2.84668	50.58	2.95952
50.88	2.71875	50.88	2.91699		50.88	2.71875	50.88	2.91699		50.68	2.85938	50.68	2.96536
50.98	2.72266	50.98	2.92302		50.98	2.72266	50.98	2.92302		50.78	2.85352	50.78	2.9712
51.08	2.72168	51.08	2.92904		51.08	2.72168	51.08	2.92904		50.88	2.86621	50.88	2.97703
51.18	2.72168	51.18	2.93506		51.18	2.72168	51.18	2.93506		50.98	2.87598	50.98	2.98287
51.28	2.74707	51.28	2.94109		51.28	2.74707	51.28	2.94109		51.08	2.8916	51.08	2.9887
51.38	2.76172	51.38	2.94711		51.38	2.76172	51.38	2.94711		51.18	2.88379	51.18	2.99454
51.48	2.75098	51.48	2.95313		51.48	2.75098	51.48	2.95313		51.28	2.89746	51.28	3.00037
51.58	2.7627	51.58	2.95916		51.58	2.7627	51.58	2.95916		51.38	2.88867	51.38	3.00621
51.68	2.77832	51.68	2.96518		51.68	2.77832	51.68	2.96518		51.48	2.88867	51.48	3.01204
51.78	2.78027	51.78	2.9712		51.78	2.78027	51.78	2.9712		51.58	2.89453	51.58	3.01787
51.88	2.78125	51.88	2.97722		51.88	2.78125	51.88	2.97722		51.68	2.91602	51.68	3.0237
51.98	2.78906	51.98	2.98324		51.98	2.78906	51.98	2.98324		51.78	2.93164	51.78	3.02953
52.08	2.81152	52.08	2.98926		52.08	2.81152	52.08	2.98926		51.88	2.92871	51.88	3.03536
52.18	2.80176	52.18	2.99528		52.18	2.80176	52.18	2.99528		51.98	2.94336	51.98	3.04119
52.28	2.81738	52.28	3.0013		52.28	2.81738	52.28	3.0013		52.08	2.93945	52.08	3.04702
52.38	2.82129	52.38	3.00732		52.38	2.82129	52.38	3.00732		52.18	2.94531	52.18	3.05284
52.48	2.81934	52.48	3.01334		52.48	2.81934	52.48	3.01334		52.28	2.95117	52.28	3.05867
52.58	2.83691	52.58	3.01936		52.58	2.83691	52.58	3.01936		52.38	2.95605	52.38	3.0645
52.68	2.83887	52.68	3.02538		52.68	2.83887	52.68	3.02538		52.48	2.95996	52.48	3.07032
52.78	2.84082	52.78	3.03139		52.78	2.84082	52.78	3.03139		52.58	2.96484	52.58	3.07615
52.88	2.85156	52.88	3.03741		52.88	2.85156	52.88	3.03741		52.68	2.97461	52.68	3.08197
52.98	2.84961	52.98	3.04343		52.98	2.84961	52.98	3.04343		52.78	2.9834	52.78	3.08779
53.08	2.84766	53.08	3.04944		53.08	2.84766	53.08	3.04944		52.88	2.97754	52.88	3.09362
53.18	2.86914	53.18	3.05546		53.18	2.86914	53.18	3.05546		52.98	2.98926	52.98	3.09944
53.28	2.88281	53.28	3.06148		53.28	2.88281	53.28	3.06148		53.08	2.98145	53.08	3.10526
53.38	2.88477	53.38	3.06749		53.38	2.88477	53.38	3.06749		53.18	2.97949	53.18	3.11108
53.48	2.89453	53.48	3.07351		53.48	2.89453	53.48	3.07351		53.28	2.98535	53.28	3.1169
53.58	2.90332	53.58	3.07952		53.58	2.90332	53.58	3.07952		53.38	2.98633	53.38	3.12272
53.68	2.91309	53.68	3.08553		53.68	2.91309	53.68	3.08553		53.48	2.99902	53.48	3.12854
53.78	2.91113	53.78	3.09155		53.78	2.91113	53.78	3.09155		53.58	3.00684	53.58	3.13435
53.88	2.91797	53.88	3.09756		53.88	2.91797	53.88	3.09756		53.68	3.02051	53.68	3.14017
53.98	2.93945	53.98	3.10357		53.98	2.93945	53.98	3.10357		53.78	3.02832	53.78	3.14599
54.08	2.94531	54.08	3.10959		54.08	2.94531	54.08	3.10959		53.88	3.01855	53.88	3.1518
54.18	2.94434	54.18	3.1156		54.18	2.94434	54.18	3.1156		53.98	3.02148	53.98	3.15762
54.28	2.94238	54.28	3.12161		54.28	2.94238	54.28	3.12161		54.08	3.0293	54.08	3.16343
54.38	2.94141	54.38	3.12762		54.38	2.94141	54.38	3.12762		54.18	3.04102	54.18	3.16925
54.48	2.9375	54.48	3.13363		54.48	2.9375	54.48	3.13363		54.28	3.0293	54.28	3.17506
54.58	2.95508	54.58	3.13964		54.58	2.95508	54.58	3.13964		54.38	3.02637	54.38	3.18087
54.68	2.97461	54.68	3.14565		54.68	2.97461	54.68	3.14565		54.48	3.0459	54.48	3.18668
54.78	2.97656	54.78	3.15166		54.78	2.97656	54.78	3.15166		54.58	3.05664	54.58	3.19249
54.88	2.97168	54.88	3.15767		54.88	2.97168	54.88	3.15767		54.68	3.06055	54.68	3.1983
54.98	2.98438	54.98	3.16368		54.98	2.98438	54.98	3.16368		54.78	3.07227	54.78	3.20411
55.08	2.98242	55.08	3.16969		55.08	2.98242	55.08	3.16969		54.88	3.08008	54.88	3.20992
55.18	2.99121	55.18	3.1757		55.18	2.99121	55.18	3.1757		54.98	3.08105	54.98	3.21573
55.28	3.00098	55.28	3.18171		55.28	3.00098	55.28	3.18171		55.08	3.08887	55.08	3.22154
55.38	3.00684	55.38	3.18771		55.38	3.00684	55.38	3.18771		55.18	3.08691	55.18	3.22734
55.48	2.99707	55.48	3.19372		55.48	2.99707	55.48	3.19372		55.28	3.09961	55.28	3.23315
55.58	3.00977	55.58	3.19973		55.58	3.00977	55.58	3.19973		55.38	3.09375	55.38	3.23895
55.68	3.01367	55.68	3.20573		55.68	3.01367	55.68	3.20573		55.48	3.09961	55.48	3.24476
55.78	3.00586	55.78	3.21174		55.78	3.00586	55.78	3.21174		55.58	3.10352	55.58	3.25056
55.88	3.02441	55.88	3.21774		55.88	3.02441	55.88	3.21774		55.68	3.09961	55.68	3.25636
55.98	3.01465	55.98	3.22375		55.98	3.01465	55.98	3.22375		55.78	3.10547	55.78	3.26217
56.08	3.00684	56.08	3.22975		56.08	3.00684	56.08	3.22975		55.88	3.11133	55.88	3.26797
56.18	3.0166	56.18	3.23576		56.18	3.0166	56.18	3.23576		55.98	3.11133	55.98	3.27377
56.28	3.01758	56.28	3.24176		56.28	3.01758	56.28	3.24176		56.08	3.12305	56.08	3.27957
56.38	3.01563	56.38	3.24776		56.38	3.01563	56.38	3.24776		56.18	3.12598	56.18	3.28537
56.48	3.02539	56.48	3.25377		56.48	3.02539	56.48	3.25377		56.28	3.12305	56.28	3.29117
56.58	3.0332	56.58	3.25977		56.58	3.0332	56.58	3.25977		56.38	3.12598	56.38	3.29697
56.68	3.03906	56.68	3.26577		56.68	3.03906	56.68	3.26577		56.48	3.12207	56.48	3.30276
56.78	3.0459	56.78	3.27177		56.78	3.0459	56.78	3.27177		56.58	3.13867	56.58	3.30856
56.88	3.04785	56.88	3.27777		56.88	3.04785	56.88	3.27777		56.68	3.16113	56.68	3.31436
56.98	3.05371	56.98	3.28378		56.98	3.05371	56.98	3.28378		56.78	3.16113	56.78	3.32015
57.08	3.05273	57.08	3.28978		57.08	3.05273	57.08	3.28978		56.88	3.16113	56.88	3.32595
57.18	3.04102	57.18	3.29578		57.18	3.04102	57.18	3.29578		56.98	3.16797	56.98	3.33174
57.28	3.0459	57.28	3.30178		57.28	3.0459	57.28	3.30178		57.08	3.18945	57.08	3.33753
57.38	3.04785	57.38	3.30778		57.38	3.04785	57.38	3.30778		57.18	3.1748	57.18	3.34333
57.48	3.04395	57.48	3.31377		57.48	3.04395	57.48	3.31377		57.28	3.18848	57.28	3.34912
57.58	3.04004	57.58	3.31977		57.58	3.04004	57.58	3.31977		57.38	3.18848	57.38	3.35491
57.68	3.05273	57.68	3.32577		57.68	3.05273	57.68	3.32577		57.48	3.20801	57.48	3.3607
57.78	3.04492	57.78	3.33177		57.78	3.04492	57.78	3.33177		57.58	3.22266	57.58	3.36649
57.88	3.02051	57.88	3.33777		57.88	3.02051	57.88	3.33777		57.68	3.21582	57.68	3.37228
57.98	3.03809	57.98	3.34376		57.98	3.03809	57.98	3.34376		57.78	3.21582	57.78	3.37807
58.08	3.02246	58.08	3.34976		58.08	3.02246	58.08	3.34976		57.88	3.2207	57.88	3.38386
58.18	3.04395	58.18	3.35576		58.18	3.04395	58.18	3.35576		57.98	3.2207	57.98	3.38964
58.28	3.04688	58.28	3.36175		58.28	3.04688	58.28	3.36175		58.08	3.23047	58.08	3.39543
58.38	3.05664	58.38	3.36775		58.38	3.05664	58.38	3.36775		58.18	3.2207	58.18	3.40122
58.48	3.08203	58.48	3.37374		58.48	3.08203	58.48	3.37374		58.28	3.24121	58.28	3.407
58.58	3.09766	58.58	3.37974		58.58	3.09766	58.58	3.37974		58.38	3.21582	58.38	3.41279
58.68	3.10938	58.68	3.38573		58.68	3.10938	58.68	3.38573		58.48	3.22461	58.48	3.41857
58.78	3.11914	58.78	3.39172		58.78	3.11914	58.78	3.39172		58.58	3.20898	58.58	3.42435
58.88	3.12988	58.88	3.39772		58.88	3.12988	58.88	3.39772		58.68	3.20313	58.68	3.43013
58.98	3.12793	58.98	3.40371		58.98	3.12793	58.98	3.40371		58.78	3.21387	58.78	3.43592
59.08	3.14941	59.08	3.4097		59.08	3.14941	59.08	3.4097		58.88	3.21973	58.88	3.4417
59.18	3.16211	59.18	3.41569		59.18	3.16211	59.18	3.41569		58.98	3.23047	58.98	3.44748
59.28	3.18164	59.28	3.42169		59.28	3.18164	59.28	3.42169		59.08	3.23828	59.08	3.45326
59.38	3.21094	59.38	3.42768		59.38	3.21094	59.38	3.42768		59.18	3.23535	59.18	3.45903
59.48	3.17871	59.48	3.43367		59.48	3.17871	59.48	3.43367		59.28	3.25391	59.28	3.46481
59.58	3.17383	59.58	3.43966		59.58	3.17383	59.58	3.43966		59.38	3.31543	59.38	3.47059
59.68	3.19629	59.68	3.44565		59.68	3.19629	59.68	3.44565		59.48	3.35742	59.48	3.47637
59.78	3.20801	59.78	3.45164		59.78	3.20801	59.78	3.45164		59.58	3.39453	59.58	3.48214
59.88	3.09866	59.88	3.45763		59.88	3.09866	59.88	3.45763		59.68	3.37109	59.68	3.48792
59.98	3.42779	59.98	3.46362		59.98	3.42779	59.98	3.46362		59.78	3.19336	59.78	3.49369
60.08	2.7519	60.08	3.46961		60.08	2.7519	60.08	3.46961		59.88	3.75098	59.88	3.49947
60.18	3.05282	60.18	3.66421		60.18	3.05282	60.18	3.66421		59.98	4.89941	59.98	3.50524
60.28	3.36531	60.28	3.66413		60.28	3.36531	60.28	3.66413		60.08	0.595703	60.08	3.51101
60.38	3.41896	60.38	3.66405		60.38	3.41896	60.38	3.66405		60.18	1.1875	60.18	3.58977
60.48	3.35354	60.48	3.66397		60.48	3.35354	60.48	3.66397		60.28	3.37402	60.28	3.58966
60.58	3.62693	60.58	3.66389		60.58	3.62693	60.58	3.66389		60.38	3.61816	60.38	3.58955
60.68	3.44628	60.68	3.66381		60.68	3.44628	60.68	3.66381		60.48	3.62695	60.48	3.58943
60.78	3.28125	60.78	3.66374		60.78	3.28125	60.78	3.66374		60.58	3.39063	60.58	3.58932
60.88	3.2461	60.88	3.66366		60.88	3.2461	60.88	3.66366		60.68	3.30957	60.68	3.58921
60.98	3.20313	60.98	3.66358		60.98	3.20313	60.98	3.66358		60.78	3.31348	60.78	3.58909
61.08	3.20117	61.08	3.6635		61.08	3.20117	61.08	3.6635		60.88	3.27637	60.88	3.58898
61.18	3.21094	61.18	3.66342		61.18	3.21094	61.18	3.66342		60.98	3.36621	60.98	3.58886
61.28	3.23437	61.28	3.66334		61.28	3.23437	61.28	3.66334		61.08	3.36816	61.08	3.58875
61.38	3.24414	61.38	3.66326		61.38	3.24414	61.38	3.66326		61.18	3.30859	61.18	3.58864
61.48	3.25196	61.48	3.66319		61.48	3.25196	61.48	3.66319		61.28	3.32129	61.28	3.58852
61.58	3.27734	61.58	3.66311		61.58	3.27734	61.58	3.66311		61.38	3.33301	61.38	3.58841
61.68	3.27734	61.68	3.66303		61.68	3.27734	61.68	3.66303		61.48	3.36816	61.48	3.5883
61.78	3.30468	61.78	3.66295		61.78	3.30468	61.78	3.66295		61.58	3.35645	61.58	3.58818
61.88	3.31641	61.88	3.66287		61.88	3.31641	61.88	3.66287		61.68	3.35254	61.68	3.58807
61.98	3.30664	61.98	3.66279		61.98	3.30664	61.98	3.66279		61.78	3.37598	61.78	3.58796
62.08	3.33008	62.08	3.66271		62.08	3.33008	62.08	3.66271		61.88	3.40137	61.88	3.58784
62.18	3.31836	62.18	3.66264		62.18	3.31836	62.18	3.66264		61.98	3.41699	61.98	3.58773
62.28	3.31641	62.28	3.66256		62.28	3.31641	62.28	3.66256		62.08	3.44043	62.08	3.58762
62.38	3.26953	62.38	3.66248		62.38	3.26953	62.38	3.66248		62.18	3.45996	62.18	3.5875
62.48	3.25586	62.48	3.6624		62.48	3.25586	62.48	3.6624		62.28	3.44238	62.28	3.58739
62.58	3.27832	62.58	3.66232		62.58	3.27832	62.58	3.66232		62.38	3.40918	62.38	3.58728
62.68	3.28515	62.68	3.66224		62.68	3.28515	62.68	3.66224		62.48	3.37598	62.48	3.58716
62.78	3.27051	62.78	3.66216		62.78	3.27051	62.78	3.66216		62.58	3.36035	62.58	3.58705
62.88	3.2832	62.88	3.66209		62.88	3.2832	62.88	3.66209		62.68	3.3584	62.68	3.58694
62.98	3.28906	62.98	3.66201		62.98	3.28906	62.98	3.66201		62.78	3.36426	62.78	3.58682
63.08	3.27148	63.08	3.66193		63.08	3.27148	63.08	3.66193		62.88	3.3623	62.88	3.58671
63.18	3.24023	63.18	3.66185		63.18	3.24023	63.18	3.66185		62.98	3.41406	62.98	3.5866
63.28	3.26367	63.28	3.66177		63.28	3.26367	63.28	3.66177		63.08	3.42871	63.08	3.58648
63.38	3.26953	63.38	3.66169		63.38	3.26953	63.38	3.66169		63.18	3.4082	63.18	3.58637
63.48	3.27637	63.48	3.66162		63.48	3.27637	63.48	3.66162		63.28	3.40723	63.28	3.58625
63.58	3.27734	63.58	3.66154		63.58	3.27734	63.58	3.66154		63.38	3.40137	63.38	3.58614
63.68	3.27734	63.68	3.66146		63.68	3.27734	63.68	3.66146		63.48	3.40137	63.48	3.58603
63.78	3.28515	63.78	3.66138		63.78	3.28515	63.78	3.66138		63.58	3.37793	63.58	3.58591
63.88	3.28906	63.88	3.6613		63.88	3.28906	63.88	3.6613		63.68	3.39746	63.68	3.5858
63.98	3.27149	63.98	3.66122		63.98	3.27149	63.98	3.66122		63.78	3.38379	63.78	3.58569
64.08	3.26953	64.08	3.66114		64.08	3.26953	64.08	3.66114		63.88	3.36816	63.88	3.58557
64.18	3.27148	64.18	3.66107		64.18	3.27148	64.18	3.66107		63.98	3.37988	63.98	3.58546
64.28	3.25586	64.28	3.66099		64.28	3.25586	64.28	3.66099		64.08	3.3877	64.08	3.58535
64.38	3.25586	64.38	3.66091		64.38	3.25586	64.38	3.66091		64.18	3.3916	64.18	3.58523
64.48	3.24805	64.48	3.66083		64.48	3.24805	64.48	3.66083		64.28	3.38184	64.28	3.58512
64.58	3.23828	64.58	3.66075		64.58	3.23828	64.58	3.66075		64.38	3.37988	64.38	3.58501
64.68	3.22851	64.68	3.66067		64.68	3.22851	64.68	3.66067		64.48	3.3877	64.48	3.58489
64.78	3.23828	64.78	3.6606		64.78	3.23828	64.78	3.6606		64.58	3.38379	64.58	3.58478
64.88	3.24414	64.88	3.66052		64.88	3.24414	64.88	3.66052		64.68	3.39355	64.68	3.58467
64.98	3.2461	64.98	3.66044		64.98	3.2461	64.98	3.66044		64.78	3.39355	64.78	3.58455
65.08	3.24609	65.08	3.66036		65.08	3.24609	65.08	3.66036		64.88	3.40137	64.88	3.58444
65.18	3.2666	65.18	3.66028		65.18	3.2666	65.18	3.66028		64.98	3.40918	64.98	3.58433
65.28	3.26563	65.28	3.6602		65.28	3.26563	65.28	3.6602		65.08	3.40723	65.08	3.58421
65.38	3.26953	65.38	3.66012		65.38	3.26953	65.38	3.66012		65.18	3.41699	65.18	3.5841
65.48	3.24805	65.48	3.66005		65.48	3.24805	65.48	3.66005		65.28	3.41895	65.28	3.58399
65.58	3.23828	65.58	3.65997		65.58	3.23828	65.58	3.65997		65.38	3.42969	65.38	3.58387
65.68	3.25488	65.68	3.65989		65.68	3.25488	65.68	3.65989		65.48	3.41895	65.48	3.58376
65.78	3.24805	65.78	3.65981		65.78	3.24805	65.78	3.65981		65.58	3.4248	65.58	3.58365
65.88	3.26953	65.88	3.65973		65.88	3.26953	65.88	3.65973		65.68	3.44238	65.68	3.58353
65.98	3.26367	65.98	3.65965		65.98	3.26367	65.98	3.65965		65.78	3.44434	65.78	3.58342
66.08	3.2793	66.08	3.65958		66.08	3.2793	66.08	3.65958		65.88	3.44824	65.88	3.58331
66.18	3.2666	66.18	3.6595		66.18	3.2666	66.18	3.6595		65.98	3.44629	65.98	3.58319
66.28	3.27539	66.28	3.65942		66.28	3.27539	66.28	3.65942		66.08	3.45215	66.08	3.58308
66.38	3.27734	66.38	3.65934		66.38	3.27734	66.38	3.65934		66.18	3.43262	66.18	3.58297
66.48	3.27832	66.48	3.65926		66.48	3.27832	66.48	3.65926		66.28	3.44824	66.28	3.58285
66.58	3.2832	66.58	3.65918		66.58	3.2832	66.58	3.65918		66.38	3.42871	66.38	3.58274
66.68	3.29297	66.68	3.6591		66.68	3.29297	66.68	3.6591		66.48	3.42676	66.48	3.58263
66.78	3.28125	66.78	3.65903		66.78	3.28125	66.78	3.65903		66.58	3.41504	66.58	3.58251
66.88	3.27734	66.88	3.65895		66.88	3.27734	66.88	3.65895		66.68	3.43457	66.68	3.5824
66.98	3.27832	66.98	3.65887		66.98	3.27832	66.98	3.65887		66.78	3.4209	66.78	3.58229
67.08	3.30859	67.08	3.65879		67.08	3.30859	67.08	3.65879		66.88	3.44043	66.88	3.58217
67.18	3.30273	67.18	3.65871		67.18	3.30273	67.18	3.65871		66.98	3.44824	66.98	3.58206
67.28	3.27344	67.28	3.65863		67.28	3.27344	67.28	3.65863		67.08	3.46777	67.08	3.58195
67.38	3.2793	67.38	3.65856		67.38	3.2793	67.38	3.65856		67.18	3.47168	67.18	3.58183
67.48	3.25391	67.48	3.65848		67.48	3.25391	67.48	3.65848		67.28	3.47559	67.28	3.58172
67.58	3.26367	67.58	3.6584		67.58	3.26367	67.58	3.6584		67.38	3.50293	67.38	3.58161
67.68	3.27539	67.68	3.65832		67.68	3.27539	67.68	3.65832		67.48	3.5166	67.48	3.58149
67.78	3.24414	67.78	3.65824		67.78	3.24414	67.78	3.65824		67.58	3.52637	67.58	3.58138
67.88	3.27148	67.88	3.65816		67.88	3.27148	67.88	3.65816		67.68	3.50879	67.68	3.58127
67.98	3.28711	67.98	3.65809		67.98	3.28711	67.98	3.65809		67.78	3.52637	67.78	3.58115
68.08	3.33105	68.08	3.65801		68.08	3.33105	68.08	3.65801		67.88	3.53418	67.88	3.58104
68.18	3.33984	68.18	3.65793		68.18	3.33984	68.18	3.65793		67.98	3.5127	67.98	3.58093
68.28	3.3457	68.28	3.65785		68.28	3.3457	68.28	3.65785		68.08	3.49707	68.08	3.58081
68.38	3.35938	68.38	3.65777		68.38	3.35938	68.38	3.65777		68.18	3.49316	68.18	3.5807
68.48	3.35937	68.48	3.65769		68.48	3.35937	68.48	3.65769		68.28	3.41504	68.28	3.58059
68.58	3.33984	68.58	3.65761		68.58	3.33984	68.58	3.65761		68.38	3.36035	68.38	3.58047
68.68	3.3291	68.68	3.65754		68.68	3.3291	68.68	3.65754		68.48	3.32129	68.48	3.58036
68.78	3.3457	68.78	3.65746		68.78	3.3457	68.78	3.65746		68.58	3.30371	68.58	3.58025
68.88	3.32227	68.88	3.65738		68.88	3.32227	68.88	3.65738		68.68	3.30762	68.68	3.58013
68.98	3.30566	68.98	3.6573		68.98	3.30566	68.98	3.6573		68.78	3.32324	68.78	3.58002
69.08	3.3252	69.08	3.65722		69.08	3.3252	69.08	3.65722		68.88	3.30371	68.88	3.57991
69.18	3.34961	69.18	3.65714		69.18	3.34961	69.18	3.65714		68.98	3.20411	68.98	3.5798
69.28	3.31445	69.28	3.65707		69.28	3.31445	69.28	3.65707		69.08	3.24316	69.08	3.57968
69.38	3.46094	69.38	3.65699		69.38	3.46094	69.38	3.65699		69.18	3.26465	69.18	3.57957
69.48	3.33887	69.48	3.65691		69.48	3.33887	69.48	3.65691		69.28	3.25293	69.28	3.57946
69.58	3.26758	69.58	3.65683		69.58	3.26758	69.58	3.65683		69.38	3.34375	69.38	3.57934
69.68	3.31254	69.68	3.65675		69.68	3.31254	69.68	3.65675		69.48	3.48633	69.48	3.57923
69.78	3.36133	69.78	3.65667		69.78	3.36133	69.78	3.65667		69.58	3.34375	69.58	3.57912
69.88	3.36719	69.88	3.6566		69.88	3.36719	69.88	3.6566		69.68	3.41211	69.68	3.579
69.98	3.28125	69.98	3.65652		69.98	3.28125	69.98	3.65652		69.78	3.25195	69.78	3.57889
70.08	3.27832	70.08	3.65644		70.08	3.27832	70.08	3.65644		69.88	3.19727	69.88	3.57878
70.18	3.33789	70.18	3.65636		70.18	3.33789	70.18	3.65636		69.98	3.25781	69.98	3.57866
70.28	3.35938	70.28	3.65628		70.28	3.35938	70.28	3.65628		70.08	3.27832	70.08	3.57855
70.38	3.38281	70.38	3.6562		70.38	3.38281	70.38	3.6562		70.18	3.30566	70.18	3.57844
70.48	3.375	70.48	3.65613		70.48	3.375	70.48	3.65613		70.28	3.33887	70.28	3.57832
70.58	3.34375	70.58	3.65605		70.58	3.34375	70.58	3.65605		70.38	3.35645	70.38	3.57821
70.68	3.36328	70.68	3.65597		70.68	3.36328	70.68	3.65597		70.48	3.3916	70.48	3.5781
70.78	3.35547	70.78	3.65589		70.78	3.35547	70.78	3.65589		70.58	3.38184	70.58	3.57798
70.88	3.36914	70.88	3.65581		70.88	3.36914	70.88	3.65581		70.68	3.38477	70.68	3.57787
70.98	3.34961	70.98	3.65573		70.98	3.34961	70.98	3.65573		70.78	3.40332	70.78	3.57776
71.08	3.33984	71.08	3.65566		71.08	3.33984	71.08	3.65566		70.88	3.38965	70.88	3.57764
71.18	3.33008	71.18	3.65558		71.18	3.33008	71.18	3.65558		70.98	3.39746	70.98	3.57753
71.28	3.32813	71.28	3.6555		71.28	3.32813	71.28	3.6555		71.08	3.4248	71.08	3.57742
71.38	3.35156	71.38	3.65542		71.38	3.35156	71.38	3.65542		71.18	3.43066	71.18	3.57731
71.48	3.35938	71.48	3.65534		71.48	3.35938	71.48	3.65534		71.28	3.42871	71.28	3.57719
71.58	3.31445	71.58	3.65526		71.58	3.31445	71.58	3.65526		71.38	3.40918	71.38	3.57708
71.68	3.33398	71.68	3.65519		71.68	3.33398	71.68	3.65519		71.48	3.40527	71.48	3.57697
71.78	3.37891	71.78	3.65511		71.78	3.37891	71.78	3.65511		71.58	3.40527	71.58	3.57685
71.88	3.38672	71.88	3.65503		71.88	3.38672	71.88	3.65503		71.68	3.36133	71.68	3.57674
71.98	3.41992	71.98	3.65495		71.98	3.41992	71.98	3.65495		71.78	3.33887	71.78	3.57663
72.08	3.43555	72.08	3.65487		72.08	3.43555	72.08	3.65487		71.88	3.40625	71.88	3.57651
72.18	3.47851	72.18	3.65479		72.18	3.47851	72.18	3.65479		71.98	3.43848	71.98	3.5764
72.28	3.48047	72.28	3.65472		72.28	3.48047	72.28	3.65472		72.08	3.45215	72.08	3.57629
72.38	3.51953	72.38	3.65464		72.38	3.51953	72.38	3.65464		72.18	3.41797	72.18	3.57617
72.48	3.47168	72.48	3.65456		72.48	3.47168	72.48	3.65456		72.28	3.43262	72.28	3.57606
72.58	3.53906	72.58	3.65448		72.58	3.53906	72.58	3.65448		72.38	3.32813	72.38	3.57595
72.68	3.36724	72.68	3.6544		72.68	3.36724	72.68	3.6544		72.48	3.32422	72.48	3.57583
72.78	3.54102	72.78	3.65432		72.78	3.54102	72.78	3.65432		72.58	3.53906	72.58	3.57572
72.88	3.51953	72.88	3.65425		72.88	3.51953	72.88	3.65425		72.68	3.41699	72.68	3.57561
72.98	3.56152	72.98	3.65417		72.98	3.56152	72.98	3.65417		72.78	3.47754	72.78	3.5755
73.08	3.54492	73.08	3.65409		73.08	3.54492	73.08	3.65409		72.88	3.61523	72.88	3.57538
73.18	3.44822	73.18	3.65401		73.18	3.44822	73.18	3.65401		72.98	3.57617	72.98	3.57527
73.28	3.44141	73.28	3.65393		73.28	3.44141	73.28	3.65393		73.08	3.56934	73.08	3.57516
73.38	3.47168	73.38	3.65385		73.38	3.47168	73.38	3.65385		73.18	3.55176	73.18	3.57504
73.48	3.48242	73.48	3.65378		73.48	3.48242	73.48	3.65378		73.28	3.56641	73.28	3.57493
73.58	3.4668	73.58	3.6537		73.58	3.4668	73.58	3.6537		73.38	3.55176	73.38	3.57482
73.68	3.43553	73.68	3.65362		73.68	3.43553	73.68	3.65362		73.48	3.53027	73.48	3.5747
73.78	3.3877	73.78	3.65354		73.78	3.3877	73.78	3.65354		73.58	3.50684	73.58	3.57459
73.88	3.33008	73.88	3.65346		73.88	3.33008	73.88	3.65346		73.68	3.50293	73.68	3.57448
73.98	3.29492	73.98	3.65338		73.98	3.29492	73.98	3.65338		73.78	3.52148	73.78	3.57436
74.08	3.33008	74.08	3.65331		74.08	3.33008	74.08	3.65331		73.88	3.54785	73.88	3.57425
74.18	3.35547	74.18	3.65323		74.18	3.35547	74.18	3.65323		73.98	3.57422	73.98	3.57414
74.28	3.38086	74.28	3.65315		74.28	3.38086	74.28	3.65315		74.08	3.60645	74.08	3.57403
74.38	3.37891	74.38	3.65307		74.38	3.37891	74.38	3.65307		74.18	3.58887	74.18	3.57391
74.48	3.36914	74.48	3.65299		74.48	3.36914	74.48	3.65299		74.28	3.58398	74.28	3.5738
74.58	3.38086	74.58	3.65291		74.58	3.38086	74.58	3.65291		74.38	3.57129	74.38	3.57369
74.68	3.4043	74.68	3.65284		74.68	3.4043	74.68	3.65284		74.48	3.53809	74.48	3.57357
74.78	3.43555	74.78	3.65276		74.78	3.43555	74.78	3.65276		74.58	3.51855	74.58	3.57346
74.88	3.4375	74.88	3.65268		74.88	3.4375	74.88	3.65268		74.68	3.52246	74.68	3.57335
74.98	3.44336	74.98	3.6526		74.98	3.44336	74.98	3.6526		74.78	3.52637	74.78	3.57323
75.08	3.44531	75.08	3.65252		75.08	3.44531	75.08	3.65252		74.88	3.50488	74.88	3.57312
75.18	3.44922	75.18	3.65244		75.18	3.44922	75.18	3.65244		74.98	3.49121	74.98	3.57301
75.28	3.4375	75.28	3.65237		75.28	3.4375	75.28	3.65237		75.08	3.46582	75.08	3.5729
75.38	3.4668	75.38	3.65229		75.38	3.4668	75.38	3.65229		75.18	3.47168	75.18	3.57278
75.48	3.4668	75.48	3.65221		75.48	3.4668	75.48	3.65221		75.28	3.46973	75.28	3.57267
75.58	3.46875	75.58	3.65213		75.58	3.46875	75.58	3.65213		75.38	3.4873	75.38	3.57256
75.68	3.45117	75.68	3.65205		75.68	3.45117	75.68	3.65205		75.48	3.48926	75.48	3.57244
75.78	3.42773	75.78	3.65197		75.78	3.42773	75.78	3.65197		75.58	3.49512	75.58	3.57233
75.88	3.44336	75.88	3.6519		75.88	3.44336	75.88	3.6519		75.68	3.49121	75.68	3.57222
75.98	3.43945	75.98	3.65182		75.98	3.43945	75.98	3.65182		75.78	3.48535	75.78	3.5721
76.08	3.42969	76.08	3.65174		76.08	3.42969	76.08	3.65174		75.88	3.47168	75.88	3.57199
76.18	3.41602	76.18	3.65166		76.18	3.41602	76.18	3.65166		75.98	3.46973	75.98	3.57188
76.28	3.41406	76.28	3.65158		76.28	3.41406	76.28	3.65158		76.08	3.45996	76.08	3.57177
76.38	3.39258	76.38	3.6515		76.38	3.39258	76.38	3.6515		76.18	3.46777	76.18	3.57165
76.48	3.39258	76.48	3.65143		76.48	3.39258	76.48	3.65143		76.28	3.46973	76.28	3.57154
76.58	3.4043	76.58	3.65135		76.58	3.4043	76.58	3.65135		76.38	3.48145	76.38	3.57143
76.68	3.40527	76.68	3.65127		76.68	3.40527	76.68	3.65127		76.48	3.47559	76.48	3.57131
76.78	3.41406	76.78	3.65119		76.78	3.41406	76.78	3.65119		76.58	3.45996	76.58	3.5712
76.88	3.4043	76.88	3.65111		76.88	3.4043	76.88	3.65111		76.68	3.45801	76.68	3.57109
76.98	3.41699	76.98	3.65104		76.98	3.41699	76.98	3.65104		76.78	3.46777	76.78	3.57097
77.08	3.42188	77.08	3.65096		77.08	3.42188	77.08	3.65096		76.88	3.45801	76.88	3.57086
77.18	3.43359	77.18	3.65088		77.18	3.43359	77.18	3.65088		76.98	3.46387	76.98	3.57075
77.28	3.42383	77.28	3.6508		77.28	3.42383	77.28	3.6508		77.08	3.4502	77.08	3.57064
77.38	3.42578	77.38	3.65072		77.38	3.42578	77.38	3.65072		77.18	3.43848	77.18	3.57052
77.48	3.43359	77.48	3.65064		77.48	3.43359	77.48	3.65064		77.28	3.45996	77.28	3.57041
77.58	3.42969	77.58	3.65057		77.58	3.42969	77.58	3.65057		77.38	3.44043	77.38	3.5703
77.68	3.42578	77.68	3.65049		77.68	3.42578	77.68	3.65049		77.48	3.43848	77.48	3.57018
77.78	3.43359	77.78	3.65041		77.78	3.43359	77.78	3.65041		77.58	3.4502	77.58	3.57007
77.88	3.41992	77.88	3.65033		77.88	3.41992	77.88	3.65033		77.68	3.44434	77.68	3.56996
77.98	3.41406	77.98	3.65025		77.98	3.41406	77.98	3.65025		77.78	3.43457	77.78	3.56985
78.08	3.40625	78.08	3.65017		78.08	3.40625	78.08	3.65017		77.88	3.4502	77.88	3.56973
78.18	3.38672	78.18	3.6501		78.18	3.38672	78.18	3.6501		77.98	3.44629	77.98	3.56962
78.28	3.39258	78.28	3.65002		78.28	3.39258	78.28	3.65002		78.08	3.4502	78.08	3.56951
78.38	3.38672	78.38	3.64994		78.38	3.38672	78.38	3.64994		78.18	3.44629	78.18	3.56939
78.48	3.39648	78.48	3.64986		78.48	3.39648	78.48	3.64986		78.28	3.46191	78.28	3.56928
78.58	3.38281	78.58	3.64978		78.58	3.38281	78.58	3.64978		78.38	3.44531	78.38	3.56917
78.68	3.39258	78.68	3.64971		78.68	3.39258	78.68	3.64971		78.48	3.43848	78.48	3.56906
78.78	3.41406	78.78	3.64963		78.78	3.41406	78.78	3.64963		78.58	3.46387	78.58	3.56894
78.88	3.43359	78.88	3.64955		78.88	3.43359	78.88	3.64955		78.68	3.45996	78.68	3.56883
78.98	3.42969	78.98	3.64947		78.98	3.42969	78.98	3.64947		78.78	3.45801	78.78	3.56872
79.08	3.44727	79.08	3.64939		79.08	3.44727	79.08	3.64939		78.88	3.47949	78.88	3.5686
79.18	3.44727	79.18	3.64931		79.18	3.44727	79.18	3.64931		78.98	3.47363	78.98	3.56849
79.28	3.44922	79.28	3.64924		79.28	3.44922	79.28	3.64924		79.08	3.47754	79.08	3.56838
79.38	3.43164	79.38	3.64916		79.38	3.43164	79.38	3.64916		79.18	3.50879	79.18	3.56827
79.48	3.42969	79.48	3.64908		79.48	3.42969	79.48	3.64908		79.28	3.50684	79.28	3.56815
79.58	3.42383	79.58	3.649		79.58	3.42383	79.58	3.649		79.38	3.49121	79.38	3.56804
79.68	3.38086	79.68	3.64892		79.68	3.38086	79.68	3.64892		79.48	3.46582	79.48	3.56793
79.78	3.37109	79.78	3.64884		79.78	3.37109	79.78	3.64884		79.58	3.45801	79.58	3.56781
79.88	3.4043	79.88	3.64877		79.88	3.4043	79.88	3.64877		79.68	3.44922	79.68	3.5677
79.98	3.4043	79.98	3.64869		79.98	3.4043	79.98	3.64869		79.78	3.47363	79.78	3.56759
80.08	3.38574	80.08	3.64861		80.08	3.38574	80.08	3.64861		79.88	3.44629	79.88	3.56748
80.18	3.32422	80.18	3.64853		80.18	3.32422	80.18	3.64853		79.98	3.44727	79.98	3.56736
80.28	3.28125	80.28	3.64845		80.28	3.28125	80.28	3.64845		80.08	3.44043	80.08	3.56725
80.38	3.23438	80.38	3.64838		80.38	3.23438	80.38	3.64838		80.18	3.43262	80.18	3.56714
80.48	3.24609	80.48	3.6483		80.48	3.24609	80.48	3.6483		80.28	3.41309	80.28	3.56702
80.58	3.2627	80.58	3.64822		80.58	3.2627	80.58	3.64822		80.38	3.42676	80.38	3.56691
80.68	3.27734	80.68	3.64814		80.68	3.27734	80.68	3.64814		80.48	3.46289	80.48	3.5668
80.78	3.27148	80.78	3.64806		80.78	3.27148	80.78	3.64806		80.58	3.48535	80.58	3.56669
80.88	3.33691	80.88	3.64798		80.88	3.33691	80.88	3.64798		80.68	3.50684	80.68	3.56657
80.98	3.34668	80.98	3.64791		80.98	3.34668	80.98	3.64791		80.78	3.52441	80.78	3.56646
81.08	3.38086	81.08	3.64783		81.08	3.38086	81.08	3.64783		80.88	3.52637	80.88	3.56635
81.18	3.35742	81.18	3.64775		81.18	3.35742	81.18	3.64775		80.98	3.53223	80.98	3.56623
81.28	3.37305	81.28	3.64767		81.28	3.37305	81.28	3.64767		81.08	3.52441	81.08	3.56612
81.38	3.37207	81.38	3.64759		81.38	3.37207	81.38	3.64759		81.18	3.52051	81.18	3.56601
81.48	3.34375	81.48	3.64752		81.48	3.34375	81.48	3.64752		81.28	3.54102	81.28	3.5659
81.58	3.30078	81.58	3.64744		81.58	3.30078	81.58	3.64744		81.38	3.54004	81.38	3.56578
81.68	3.3086	81.68	3.64736		81.68	3.3086	81.68	3.64736		81.48	3.54785	81.48	3.56567
81.78	3.31348	81.78	3.64728		81.78	3.31348	81.78	3.64728		81.58	3.56543	81.58	3.56556
81.88	3.33594	81.88	3.6472		81.88	3.33594	81.88	3.6472		81.68	3.5752	81.68	3.56544
81.98	3.33203	81.98	3.64712		81.98	3.33203	81.98	3.64712		81.78	3.62598	81.78	3.56533
82.08	3.33008	82.08	3.64705		82.08	3.33008	82.08	3.64705		81.88	3.63379	81.88	3.56522
82.18	3.36328	82.18	3.64697		82.18	3.36328	82.18	3.64697		81.98	3.64551	81.98	3.56511
82.28	3.35156	82.28	3.64689		82.28	3.35156	82.28	3.64689		82.08	3.6416	82.08	3.56499
82.38	3.35938	82.38	3.64681		82.38	3.35938	82.38	3.64681		82.18	3.62207	82.18	3.56488
82.48	3.36719	82.48	3.64673		82.48	3.36719	82.48	3.64673		82.28	3.61816	82.28	3.56477
82.58	3.36914	82.58	3.64666		82.58	3.36914	82.58	3.64666		82.38	3.61621	82.38	3.56466
82.68	3.34766	82.68	3.64658		82.68	3.34766	82.68	3.64658		82.48	3.59473	82.48	3.56454
82.78	3.35547	82.78	3.6465		82.78	3.35547	82.78	3.6465		82.58	3.59668	82.58	3.56443
82.88	3.33984	82.88	3.64642		82.88	3.33984	82.88	3.64642		82.68	3.56348	82.68	3.56432
82.98	3.35352	82.98	3.64634		82.98	3.35352	82.98	3.64634		82.78	3.56543	82.78	3.5642
83.08	3.34766	83.08	3.64627		83.08	3.34766	83.08	3.64627		82.88	3.57715	82.88	3.56409
83.18	3.36914	83.18	3.64619		83.18	3.36914	83.18	3.64619		82.98	3.59082	82.98	3.56398
83.28	3.37695	83.28	3.64611		83.28	3.37695	83.28	3.64611		83.08	3.59668	83.08	3.56387
83.38	3.39648	83.38	3.64603		83.38	3.39648	83.38	3.64603		83.18	3.6123	83.18	3.56375
83.48	3.38867	83.48	3.64595		83.48	3.38867	83.48	3.64595		83.28	3.62598	83.28	3.56364
83.58	3.36328	83.58	3.64587		83.58	3.36328	83.58	3.64587		83.38	3.62207	83.38	3.56353
83.68	3.36719	83.68	3.6458		83.68	3.36719	83.68	3.6458		83.48	3.63184	83.48	3.56342
83.78	3.35156	83.78	3.64572		83.78	3.35156	83.78	3.64572		83.58	3.60449	83.58	3.5633
83.88	3.34961	83.88	3.64564		83.88	3.34961	83.88	3.64564		83.68	3.59863	83.68	3.56319
83.98	3.34961	83.98	3.64556		83.98	3.34961	83.98	3.64556		83.78	3.58887	83.78	3.56308
84.08	3.35742	84.08	3.64548		84.08	3.35742	84.08	3.64548		83.88	3.59277	83.88	3.56296
84.18	3.35938	84.18	3.64541		84.18	3.35938	84.18	3.64541		83.98	3.58301	83.98	3.56285
84.28	3.36719	84.28	3.64533		84.28	3.36719	84.28	3.64533		84.08	3.5791	84.08	3.56274
84.38	3.375	84.38	3.64525		84.38	3.375	84.38	3.64525		84.18	3.59082	84.18	3.56263
84.48	3.38086	84.48	3.64517		84.48	3.38086	84.48	3.64517		84.28	3.5752	84.28	3.56251
84.58	3.38867	84.58	3.64509		84.58	3.38867	84.58	3.64509		84.38	3.58887	84.38	3.5624
84.68	3.41602	84.68	3.64501		84.68	3.41602	84.68	3.64501		84.48	3.59473	84.48	3.56229
84.78	3.4082	84.78	3.64494		84.78	3.4082	84.78	3.64494		84.58	3.59277	84.58	3.56218
84.88	3.4082	84.88	3.64486		84.88	3.4082	84.88	3.64486		84.68	3.59277	84.68	3.56206
84.98	3.40625	84.98	3.64478		84.98	3.40625	84.98	3.64478		84.78	3.59082	84.78	3.56195
85.08	3.41016	85.08	3.6447		85.08	3.41016	85.08	3.6447		84.88	3.58691	84.88	3.56184
85.18	3.41016	85.18	3.64462		85.18	3.41016	85.18	3.64462		84.98	3.60059	84.98	3.56173
85.28	3.41797	85.28	3.64455		85.28	3.41797	85.28	3.64455		85.08	3.59277	85.08	3.56161
85.38	3.41797	85.38	3.64447		85.38	3.41797	85.38	3.64447		85.18	3.58105	85.18	3.5615
85.48	3.41406	85.48	3.64439		85.48	3.41406	85.48	3.64439		85.28	3.56738	85.28	3.56139
85.58	3.42578	85.58	3.64431		85.58	3.42578	85.58	3.64431		85.38	3.57715	85.38	3.56127
85.68	3.43164	85.68	3.64423		85.68	3.43164	85.68	3.64423		85.48	3.5791	85.48	3.56116
85.78	3.43555	85.78	3.64416		85.78	3.43555	85.78	3.64416		85.58	3.56738	85.58	3.56105
85.88	3.45898	85.88	3.64408		85.88	3.45898	85.88	3.64408		85.68	3.58789	85.68	3.56094
85.98	3.44922	85.98	3.644		85.98	3.44922	85.98	3.644		85.78	3.5791	85.78	3.56082
86.08	3.44531	86.08	3.64392		86.08	3.44531	86.08	3.64392		85.88	3.59082	85.88	3.56071
86.18	3.45117	86.18	3.64384		86.18	3.45117	86.18	3.64384		85.98	3.59668	85.98	3.5606
86.28	3.45508	86.28	3.64377		86.28	3.45508	86.28	3.64377		86.08	3.59082	86.08	3.56049
86.38	3.45703	86.38	3.64369		86.38	3.45703	86.38	3.64369		86.18	3.59082	86.18	3.56037
86.48	3.46484	86.48	3.64361		86.48	3.46484	86.48	3.64361		86.28	3.58887	86.28	3.56026
86.58	3.46484	86.58	3.64353		86.58	3.46484	86.58	3.64353		86.38	3.59082	86.38	3.56015
86.68	3.45508	86.68	3.64345		86.68	3.45508	86.68	3.64345		86.48	3.59082	86.48	3.56004
86.78	3.45703	86.78	3.64337		86.78	3.45703	86.78	3.64337		86.58	3.58105	86.58	3.55992
86.88	3.47461	86.88	3.6433		86.88	3.47461	86.88	3.6433		86.68	3.57129	86.68	3.55981
86.98	3.46875	86.98	3.64322		86.98	3.46875	86.98	3.64322		86.78	3.57129	86.78	3.5597
87.08	3.48633	87.08	3.64314		87.08	3.48633	87.08	3.64314		86.88	3.56738	86.88	3.55959
87.18	3.47851	87.18	3.64306		87.18	3.47851	87.18	3.64306		86.98	3.5791	86.98	3.55947
87.28	3.4707	87.28	3.64298		87.28	3.4707	87.28	3.64298		87.08	3.5791	87.08	3.55936
87.38	3.47852	87.38	3.64291		87.38	3.47852	87.38	3.64291		87.18	3.57715	87.18	3.55925
87.48	3.47852	87.48	3.64283		87.48	3.47852	87.48	3.64283		87.28	3.5791	87.28	3.55914
87.58	3.48828	87.58	3.64275		87.58	3.48828	87.58	3.64275		87.38	3.5791	87.38	3.55902
87.68	3.49414	87.68	3.64267		87.68	3.49414	87.68	3.64267		87.48	3.56934	87.48	3.55891
87.78	3.48828	87.78	3.64259		87.78	3.48828	87.78	3.64259		87.58	3.56738	87.58	3.5588
87.88	3.48047	87.88	3.64252		87.88	3.48047	87.88	3.64252		87.68	3.57129	87.68	3.55869
87.98	3.49414	87.98	3.64244		87.98	3.49414	87.98	3.64244		87.78	3.56738	87.78	3.55857
88.08	3.48242	88.08	3.64236		88.08	3.48242	88.08	3.64236		87.88	3.57129	87.88	3.55846
88.18	3.48828	88.18	3.64228		88.18	3.48828	88.18	3.64228		87.98	3.5791	87.98	3.55835
88.28	3.49805	88.28	3.6422		88.28	3.49805	88.28	3.6422		88.08	3.57129	88.08	3.55824
88.38	3.5	88.38	3.64213		88.38	3.5	88.38	3.64213		88.18	3.56152	88.18	3.55812
88.48	3.49219	88.48	3.64205		88.48	3.49219	88.48	3.64205		88.28	3.56934	88.28	3.55801
88.58	3.49023	88.58	3.64197		88.58	3.49023	88.58	3.64197		88.38	3.5498	88.38	3.5579
88.68	3.50586	88.68	3.64189		88.68	3.50586	88.68	3.64189		88.48	3.55566	88.48	3.55779
88.78	3.49805	88.78	3.64181		88.78	3.49805	88.78	3.64181		88.58	3.55957	88.58	3.55767
88.88	3.50391	88.88	3.64174		88.88	3.50391	88.88	3.64174		88.68	3.56152	88.68	3.55756
88.98	3.49805	88.98	3.64166		88.98	3.49805	88.98	3.64166		88.78	3.55176	88.78	3.55745
89.08	3.49805	89.08	3.64158		89.08	3.49805	89.08	3.64158		88.88	3.55371	88.88	3.55733
89.18	3.5	89.18	3.6415		89.18	3.5	89.18	3.6415		88.98	3.54785	88.98	3.55722
89.28	3.51953	89.28	3.64142		89.28	3.51953	89.28	3.64142		89.08	3.54785	89.08	3.55711
89.38	3.52734	89.38	3.64135		89.38	3.52734	89.38	3.64135		89.18	3.55371	89.18	3.557
89.48	3.52148	89.48	3.64127		89.48	3.52148	89.48	3.64127		89.28	3.53613	89.28	3.55689
89.58	3.54297	89.58	3.64119		89.58	3.54297	89.58	3.64119		89.38	3.54785	89.38	3.55677
89.68	3.54102	89.68	3.64111		89.68	3.54102	89.68	3.64111		89.48	3.54199	89.48	3.55666
89.78	3.53711	89.78	3.64103		89.78	3.53711	89.78	3.64103		89.58	3.54004	89.58	3.55655
89.88	3.53906	89.88	3.64095		89.88	3.53906	89.88	3.64095		89.68	3.5459	89.68	3.55644
89.98	3.54688	89.98	3.64088		89.98	3.54688	89.98	3.64088		89.78	3.55371	89.78	3.55632
90.08	3.54688	90.08	3.6408		90.08	3.54688	90.08	3.6408		89.88	3.55957	89.88	3.55621
90.18	3.56445	90.18	3.64072		90.18	3.56445	90.18	3.64072		89.98	3.53809	89.98	3.5561
90.28	3.55664	90.28	3.64064		90.28	3.55664	90.28	3.64064		90.08	3.5498	90.08	3.55599
90.38	3.56445	90.38	3.64056		90.38	3.56445	90.38	3.64056		90.18	3.55957	90.18	3.55587
90.48	3.57227	90.48	3.64049		90.48	3.57227	90.48	3.64049		90.28	3.54785	90.28	3.55576
90.58	3.57813	90.58	3.64041		90.58	3.57813	90.58	3.64041		90.38	3.56543	90.38	3.55565
90.68	3.5918	90.68	3.64033		90.68	3.5918	90.68	3.64033		90.48	3.56738	90.48	3.55554
90.78	3.5918	90.78	3.64025		90.78	3.5918	90.78	3.64025		90.58	3.56152	90.58	3.55542
90.88	3.59375	90.88	3.64017		90.88	3.59375	90.88	3.64017		90.68	3.56934	90.68	3.55531
90.98	3.60547	90.98	3.6401		90.98	3.60547	90.98	3.6401		90.78	3.57129	90.78	3.5552
91.08	3.60938	91.08	3.64002		91.08	3.60938	91.08	3.64002		90.88	3.56152	90.88	3.55509
91.18	3.60156	91.18	3.63994		91.18	3.60156	91.18	3.63994		90.98	3.58105	90.98	3.55497
91.28	3.59961	91.28	3.63986		91.28	3.59961	91.28	3.63986		91.08	3.58301	91.08	3.55486
91.38	3.59766	91.38	3.63978		91.38	3.59766	91.38	3.63978		91.18	3.57129	91.18	3.55475
91.48	3.58594	91.48	3.63971		91.48	3.58594	91.48	3.63971		91.28	3.57129	91.28	3.55464
91.58	3.58594	91.58	3.63963		91.58	3.58594	91.58	3.63963		91.38	3.56152	91.38	3.55452
91.68	3.59766	91.68	3.63955		91.68	3.59766	91.68	3.63955		91.48	3.55957	91.48	3.55441
91.78	3.58398	91.78	3.63947		91.78	3.58398	91.78	3.63947		91.58	3.56934	91.58	3.5543
91.88	3.56836	91.88	3.63939		91.88	3.56836	91.88	3.63939		91.68	3.56738	91.68	3.55419
91.98	3.56641	91.98	3.63932		91.98	3.56641	91.98	3.63932		91.78	3.57129	91.78	3.55407
92.08	3.56055	92.08	3.63924		92.08	3.56055	92.08	3.63924		91.88	3.55957	91.88	3.55396
92.18	3.56445	92.18	3.63916		92.18	3.56445	92.18	3.63916		91.98	3.56152	91.98	3.55385
92.28	3.55859	92.28	3.63908		92.28	3.55859	92.28	3.63908		92.08	3.55957	92.08	3.55374
92.38	3.53711	92.38	3.639		92.38	3.53711	92.38	3.639		92.18	3.56738	92.18	3.55362
92.48	3.53516	92.48	3.63893		92.48	3.53516	92.48	3.63893		92.28	3.57129	92.28	3.55351
92.58	3.54102	92.58	3.63885		92.58	3.54102	92.58	3.63885		92.38	3.57715	92.38	3.5534
92.68	3.52734	92.68	3.63877		92.68	3.52734	92.68	3.63877		92.48	3.58301	92.48	3.55329
92.78	3.50977	92.78	3.63869		92.78	3.50977	92.78	3.63869		92.58	3.59277	92.58	3.55317
92.88	3.51563	92.88	3.63861		92.88	3.51563	92.88	3.63861		92.68	3.59082	92.68	3.55306
92.98	3.49609	92.98	3.63854		92.98	3.49609	92.98	3.63854		92.78	3.58691	92.78	3.55295
93.08	3.50977	93.08	3.63846		93.08	3.50977	93.08	3.63846		92.88	3.59668	92.88	3.55284
93.18	3.5	93.18	3.63838		93.18	3.5	93.18	3.63838		92.98	3.59473	92.98	3.55273
93.28	3.49805	93.28	3.6383		93.28	3.49805	93.28	3.6383		93.08	3.59863	93.08	3.55261
93.38	3.48828	93.38	3.63822		93.38	3.48828	93.38	3.63822		93.18	3.60059	93.18	3.5525
93.48	3.48438	93.48	3.63815		93.48	3.48438	93.48	3.63815		93.28	3.60059	93.28	3.55239
93.58	3.45508	93.58	3.63807		93.58	3.45508	93.58	3.63807		93.38	3.60059	93.38	3.55228
93.68	3.45117	93.68	3.63799		93.68	3.45117	93.68	3.63799		93.48	3.62012	93.48	3.55216
93.78	3.44531	93.78	3.63791		93.78	3.44531	93.78	3.63791		93.58	3.62207	93.58	3.55205
93.88	3.4375	93.88	3.63784		93.88	3.4375	93.88	3.63784		93.68	3.62207	93.68	3.55194
93.98	3.42773	93.98	3.63776		93.98	3.42773	93.98	3.63776		93.78	3.63379	93.78	3.55183
94.08	3.42578	94.08	3.63768		94.08	3.42578	94.08	3.63768		93.88	3.63965	93.88	3.55171
94.18	3.42578	94.18	3.6376		94.18	3.42578	94.18	3.6376		93.98	3.65723	93.98	3.5516
94.28	3.41992	94.28	3.63752		94.28	3.41992	94.28	3.63752		94.08	3.64941	94.08	3.55149
94.38	3.42383	94.38	3.63745		94.38	3.42383	94.38	3.63745		94.18	3.64355	94.18	3.55138
94.48	3.42578	94.48	3.63737		94.48	3.42578	94.48	3.63737		94.28	3.67285	94.28	3.55126
94.58	3.4375	94.58	3.63729		94.58	3.4375	94.58	3.63729		94.38	3.64941	94.38	3.55115
94.68	3.42774	94.68	3.63721		94.68	3.42774	94.68	3.63721		94.48	3.66113	94.48	3.55104
94.78	3.4375	94.78	3.63713		94.78	3.4375	94.78	3.63713		94.58	3.66113	94.58	3.55093
94.88	3.42578	94.88	3.63706		94.88	3.42578	94.88	3.63706		94.68	3.66113	94.68	3.55082
94.98	3.42969	94.98	3.63698		94.98	3.42969	94.98	3.63698		94.78	3.65918	94.78	3.5507
95.08	3.42578	95.08	3.6369		95.08	3.42578	95.08	3.6369		94.88	3.65527	94.88	3.55059
95.18	3.42774	95.18	3.63682		95.18	3.42774	95.18	3.63682		94.98	3.68652	94.98	3.55048
95.28	3.42578	95.28	3.63674		95.28	3.42578	95.28	3.63674		95.08	3.68848	95.08	3.55037
95.38	3.44141	95.38	3.63667		95.38	3.44141	95.38	3.63667		95.18	3.68848	95.18	3.55025
95.48	3.43164	95.48	3.63659		95.48	3.43164	95.48	3.63659		95.28	3.70801	95.28	3.55014
95.58	3.4375	95.58	3.63651		95.58	3.4375	95.58	3.63651		95.38	3.70801	95.38	3.55003
95.68	3.42774	95.68	3.63643		95.68	3.42774	95.68	3.63643		95.48	3.71973	95.48	3.54992
95.78	3.41797	95.78	3.63635		95.78	3.41797	95.78	3.63635		95.58	3.72168	95.58	3.54981
95.88	3.41797	95.88	3.63628		95.88	3.41797	95.88	3.63628		95.68	3.71973	95.68	3.54969
95.98	3.42969	95.98	3.6362		95.98	3.42969	95.98	3.6362		95.78	3.72168	95.78	3.54958
96.08	3.42578	96.08	3.63612		96.08	3.42578	96.08	3.63612		95.88	3.74512	95.88	3.54947
96.18	3.42578	96.18	3.63604		96.18	3.42578	96.18	3.63604		95.98	3.74902	95.98	3.54936
96.28	3.42188	96.28	3.63596		96.28	3.42188	96.28	3.63596		96.08	3.75293	96.08	3.54924
96.38	3.42969	96.38	3.63589		96.38	3.42969	96.38	3.63589		96.18	3.75098	96.18	3.54913
96.48	3.42969	96.48	3.63581		96.48	3.42969	96.48	3.63581		96.28	3.74121	96.28	3.54902
96.58	3.44141	96.58	3.63573		96.58	3.44141	96.58	3.63573		96.38	3.74316	96.38	3.54891
96.68	3.45508	96.68	3.63565		96.68	3.45508	96.68	3.63565		96.48	3.73926	96.48	3.5488
96.78	3.46289	96.78	3.63557		96.78	3.46289	96.78	3.63557		96.58	3.73926	96.58	3.54868
96.88	3.45117	96.88	3.6355		96.88	3.45117	96.88	3.6355		96.68	3.73535	96.68	3.54857
96.98	3.45703	96.98	3.63542		96.98	3.45703	96.98	3.63542		96.78	3.72949	96.78	3.54846
97.08	3.46094	97.08	3.63534		97.08	3.46094	97.08	3.63534		96.88	3.74121	96.88	3.54835
97.18	3.44922	97.18	3.63526		97.18	3.44922	97.18	3.63526		96.98	3.72168	96.98	3.54823
97.28	3.4375	97.28	3.63519		97.28	3.4375	97.28	3.63519		97.08	3.71387	97.08	3.54812
97.38	3.44141	97.38	3.63511		97.38	3.44141	97.38	3.63511		97.18	3.70605	97.18	3.54801
97.48	3.42578	97.48	3.63503		97.48	3.42578	97.48	3.63503		97.28	3.70801	97.28	3.5479
97.58	3.43555	97.58	3.63495		97.58	3.43555	97.58	3.63495		97.38	3.72559	97.38	3.54779
97.68	3.44531	97.68	3.63487		97.68	3.44531	97.68	3.63487		97.48	3.73145	97.48	3.54767
97.78	3.44531	97.78	3.6348		97.78	3.44531	97.78	3.6348		97.58	3.72949	97.58	3.54756
97.88	3.44531	97.88	3.63472		97.88	3.44531	97.88	3.63472		97.68	3.71973	97.68	3.54745
97.98	3.44531	97.98	3.63464		97.98	3.44531	97.98	3.63464		97.78	3.70996	97.78	3.54734
98.08	3.43359	98.08	3.63456		98.08	3.43359	98.08	3.63456		97.88	3.69629	97.88	3.54722
98.18	3.44531	98.18	3.63448		98.18	3.44531	98.18	3.63448		97.98	3.69629	97.98	3.54711
98.28	3.43359	98.28	3.63441		98.28	3.43359	98.28	3.63441		98.08	3.69434	98.08	3.547
98.38	3.44727	98.38	3.63433		98.38	3.44727	98.38	3.63433		98.18	3.71191	98.18	3.54689
98.48	3.45703	98.48	3.63425		98.48	3.45703	98.48	3.63425		98.28	3.69043	98.28	3.54678
98.58	3.45508	98.58	3.63417		98.58	3.45508	98.58	3.63417		98.38	3.70605	98.38	3.54666
98.68	3.46094	98.68	3.63409		98.68	3.46094	98.68	3.63409		98.48	3.7002	98.48	3.54655
98.78	3.46094	98.78	3.63402		98.78	3.46094	98.78	3.63402		98.58	3.71387	98.58	3.54644
98.88	3.44727	98.88	3.63394		98.88	3.44727	98.88	3.63394		98.68	3.71387	98.68	3.54633
98.98	3.45898	98.98	3.63386		98.98	3.45898	98.98	3.63386		98.78	3.71973	98.78	3.54621
99.08	3.44531	99.08	3.63378		99.08	3.44531	99.08	3.63378		98.88	3.72363	98.88	3.5461
99.18	3.44922	99.18	3.63371		99.18	3.44922	99.18	3.63371		98.98	3.72363	98.98	3.54599
99.28	3.44922	99.28	3.63363		99.28	3.44922	99.28	3.63363		99.08	3.71973	99.08	3.54588
99.38	3.45508	99.38	3.63355		99.38	3.45508	99.38	3.63355		99.18	3.72363	99.18	3.54577
99.48	3.44922	99.48	3.63347		99.48	3.44922	99.48	3.63347		99.28	3.71191	99.28	3.54565
99.58	3.44336	99.58	3.63339		99.58	3.44336	99.58	3.63339		99.38	3.71191	99.38	3.54554
99.68	3.45313	99.68	3.63332		99.68	3.45313	99.68	3.63332		99.48	3.70605	99.48	3.54543
99.78	3.47461	99.78	3.63324		99.78	3.47461	99.78	3.63324		99.58	3.7002	99.58	3.54532
99.88	3.46484	99.88	3.63316		99.88	3.46484	99.88	3.63316		99.68	3.69434	99.68	3.54521
99.98	3.46289	99.98	3.63308		99.98	3.46289	99.98	3.63308		99.78	3.68066	99.78	3.54509
100.08	3.47461	100.08	3.633		100.08	3.47461	100.08	3.633		99.88	3.69043	99.88	3.54498
100.18	3.47656	100.18	3.63293		100.18	3.47656	100.18	3.63293		99.98	3.69238	99.98	3.54487
100.28	3.48633	100.28	3.63285		100.28	3.48633	100.28	3.63285		100.08	3.68066	100.08	3.54476
100.38	3.5	100.38	3.63277		100.38	3.5	100.38	3.63277		100.18	3.68066	100.18	3.54464
100.48	3.48828	100.48	3.63269		100.48	3.48828	100.48	3.63269		100.28	3.66895	100.28	3.54453
100.58	3.49805	100.58	3.63262		100.58	3.49805	100.58	3.63262		100.38	3.65137	100.38	3.54442
100.68	3.48828	100.68	3.63254		100.68	3.48828	100.68	3.63254		100.48	3.65332	100.48	3.54431
100.78	3.5	100.78	3.63246		100.78	3.5	100.78	3.63246		100.58	3.66699	100.58	3.5442
100.88	3.48633	100.88	3.63238		100.88	3.48633	100.88	3.63238		100.68	3.67285	100.68	3.54408
100.98	3.49023	100.98	3.6323		100.98	3.49023	100.98	3.6323		100.78	3.68066	100.78	3.54397
101.08	3.48633	101.08	3.63223		101.08	3.48633	101.08	3.63223		100.88	3.68652	100.88	3.54386
101.18	3.48828	101.18	3.63215		101.18	3.48828	101.18	3.63215		100.98	3.68262	100.98	3.54375
101.28	3.48828	101.28	3.63207		101.28	3.48828	101.28	3.63207		101.08	3.67676	101.08	3.54364
101.38	3.49414	101.38	3.63199		101.38	3.49414	101.38	3.63199		101.18	3.6748	101.18	3.54352
101.48	3.49805	101.48	3.63191		101.48	3.49805	101.48	3.63191		101.28	3.68652	101.28	3.54341
101.58	3.49805	101.58	3.63184		101.58	3.49805	101.58	3.63184		101.38	3.7002	101.38	3.5433
101.68	3.5	101.68	3.63176		101.68	3.5	101.68	3.63176		101.48	3.7002	101.48	3.54319
101.78	3.5	101.78	3.63168		101.78	3.5	101.78	3.63168		101.58	3.7002	101.58	3.54308
101.88	3.49219	101.88	3.6316		101.88	3.49219	101.88	3.6316		101.68	3.7002	101.68	3.54296
101.98	3.50586	101.98	3.63153		101.98	3.50586	101.98	3.63153		101.78	3.70215	101.78	3.54285
102.08	3.50781	102.08	3.63145		102.08	3.50781	102.08	3.63145		101.88	3.7002	101.88	3.54274
102.18	3.50781	102.18	3.63137		102.18	3.50781	102.18	3.63137		101.98	3.70215	101.98	3.54263
102.28	3.49805	102.28	3.63129		102.28	3.49805	102.28	3.63129		102.08	3.70996	102.08	3.54252
102.38	3.49219	102.38	3.63121		102.38	3.49219	102.38	3.63121		102.18	3.71191	102.18	3.5424
102.48	3.49609	102.48	3.63114		102.48	3.49609	102.48	3.63114		102.28	3.71973	102.28	3.54229
102.58	3.51563	102.58	3.63106		102.58	3.51563	102.58	3.63106		102.38	3.71582	102.38	3.54218
102.68	3.51563	102.68	3.63098		102.68	3.51563	102.68	3.63098		102.48	3.72754	102.48	3.54207
102.78	3.51563	102.78	3.6309		102.78	3.51563	102.78	3.6309		102.58	3.73926	102.58	3.54196
102.88	3.52734	102.88	3.63083		102.88	3.52734	102.88	3.63083		102.68	3.73926	102.68	3.54184
102.98	3.5332	102.98	3.63075		102.98	3.5332	102.98	3.63075		102.78	3.7373	102.78	3.54173
103.08	3.55078	103.08	3.63067		103.08	3.55078	103.08	3.63067		102.88	3.73926	102.88	3.54162
103.18	3.54688	103.18	3.63059		103.18	3.54688	103.18	3.63059		102.98	3.74512	102.98	3.54151
103.28	3.54688	103.28	3.63051		103.28	3.54688	103.28	3.63051		103.08	3.75293	103.08	3.5414
103.38	3.54688	103.38	3.63044		103.38	3.54688	103.38	3.63044		103.18	3.73926	103.18	3.54128
103.48	3.54688	103.48	3.63036		103.48	3.54688	103.48	3.63036		103.28	3.75684	103.28	3.54117
103.58	3.54688	103.58	3.63028		103.58	3.54688	103.58	3.63028		103.38	3.75684	103.38	3.54106
103.68	3.57031	103.68	3.6302		103.68	3.57031	103.68	3.6302		103.48	3.75293	103.48	3.54095
103.78	3.56055	103.78	3.63013		103.78	3.56055	103.78	3.63013		103.58	3.76855	103.58	3.54084
103.88	3.5625	103.88	3.63005		103.88	3.5625	103.88	3.63005		103.68	3.75098	103.68	3.54072
103.98	3.55859	103.98	3.62997		103.98	3.55859	103.98	3.62997		103.78	3.74707	103.78	3.54061
104.08	3.5625	104.08	3.62989		104.08	3.5625	104.08	3.62989		103.88	3.75879	103.88	3.5405
104.18	3.56055	104.18	3.62981		104.18	3.56055	104.18	3.62981		103.98	3.77832	103.98	3.54039
104.28	3.57813	104.28	3.62974		104.28	3.57813	104.28	3.62974		104.08	3.77246	104.08	3.54028
104.38	3.57813	104.38	3.62966		104.38	3.57813	104.38	3.62966		104.18	3.78223	104.18	3.54016
104.48	3.58594	104.48	3.62958		104.48	3.58594	104.48	3.62958		104.28	3.78027	104.28	3.54005
104.58	3.5957	104.58	3.6295		104.58	3.5957	104.58	3.6295		104.38	3.77441	104.38	3.53994
104.68	3.58399	104.68	3.62943		104.68	3.58399	104.68	3.62943		104.48	3.78223	104.48	3.53983
104.78	3.58398	104.78	3.62935		104.78	3.58398	104.78	3.62935		104.58	3.79004	104.58	3.53972
104.88	3.5957	104.88	3.62927		104.88	3.5957	104.88	3.62927		104.68	3.79199	104.68	3.5396
104.98	3.59375	104.98	3.62919		104.98	3.59375	104.98	3.62919		104.78	3.78027	104.78	3.53949
105.08	3.59961	105.08	3.62911		105.08	3.59961	105.08	3.62911		104.88	3.78613	104.88	3.53938
105.18	3.59375	105.18	3.62904		105.18	3.59375	105.18	3.62904		104.98	3.79785	104.98	3.53927
105.28	3.5957	105.28	3.62896		105.28	3.5957	105.28	3.62896		105.08	3.80371	105.08	3.53916
105.38	3.60547	105.38	3.62888		105.38	3.60547	105.38	3.62888		105.18	3.78809	105.18	3.53904
105.48	3.62305	105.48	3.6288		105.48	3.62305	105.48	3.6288		105.28	3.79004	105.28	3.53893
105.58	3.63086	105.58	3.62873		105.58	3.63086	105.58	3.62873		105.38	3.80762	105.38	3.53882
105.68	3.64258	105.68	3.62865		105.68	3.64258	105.68	3.62865		105.48	3.82715	105.48	3.53871
105.78	3.64844	105.78	3.62857		105.78	3.64844	105.78	3.62857		105.58	3.8252	105.58	3.5386
105.88	3.64648	105.88	3.62849		105.88	3.64648	105.88	3.62849		105.68	3.81543	105.68	3.53848
105.98	3.66211	105.98	3.62841		105.98	3.66211	105.98	3.62841		105.78	3.82129	105.78	3.53837
106.08	3.66797	106.08	3.62834		106.08	3.66797	106.08	3.62834		105.88	3.8291	105.88	3.53826
106.18	3.6582	106.18	3.62826		106.18	3.6582	106.18	3.62826		105.98	3.82129	105.98	3.53815
106.28	3.65039	106.28	3.62818		106.28	3.65039	106.28	3.62818		106.08	3.8252	106.08	3.53804
106.38	3.63477	106.38	3.6281		106.38	3.63477	106.38	3.6281		106.18	3.8252	106.18	3.53793
106.48	3.64453	106.48	3.62803		106.48	3.64453	106.48	3.62803		106.28	3.8291	106.28	3.53781
106.58	3.64844	106.58	3.62795		106.58	3.64844	106.58	3.62795		106.38	3.82129	106.38	3.5377
106.68	3.63672	106.68	3.62787		106.68	3.63672	106.68	3.62787		106.48	3.80762	106.48	3.53759
106.78	3.63867	106.78	3.62779		106.78	3.63867	106.78	3.62779		106.58	3.80957	106.58	3.53748
106.88	3.625	106.88	3.62771		106.88	3.625	106.88	3.62771		106.68	3.79004	106.68	3.53737
106.98	3.62891	106.98	3.62764		106.98	3.62891	106.98	3.62764		106.78	3.79004	106.78	3.53725
107.08	3.63672	107.08	3.62756		107.08	3.63672	107.08	3.62756		106.88	3.78613	106.88	3.53714
107.18	3.62305	107.18	3.62748		107.18	3.62305	107.18	3.62748		106.98	3.77832	106.98	3.53703
107.28	3.62891	107.28	3.6274		107.28	3.62891	107.28	3.6274		107.08	3.7666	107.08	3.53692
107.38	3.62891	107.38	3.62733		107.38	3.62891	107.38	3.62733		107.18	3.77832	107.18	3.53681
107.48	3.62891	107.48	3.62725		107.48	3.62891	107.48	3.62725		107.28	3.78809	107.28	3.53669
107.58	3.62109	107.58	3.62717		107.58	3.62109	107.58	3.62717		107.38	3.78809	107.38	3.53658
107.68	3.61719	107.68	3.62709		107.68	3.61719	107.68	3.62709		107.48	3.79785	107.48	3.53647
107.78	3.61133	107.78	3.62701		107.78	3.61133	107.78	3.62701		107.58	3.80566	107.58	3.53636
107.88	3.5957	107.88	3.62694		107.88	3.5957	107.88	3.62694		107.68	3.80957	107.68	3.53625
107.98	3.59766	107.98	3.62686		107.98	3.59766	107.98	3.62686		107.78	3.81543	107.78	3.53614
108.08	3.58789	108.08	3.62678		108.08	3.58789	108.08	3.62678		107.88	3.80957	107.88	3.53602
108.18	3.59766	108.18	3.6267		108.18	3.59766	108.18	3.6267		107.98	3.81152	107.98	3.53591
108.28	3.59766	108.28	3.62663		108.28	3.59766	108.28	3.62663		108.08	3.78613	108.08	3.5358
108.38	3.59766	108.38	3.62655		108.38	3.59766	108.38	3.62655		108.18	3.77832	108.18	3.53569
108.48	3.58594	108.48	3.62647		108.48	3.58594	108.48	3.62647		108.28	3.77832	108.28	3.53558
108.58	3.58984	108.58	3.62639		108.58	3.58984	108.58	3.62639		108.38	3.77832	108.38	3.53546
108.68	3.58008	108.68	3.62632		108.68	3.58008	108.68	3.62632		108.48	3.77246	108.48	3.53535
108.78	3.58984	108.78	3.62624		108.78	3.58984	108.78	3.62624		108.58	3.77246	108.58	3.53524
108.88	3.58984	108.88	3.62616		108.88	3.58984	108.88	3.62616		108.68	3.77637	108.68	3.53513
108.98	3.56836	108.98	3.62608		108.98	3.56836	108.98	3.62608		108.78	3.76074	108.78	3.53502
109.08	3.57813	109.08	3.626		109.08	3.57813	109.08	3.626		108.88	3.75488	108.88	3.53491
109.18	3.57813	109.18	3.62593		109.18	3.57813	109.18	3.62593		108.98	3.76465	108.98	3.53479
109.28	3.5957	109.28	3.62585		109.28	3.5957	109.28	3.62585		109.08	3.76855	109.08	3.53468
109.38	3.58594	109.38	3.62577		109.38	3.58594	109.38	3.62577		109.18	3.78027	109.18	3.53457
109.48	3.57422	109.48	3.62569		109.48	3.57422	109.48	3.62569		109.28	3.77051	109.28	3.53446
109.58	3.56836	109.58	3.62562		109.58	3.56836	109.58	3.62562		109.38	3.77051	109.38	3.53435
109.68	3.57032	109.68	3.62554		109.68	3.57032	109.68	3.62554		109.48	3.75098	109.48	3.53424
109.78	3.57813	109.78	3.62546		109.78	3.57813	109.78	3.62546		109.58	3.74707	109.58	3.53412
109.88	3.57813	109.88	3.62538		109.88	3.57813	109.88	3.62538		109.68	3.75098	109.68	3.53401
109.98	3.56641	109.98	3.62531		109.98	3.56641	109.98	3.62531		109.78	3.74707	109.78	3.5339
110.08	3.58789	110.08	3.62523		110.08	3.58789	110.08	3.62523		109.88	3.75684	109.88	3.53379
110.18	3.58984	110.18	3.62515		110.18	3.58984	110.18	3.62515		109.98	3.76855	109.98	3.53368
110.28	3.59766	110.28	3.62507		110.28	3.59766	110.28	3.62507		110.08	3.77832	110.08	3.53356
110.38	3.60156	110.38	3.62499		110.38	3.60156	110.38	3.62499		110.18	3.76074	110.18	3.53345
110.48	3.59961	110.48	3.62492		110.48	3.59961	110.48	3.62492		110.28	3.77637	110.28	3.53334
110.58	3.61523	110.58	3.62484		110.58	3.61523	110.58	3.62484		110.38	3.77051	110.38	3.53323
110.68	3.61328	110.68	3.62476		110.68	3.61328	110.68	3.62476		110.48	3.76855	110.48	3.53312
110.78	3.61133	110.78	3.62468		110.78	3.61133	110.78	3.62468		110.58	3.7666	110.58	3.53301
110.88	3.59766	110.88	3.62461		110.88	3.59766	110.88	3.62461		110.68	3.75879	110.68	3.53289
110.98	3.59961	110.98	3.62453		110.98	3.59961	110.98	3.62453		110.78	3.75488	110.78	3.53278
111.08	3.60547	111.08	3.62445		111.08	3.60547	111.08	3.62445		110.88	3.75879	110.88	3.53267
111.18	3.60547	111.18	3.62437		111.18	3.60547	111.18	3.62437		110.98	3.7627	110.98	3.53256
111.28	3.59766	111.28	3.6243		111.28	3.59766	111.28	3.6243		111.08	3.75879	111.08	3.53245
111.38	3.59766	111.38	3.62422		111.38	3.59766	111.38	3.62422		111.18	3.7627	111.18	3.53234
111.48	3.59766	111.48	3.62414		111.48	3.59766	111.48	3.62414		111.28	3.75684	111.28	3.53222
111.58	3.59375	111.58	3.62406		111.58	3.59375	111.58	3.62406		111.38	3.74902	111.38	3.53211
111.68	3.58789	111.68	3.62399		111.68	3.58789	111.68	3.62399		111.48	3.7666	111.48	3.532
111.78	3.59375	111.78	3.62391		111.78	3.59375	111.78	3.62391		111.58	3.77246	111.58	3.53189
111.88	3.59961	111.88	3.62383		111.88	3.59961	111.88	3.62383		111.68	3.75879	111.68	3.53178
111.98	3.60742	111.98	3.62375		111.98	3.60742	111.98	3.62375		111.78	3.78027	111.78	3.53167
112.08	3.60742	112.08	3.62367		112.08	3.60742	112.08	3.62367		111.88	3.78223	111.88	3.53155
112.18	3.62109	112.18	3.6236		112.18	3.62109	112.18	3.6236		111.98	3.77637	111.98	3.53144
112.28	3.61914	112.28	3.62352		112.28	3.61914	112.28	3.62352		112.08	3.77832	112.08	3.53133
112.38	3.61328	112.38	3.62344		112.38	3.61328	112.38	3.62344		112.18	3.78809	112.18	3.53122
112.48	3.625	112.48	3.62336		112.48	3.625	112.48	3.62336		112.28	3.79004	112.28	3.53111
112.58	3.62695	112.58	3.62329		112.58	3.62695	112.58	3.62329		112.38	3.78223	112.38	3.531
112.68	3.61719	112.68	3.62321		112.68	3.61719	112.68	3.62321		112.48	3.79004	112.48	3.53088
112.78	3.62891	112.78	3.62313		112.78	3.62891	112.78	3.62313		112.58	3.7959	112.58	3.53077
112.88	3.62695	112.88	3.62305		112.88	3.62695	112.88	3.62305		112.68	3.78809	112.68	3.53066
112.98	3.62695	112.98	3.62298		112.98	3.62695	112.98	3.62298		112.78	3.78027	112.78	3.53055
113.08	3.62305	113.08	3.6229		113.08	3.62305	113.08	3.6229		112.88	3.76855	112.88	3.53044
113.18	3.62891	113.18	3.62282		113.18	3.62891	113.18	3.62282		112.98	3.78027	112.98	3.53033
113.28	3.64063	113.28	3.62274		113.28	3.64063	113.28	3.62274		113.08	3.77246	113.08	3.53021
113.38	3.65039	113.38	3.62267		113.38	3.65039	113.38	3.62267		113.18	3.76855	113.18	3.5301
113.48	3.64648	113.48	3.62259		113.48	3.64648	113.48	3.62259		113.28	3.75293	113.28	3.52999
113.58	3.65234	113.58	3.62251		113.58	3.65234	113.58	3.62251		113.38	3.74902	113.38	3.52988
113.68	3.64648	113.68	3.62243		113.68	3.64648	113.68	3.62243		113.48	3.73145	113.48	3.52977
113.78	3.64844	113.78	3.62235		113.78	3.64844	113.78	3.62235		113.58	3.72559	113.58	3.52966
113.88	3.64453	113.88	3.62228		113.88	3.64453	113.88	3.62228		113.68	3.71973	113.68	3.52954
113.98	3.63477	113.98	3.6222		113.98	3.63477	113.98	3.6222		113.78	3.70801	113.78	3.52943
114.08	3.63867	114.08	3.62212		114.08	3.63867	114.08	3.62212		113.88	3.7002	113.88	3.52932
114.18	3.64258	114.18	3.62204		114.18	3.64258	114.18	3.62204		113.98	3.7002	113.98	3.52921
114.28	3.64453	114.28	3.62197		114.28	3.64453	114.28	3.62197		114.08	3.7002	114.08	3.5291
114.38	3.64844	114.38	3.62189		114.38	3.64844	114.38	3.62189		114.18	3.70996	114.18	3.52899
114.48	3.66602	114.48	3.62181		114.48	3.66602	114.48	3.62181		114.28	3.71973	114.28	3.52887
114.58	3.66602	114.58	3.62173		114.58	3.66602	114.58	3.62173		114.38	3.72363	114.38	3.52876
114.68	3.68945	114.68	3.62166		114.68	3.68945	114.68	3.62166		114.48	3.71777	114.48	3.52865
114.78	3.66406	114.78	3.62158		114.78	3.66406	114.78	3.62158		114.58	3.71777	114.58	3.52854
114.88	3.67188	114.88	3.6215		114.88	3.67188	114.88	3.6215		114.68	3.72949	114.68	3.52843
114.98	3.66406	114.98	3.62142		114.98	3.66406	114.98	3.62142		114.78	3.7041	114.78	3.52832
115.08	3.68164	115.08	3.62135		115.08	3.68164	115.08	3.62135		114.88	3.70996	114.88	3.52821
115.18	3.79105	115.18	3.62127		115.18	3.79105	115.18	3.62127		114.98	3.70605	114.98	3.52809
115.28	4.03223	115.28	3.62119		115.28	4.03223	115.28	3.62119		115.08	3.97949	115.08	3.52798
115.38	4.37695	115.38	3.62111		115.38	4.37695	115.38	3.62111		115.18	4.25879	115.18	3.52787
115.48	4.59863	115.48	3.62104		115.48	4.59863	115.48	3.62104		115.28	4.55078	115.28	3.52776
115.58	4.60547	115.58	3.62096		115.58	4.60547	115.58	3.62096		115.38	4.61426	115.38	3.52765
115.68	4.61523	115.68	3.62088		115.68	4.61523	115.68	3.62088		115.48	4.60254	115.48	3.52754
115.78	4.3877	115.78	3.6208		115.78	4.3877	115.78	3.6208		115.58	4.59668	115.58	3.52742
115.88	4.08008	115.88	3.62073		115.88	4.08008	115.88	3.62073		115.68	4.55176	115.68	3.52731
115.98	3.71875	115.98	3.62065		115.98	3.71875	115.98	3.62065		115.78	4.28711	115.78	3.5272
116.08	3.62695	116.08	3.62057		116.08	3.62695	116.08	3.62057		115.88	4.02734	115.88	3.52709
116.18	3.52343	116.18	3.62049		116.18	3.52343	116.18	3.62049		115.98	3.75293	115.98	3.52698
116.28	3.53711	116.28	3.62041		116.28	3.53711	116.28	3.62041		116.08	3.7002	116.08	3.52687
116.38	3.55273	116.38	3.62034		116.38	3.55273	116.38	3.62034		116.18	3.7041	116.18	3.52676
116.48	3.57031	116.48	3.62026		116.48	3.57031	116.48	3.62026		116.28	3.71973	116.28	3.52664
116.58	3.61133	116.58	3.62018		116.58	3.61133	116.58	3.62018		116.38	3.73926	116.38	3.52653
116.68	3.63281	116.68	3.6201		116.68	3.63281	116.68	3.6201		116.48	3.75098	116.48	3.52642
116.78	3.63867	116.78	3.62003		116.78	3.63867	116.78	3.62003		116.58	3.77051	116.58	3.52631
116.88	3.64453	116.88	3.61995		116.88	3.64453	116.88	3.61995		116.68	3.75879	116.68	3.5262
116.98	3.62109	116.98	3.61987		116.98	3.62109	116.98	3.61987		116.78	3.76855	116.78	3.52609
117.08	3.62891	117.08	3.61979		117.08	3.62891	117.08	3.61979		116.88	3.77051	116.88	3.52597
117.18	3.63477	117.18	3.61972		117.18	3.63477	117.18	3.61972		116.98	3.75293	116.98	3.52586
117.28	3.63672	117.28	3.61964		117.28	3.63672	117.28	3.61964		117.08	3.77051	117.08	3.52575
117.38	3.64648	117.38	3.61956		117.38	3.64648	117.38	3.61956		117.18	3.77441	117.18	3.52564
117.48	3.65039	117.48	3.61948		117.48	3.65039	117.48	3.61948		117.28	3.78223	117.28	3.52553
117.58	3.66211	117.58	3.61941		117.58	3.66211	117.58	3.61941		117.38	3.79199	117.38	3.52542
117.68	3.66992	117.68	3.61933		117.68	3.66992	117.68	3.61933		117.48	3.81738	117.48	3.52531
117.78	3.68945	117.78	3.61925		117.78	3.68945	117.78	3.61925		117.58	3.82324	117.58	3.52519
117.88	3.70117	117.88	3.61917		117.88	3.70117	117.88	3.61917		117.68	3.8291	117.68	3.52508
117.98	3.70703	117.98	3.6191		117.98	3.70703	117.98	3.6191		117.78	3.86426	117.78	3.52497
118.08	3.69727	118.08	3.61902		118.08	3.69727	118.08	3.61902		117.88	3.87402	117.88	3.52486
118.18	3.70508	118.18	3.61894		118.18	3.70508	118.18	3.61894		117.98	3.8916	117.98	3.52475
118.28	3.70117	118.28	3.61886		118.28	3.70117	118.28	3.61886		118.08	3.88965	118.08	3.52464
118.38	3.66797	118.38	3.61879		118.38	3.66797	118.38	3.61879		118.18	3.88184	118.18	3.52453
118.48	3.67969	118.48	3.61871		118.48	3.67969	118.48	3.61871		118.28	3.8916	118.28	3.52441
118.58	3.68555	118.58	3.61863		118.58	3.68555	118.58	3.61863		118.38	3.88965	118.38	3.5243
118.68	3.69727	118.68	3.61855		118.68	3.69727	118.68	3.61855		118.48	3.89355	118.48	3.52419
118.78	3.69531	118.78	3.61848		118.78	3.69531	118.78	3.61848		118.58	3.8916	118.58	3.52408
118.88	3.6875	118.88	3.6184		118.88	3.6875	118.88	3.6184		118.68	3.89355	118.68	3.52397
118.98	3.69336	118.98	3.61832		118.98	3.69336	118.98	3.61832		118.78	3.90527	118.78	3.52386
119.08	3.69922	119.08	3.61824		119.08	3.69922	119.08	3.61824		118.88	3.90137	118.88	3.52375
119.18	3.68555	119.18	3.61817		119.18	3.68555	119.18	3.61817		118.98	3.91895	118.98	3.52363
119.28	3.68555	119.28	3.61809		119.28	3.68555	119.28	3.61809		119.08	3.92871	119.08	3.52352
119.38	3.6875	119.38	3.61801		119.38	3.6875	119.38	3.61801		119.18	3.93652	119.18	3.52341
119.48	3.69922	119.48	3.61793		119.48	3.69922	119.48	3.61793		119.28	3.92871	119.28	3.5233
119.58	3.6875	119.58	3.61786		119.58	3.6875	119.58	3.61786		119.38	3.93262	119.38	3.52319
119.68	3.68555	119.68	3.61778		119.68	3.68555	119.68	3.61778		119.48	3.93848	119.48	3.52308
119.78	3.69531	119.78	3.6177		119.78	3.69531	119.78	3.6177		119.58	3.92871	119.58	3.52297
119.88	3.69531	119.88	3.61762		119.88	3.69531	119.88	3.61762		119.68	3.93848	119.68	3.52285
119.98	3.68945	119.98	3.61755		119.98	3.68945	119.98	3.61755		119.78	3.93848	119.78	3.52274
120.08	3.69336	120.08	3.61747		120.08	3.69336	120.08	3.61747		119.88	3.94629	119.88	3.52263
120.18	3.68945	120.18	3.61739		120.18	3.68945	120.18	3.61739		119.98	3.95605	119.98	3.52252
120.28	3.6875	120.28	3.61731		120.28	3.6875	120.28	3.61731		120.08	3.96191	120.08	3.52241
120.38	3.69727	120.38	3.61724		120.38	3.69727	120.38	3.61724		120.18	3.94238	120.18	3.5223
120.48	3.6875	120.48	3.61716		120.48	3.6875	120.48	3.61716		120.28	3.9502	120.28	3.52219
120.58	3.68164	120.58	3.61708		120.58	3.68164	120.58	3.61708		120.38	3.93848	120.38	3.52207
120.68	3.67578	120.68	3.617		120.68	3.67578	120.68	3.617		120.48	3.93262	120.48	3.52196
120.78	3.66797	120.78	3.61693		120.78	3.66797	120.78	3.61693		120.58	3.93262	120.58	3.52185
120.88	3.67383	120.88	3.61685		120.88	3.67383	120.88	3.61685		120.68	3.93848	120.68	3.52174
120.98	3.66406	120.98	3.61677		120.98	3.66406	120.98	3.61677		120.78	3.93848	120.78	3.52163
121.08	3.66797	121.08	3.61669		121.08	3.66797	121.08	3.61669		120.88	3.93066	120.88	3.52152
121.18	3.65625	121.18	3.61662		121.18	3.65625	121.18	3.61662		120.98	3.93848	120.98	3.52141
121.28	3.65625	121.28	3.61654		121.28	3.65625	121.28	3.61654		121.08	3.93066	121.08	3.52129
121.38	3.64063	121.38	3.61646		121.38	3.64063	121.38	3.61646		121.18	3.93652	121.18	3.52118
121.48	3.64258	121.48	3.61638		121.48	3.64258	121.48	3.61638		121.28	3.93848	121.28	3.52107
121.58	3.6543	121.58	3.61631		121.58	3.6543	121.58	3.61631		121.38	3.93262	121.38	3.52096
121.68	3.64453	121.68	3.61623		121.68	3.64453	121.68	3.61623		121.48	3.92871	121.48	3.52085
121.78	3.64453	121.78	3.61615		121.78	3.64453	121.78	3.61615		121.58	3.9209	121.58	3.52074
121.88	3.64453	121.88	3.61607		121.88	3.64453	121.88	3.61607		121.68	3.91895	121.68	3.52063
121.98	3.65625	121.98	3.616		121.98	3.65625	121.98	3.616		121.78	3.91113	121.78	3.52052
122.08	3.64453	122.08	3.61592		122.08	3.64453	122.08	3.61592		121.88	3.89941	121.88	3.5204
122.18	3.63867	122.18	3.61584		122.18	3.63867	122.18	3.61584		121.98	3.90332	121.98	3.52029
122.28	3.63281	122.28	3.61576		122.28	3.63281	122.28	3.61576		122.08	3.89941	122.08	3.52018
122.38	3.66406	122.38	3.61569		122.38	3.66406	122.38	3.61569		122.18	3.89941	122.18	3.52007
122.48	3.66797	122.48	3.61561		122.48	3.66797	122.48	3.61561		122.28	3.90332	122.28	3.51996
122.58	3.66797	122.58	3.61553		122.58	3.66797	122.58	3.61553		122.38	3.89941	122.38	3.51985
122.68	3.64648	122.68	3.61545		122.68	3.64648	122.68	3.61545		122.48	3.90918	122.48	3.51974
122.78	3.66016	122.78	3.61538		122.78	3.66016	122.78	3.61538		122.58	3.90332	122.58	3.51962
122.88	3.67383	122.88	3.6153		122.88	3.67383	122.88	3.6153		122.68	3.90332	122.68	3.51951
122.98	3.66406	122.98	3.61522		122.98	3.66406	122.98	3.61522		122.78	3.89746	122.78	3.5194
123.08	3.6543	123.08	3.61514		123.08	3.6543	123.08	3.61514		122.88	3.88965	122.88	3.51929
123.18	3.66797	123.18	3.61507		123.18	3.66797	123.18	3.61507		122.98	3.8877	122.98	3.51918
123.28	3.66992	123.28	3.61499		123.28	3.66992	123.28	3.61499		123.08	3.88965	123.08	3.51907
123.38	3.64844	123.38	3.61491		123.38	3.64844	123.38	3.61491		123.18	3.87988	123.18	3.51896
123.48	3.65625	123.48	3.61483		123.48	3.65625	123.48	3.61483		123.28	3.87988	123.28	3.51885
123.58	3.6543	123.58	3.61476		123.58	3.6543	123.58	3.61476		123.38	3.88184	123.38	3.51873
123.68	3.66016	123.68	3.61468		123.68	3.66016	123.68	3.61468		123.48	3.87793	123.48	3.51862
123.78	3.66602	123.78	3.6146		123.78	3.66602	123.78	3.6146		123.58	3.87988	123.58	3.51851
123.88	3.66602	123.88	3.61452		123.88	3.66602	123.88	3.61452		123.68	3.8623	123.68	3.5184
123.98	3.66992	123.98	3.61445		123.98	3.66992	123.98	3.61445		123.78	3.8623	123.78	3.51829
124.08	3.6582	124.08	3.61437		124.08	3.6582	124.08	3.61437		123.88	3.87402	123.88	3.51818
124.18	3.66406	124.18	3.61429		124.18	3.66406	124.18	3.61429		123.98	3.88965	123.98	3.51807
124.28	3.66797	124.28	3.61421		124.28	3.66797	124.28	3.61421		124.08	3.88574	124.08	3.51796
124.38	3.6875	124.38	3.61414		124.38	3.6875	124.38	3.61414		124.18	3.87402	124.18	3.51784
124.48	3.67188	124.48	3.61406		124.48	3.67188	124.48	3.61406		124.28	3.8877	124.28	3.51773
124.58	3.67578	124.58	3.61398		124.58	3.67578	124.58	3.61398		124.38	3.8916	124.38	3.51762
124.68	3.66602	124.68	3.6139		124.68	3.66602	124.68	3.6139		124.48	3.92871	124.48	3.51751
124.78	3.6582	124.78	3.61383		124.78	3.6582	124.78	3.61383		124.58	3.94434	124.58	3.5174
124.88	3.70508	124.88	3.61375		124.88	3.70508	124.88	3.61375		124.68	3.99707	124.68	3.51729
124.98	3.69141	124.98	3.61367		124.98	3.69141	124.98	3.61367		124.78	4.02832	124.78	3.51718
125.08	3.70117	125.08	3.61359		125.08	3.70117	125.08	3.61359		124.88	4.06152	124.88	3.51707
125.18	3.72463	125.18	3.61352		125.18	3.72463	125.18	3.61352		124.98	4.08691	124.98	3.51695
125.28	3.8418	125.28	3.61344		125.28	3.8418	125.28	3.61344		125.08	4.11621	125.08	3.51684
125.38	3.86719	125.38	3.61336		125.38	3.86719	125.38	3.61336		125.18	4.19824	125.18	3.51673
125.48	3.68262	125.48	3.61328		125.48	3.68262	125.48	3.61328		125.28	4.31934	125.28	3.51662
125.58	3.4668	125.58	3.61321		125.58	3.4668	125.58	3.61321		125.38	4.18066	125.38	3.51651
125.68	3.44142	125.68	3.61313		125.68	3.44142	125.68	3.61313		125.48	3.94238	125.48	3.5164
125.78	3.49805	125.78	3.61305		125.78	3.49805	125.78	3.61305		125.58	3.80566	125.58	3.51629
125.88	3.74219	125.88	3.61298		125.88	3.74219	125.88	3.61298		125.68	3.81152	125.68	3.51618
125.98	3.82813	125.98	3.6129		125.98	3.82813	125.98	3.6129		125.78	3.90723	125.78	3.51607
126.08	3.79395	126.08	3.61282		126.08	3.79395	126.08	3.61282		125.88	3.90918	125.88	3.51595
126.18	3.79982	126.18	3.61274		126.18	3.79982	126.18	3.61274		125.98	3.82324	125.98	3.51584
126.28	3.78027	126.28	3.61267		126.28	3.78027	126.28	3.61267		126.08	3.81152	126.08	3.51573
126.38	3.5	126.38	3.61259		126.38	3.5	126.38	3.61259		126.18	3.69238	126.18	3.51562
126.48	3.69043	126.48	3.61251		126.48	3.69043	126.48	3.61251		126.28	3.61816	126.28	3.51551
126.58	6.36523	126.58	3.61243		126.58	6.36523	126.58	3.61243		126.38	3.52148	126.38	3.5154
126.68	11.5085	126.68	3.61236		126.68	11.5085	126.68	3.61236		126.48	3.56348	126.48	3.51529
126.78	0.939453	126.78	3.61228		126.78	0.939453	126.78	3.61228		126.58	9.5791	126.58	3.51518
126.88	-0.282227	126.88	3.6122		126.88	-0.282227	126.88	3.6122		126.68	3.40234	126.68	3.51506
126.98	2.43359	126.98	3.61212		126.98	2.43359	126.98	3.61212		126.78	2.58887	126.78	3.51495
127.08	2.98633	127.08	4.01112		127.08	2.98633	127.08	4.01112		126.88	4.39746	126.88	3.51484
127.18	3.7079	127.18	4.02318		127.18	3.7079	127.18	4.02318		126.98	4.22266	126.98	3.76074
127.28	3.50879	127.28	4.03524		127.28	3.50879	127.28	4.03524		127.08	4.46191	127.08	3.77242
127.38	3.58203	127.38	4.0473		127.38	3.58203	127.38	4.0473		127.18	4.12305	127.18	3.78409
127.48	3.72852	127.48	4.05936		127.48	3.72852	127.48	4.05936		127.28	4.25879	127.28	3.79575
127.58	3.85059	127.58	4.07141		127.58	3.85059	127.58	4.07141		127.38	4.12109	127.38	3.80742
127.68	3.83786	127.68	4.08347		127.68	3.83786	127.68	4.08347		127.48	3.99512	127.48	3.81908
127.78	3.91211	127.78	4.09552		127.78	3.91211	127.78	4.09552		127.58	4.02344	127.58	3.83074
127.88	3.84961	127.88	4.10757		127.88	3.84961	127.88	4.10757		127.68	4.04883	127.68	3.8424
127.98	3.86621	127.98	4.11962		127.98	3.86621	127.98	4.11962		127.78	4.06543	127.78	3.85405
128.08	3.86328	128.08	4.13167		128.08	3.86328	128.08	4.13167		127.88	4.08984	127.88	3.86571
128.18	3.85838	128.18	4.14372		128.18	3.85838	128.18	4.14372		127.98	4.12012	127.98	3.87736
128.28	3.87695	128.28	4.15576		128.28	3.87695	128.28	4.15576		128.08	4.14063	128.08	3.88901
128.38	3.84766	128.38	4.16781		128.38	3.84766	128.38	4.16781		128.18	4.11133	128.18	3.90065
128.48	3.84375	128.48	4.17985		128.48	3.84375	128.48	4.17985		128.28	4.13965	128.28	3.91229
128.58	3.85449	128.58	4.19189		128.58	3.85449	128.58	4.19189		128.38	4.11133	128.38	3.92394
128.68	3.88574	128.68	4.20393		128.68	3.88574	128.68	4.20393		128.48	4.08203	128.48	3.93557
128.78	3.92285	128.78	4.21597		128.78	3.92285	128.78	4.21597		128.58	4.11914	128.58	3.94721
128.88	3.93848	128.88	4.22801		128.88	3.93848	128.88	4.22801		128.68	4.11035	128.68	3.95884
128.98	3.93262	128.98	4.24004		128.98	3.93262	128.98	4.24004		128.78	4.14258	128.78	3.97047
129.08	3.93848	129.08	4.25208		129.08	3.93848	129.08	4.25208		128.88	4.15625	128.88	3.9821
129.18	3.94042	129.18	4.26411		129.18	3.94042	129.18	4.26411		128.98	4.16602	128.98	3.99373
129.28	3.99219	129.28	4.27614		129.28	3.99219	129.28	4.27614		129.08	4.19238	129.08	4.00535
129.38	3.97363	129.38	4.28818		129.38	3.97363	129.38	4.28818		129.18	4.2041	129.18	4.01698
129.48	4.00195	129.48	4.3002		129.48	4.00195	129.48	4.3002		129.28	4.20508	129.28	4.02859
129.58	4.02246	129.58	4.31223		129.58	4.02246	129.58	4.31223		129.38	4.23047	129.38	4.04021
129.68	4.06445	129.68	4.32426		129.68	4.06445	129.68	4.32426		129.48	4.26465	129.48	4.05182
129.78	4.09766	129.78	4.33629		129.78	4.09766	129.78	4.33629		129.58	4.28516	129.58	4.06344
129.88	4.11914	129.88	4.34831		129.88	4.11914	129.88	4.34831		129.68	4.27246	129.68	4.07505
129.98	4.11719	129.98	4.36033		129.98	4.11719	129.98	4.36033		129.78	4.28223	129.78	4.08665
130.08	4.15625	130.08	4.37235		130.08	4.15625	130.08	4.37235		129.88	4.29297	129.88	4.09826
130.18	4.16796	130.18	4.38438		130.18	4.16796	130.18	4.38438		129.98	4.28906	129.98	4.10986
130.28	4.1875	130.28	4.39639		130.28	4.1875	130.28	4.39639		130.08	4.28027	130.08	4.12146
130.38	4.20605	130.38	4.40841		130.38	4.20605	130.38	4.40841		130.18	4.28906	130.18	4.13306
130.48	4.19434	130.48	4.42043		130.48	4.19434	130.48	4.42043		130.28	4.29297	130.28	4.14465
130.58	4.18457	130.58	4.43244		130.58	4.18457	130.58	4.43244		130.38	4.32031	130.38	4.15624
130.68	4.20214	130.68	4.44446		130.68	4.20214	130.68	4.44446		130.48	4.33887	130.48	4.16783
130.78	4.21387	130.78	4.45647		130.78	4.21387	130.78	4.45647		130.58	4.33203	130.58	4.17942
130.88	4.22949	130.88	4.46848		130.88	4.22949	130.88	4.46848		130.68	4.35742	130.68	4.19101
130.98	4.24219	130.98	4.48049		130.98	4.24219	130.98	4.48049		130.78	4.36816	130.78	4.20259
131.08	4.27148	131.08	4.4925		131.08	4.27148	131.08	4.4925		130.88	4.3916	130.88	4.21417
131.18	4.26953	131.18	4.5045		131.18	4.26953	131.18	4.5045		130.98	4.42383	130.98	4.22575
131.28	4.29395	131.28	4.51651		131.28	4.29395	131.28	4.51651		131.08	4.43848	131.08	4.23732
131.38	4.31738	131.38	4.52851		131.38	4.31738	131.38	4.52851		131.18	4.45605	131.18	4.2489
131.48	4.33105	131.48	4.54052		131.48	4.33105	131.48	4.54052		131.28	4.4707	131.28	4.26047
131.58	4.33105	131.58	4.55252		131.58	4.33105	131.58	4.55252		131.38	4.4834	131.38	4.27204
131.68	4.33105	131.68	4.56452		131.68	4.33105	131.68	4.56452		131.48	4.49902	131.48	4.2836
131.78	4.34668	131.78	4.57652		131.78	4.34668	131.78	4.57652		131.58	4.50879	131.58	4.29517
131.88	4.34863	131.88	4.58851		131.88	4.34863	131.88	4.58851		131.68	4.52148	131.68	4.30673
131.98	4.37891	131.98	4.60051		131.98	4.37891	131.98	4.60051		131.78	4.52344	131.78	4.31829
132.08	4.39551	132.08	4.61251		132.08	4.39551	132.08	4.61251		131.88	4.54102	131.88	4.32984
132.18	4.39746	132.18	4.6245		132.18	4.39746	132.18	4.6245		131.98	4.53125	131.98	4.3414
132.28	4.43457	132.28	4.63649		132.28	4.43457	132.28	4.63649		132.08	4.54102	132.08	4.35295
132.38	4.44727	132.38	4.64848		132.38	4.44727	132.38	4.64848		132.18	4.55859	132.18	4.3645
132.48	4.45898	132.48	4.66047		132.48	4.45898	132.48	4.66047		132.28	4.55762	132.28	4.37604
132.58	4.47363	132.58	4.67246		132.58	4.47363	132.58	4.67246		132.38	4.55371	132.38	4.38759
132.68	4.48438	132.68	4.68445		132.68	4.48438	132.68	4.68445		132.48	4.56445	132.48	4.39913
132.78	4.51465	132.78	4.69643		132.78	4.51465	132.78	4.69643		132.58	4.57324	132.58	4.41067
132.88	4.52148	132.88	4.70842		132.88	4.52148	132.88	4.70842		132.68	4.59277	132.68	4.42221
132.98	4.51953	132.98	4.7204		132.98	4.51953	132.98	4.7204		132.78	4.61816	132.78	4.43374
133.08	4.54004	133.08	4.73238		133.08	4.54004	133.08	4.73238		132.88	4.62109	132.88	4.44527
133.18	4.53515	133.18	4.74436		133.18	4.53515	133.18	4.74436		132.98	4.64453	132.98	4.4568
133.28	4.55371	133.28	4.75634		133.28	4.55371	133.28	4.75634		133.08	4.65039	133.08	4.46833
133.38	4.55566	133.38	4.76832		133.38	4.55566	133.38	4.76832		133.18	4.64941	133.18	4.47986
133.48	4.55664	133.48	4.78029		133.48	4.55664	133.48	4.78029		133.28	4.65137	133.28	4.49138
133.58	4.57227	133.58	4.79227		133.58	4.57227	133.58	4.79227		133.38	4.66309	133.38	4.5029
133.68	4.58593	133.68	4.80424		133.68	4.58593	133.68	4.80424		133.48	4.66016	133.48	4.51442
133.78	4.60742	133.78	4.81621		133.78	4.60742	133.78	4.81621		133.58	4.66992	133.58	4.52593
133.88	4.61035	133.88	4.82818		133.88	4.61035	133.88	4.82818		133.68	4.68945	133.68	4.53745
133.98	4.61035	133.98	4.84015		133.98	4.61035	133.98	4.84015		133.78	4.71191	133.78	4.54895
134.08	4.60449	134.08	4.85212		134.08	4.60449	134.08	4.85212		133.88	4.73535	133.88	4.56046
134.18	4.625	134.18	4.86409		134.18	4.625	134.18	4.86409		133.98	4.73633	133.98	4.57197
134.28	4.64746	134.28	4.87605		134.28	4.64746	134.28	4.87605		134.08	4.74902	134.08	4.58347
134.38	4.68848	134.38	4.88802		134.38	4.68848	134.38	4.88802		134.18	4.76367	134.18	4.59497
134.48	4.71582	134.48	4.89998		134.48	4.71582	134.48	4.89998		134.28	4.77539	134.28	4.60647
134.58	4.7168	134.58	4.91194		134.58	4.7168	134.58	4.91194		134.38	4.79297	134.38	4.61797
134.68	4.73535	134.68	4.9239		134.68	4.73535	134.68	4.9239		134.48	4.81055	134.48	4.62946
134.78	4.75586	134.78	4.93586		134.78	4.75586	134.78	4.93586		134.58	4.84375	134.58	4.64095
134.88	4.7666	134.88	4.94781		134.88	4.7666	134.88	4.94781		134.68	4.83984	134.68	4.65244
134.98	4.75684	134.98	4.95977		134.98	4.75684	134.98	4.95977		134.78	4.84375	134.78	4.66393
135.08	4.77734	135.08	4.97172		135.08	4.77734	135.08	4.97172		134.88	4.87109	134.88	4.67541
135.18	4.79101	135.18	4.98368		135.18	4.79101	135.18	4.98368		134.98	4.89063	134.98	4.68689
135.28	4.79785	135.28	4.99563		135.28	4.79785	135.28	4.99563		135.08	4.9043	135.08	4.69837
135.38	4.8252	135.38	5.00758		135.38	4.8252	135.38	5.00758		135.18	4.93359	135.18	4.70985
135.48	4.86914	135.48	5.01953		135.48	4.86914	135.48	5.01953		135.28	4.93652	135.28	4.72133
135.58	4.87207	135.58	5.03148		135.58	4.87207	135.58	5.03148		135.38	4.93945	135.38	4.7328
135.68	4.90332	135.68	5.04342		135.68	4.90332	135.68	5.04342		135.48	4.93457	135.48	4.74427
135.78	4.91895	135.78	5.05537		135.78	4.91895	135.78	5.05537		135.58	4.95703	135.58	4.75574
135.88	4.93945	135.88	5.06731		135.88	4.93945	135.88	5.06731		135.68	4.9541	135.68	4.7672
135.98	4.94629	135.98	5.07925		135.98	4.94629	135.98	5.07925		135.78	4.98242	135.78	4.77866
136.08	4.96777	136.08	5.0912		136.08	4.96777	136.08	5.0912		135.88	4.99805	135.88	4.79012
136.18	4.99902	136.18	5.10314		136.18	4.99902	136.18	5.10314		135.98	5.01367	135.98	4.80158
136.28	5.01563	136.28	5.11507		136.28	5.01563	136.28	5.11507		136.08	5.03027	136.08	4.81304
136.38	5.03027	136.38	5.12701		136.38	5.03027	136.38	5.12701		136.18	5.04395	136.18	4.82449
136.48	5.06152	136.48	5.13895		136.48	5.06152	136.48	5.13895		136.28	5.03809	136.28	4.83594
136.58	5.07031	136.58	5.15088		136.58	5.07031	136.58	5.15088		136.38	5.05859	136.38	4.84739
136.68	5.08691	136.68	5.16281		136.68	5.08691	136.68	5.16281		136.48	5.07324	136.48	4.85883
136.78	5.08203	136.78	5.17474		136.78	5.08203	136.78	5.17474		136.58	5.10645	136.58	4.87028
136.88	5.08691	136.88	5.18668		136.88	5.08691	136.88	5.18668		136.68	5.11621	136.68	4.88172
136.98	5.09961	136.98	5.1986		136.98	5.09961	136.98	5.1986		136.78	5.12793	136.78	4.89316
137.08	5.08008	137.08	5.21053		137.08	5.08008	137.08	5.21053		136.88	5.1416	136.88	4.90459
137.18	5.10449	137.18	5.22246		137.18	5.10449	137.18	5.22246		136.98	5.14941	136.98	4.91603
137.28	5.13086	137.28	5.23438		137.28	5.13086	137.28	5.23438		137.08	5.17188	137.08	4.92746
137.38	5.12695	137.38	5.24631		137.38	5.12695	137.38	5.24631		137.18	5.1748	137.18	4.93889
137.48	5.125	137.48	5.25823		137.48	5.125	137.48	5.25823		137.28	5.17285	137.28	4.95031
137.58	5.1377	137.58	5.27015		137.58	5.1377	137.58	5.27015		137.38	5.18359	137.38	4.96174
137.68	5.13574	137.68	5.28207		137.68	5.13574	137.68	5.28207		137.48	5.19531	137.48	4.97316
137.78	5.14648	137.78	5.29399		137.78	5.14648	137.78	5.29399		137.58	5.20898	137.58	4.98458
137.88	5.12891	137.88	5.3059		137.88	5.12891	137.88	5.3059		137.68	5.21973	137.68	4.996
137.98	5.16309	137.98	5.31782		137.98	5.16309	137.98	5.31782		137.78	5.2334	137.78	5.00741
138.08	5.18945	138.08	5.32973		138.08	5.18945	138.08	5.32973		137.88	5.24316	137.88	5.01882
138.18	5.19922	138.18	5.34165		138.18	5.19922	138.18	5.34165		137.98	5.25098	137.98	5.03023
138.28	5.20508	138.28	5.35356		138.28	5.20508	138.28	5.35356		138.08	5.25488	138.08	5.04164
138.38	5.20898	138.38	5.36547		138.38	5.20898	138.38	5.36547		138.18	5.27344	138.18	5.05305
138.48	5.22559	138.48	5.37737		138.48	5.22559	138.48	5.37737		138.28	5.2793	138.28	5.06445
138.58	5.24023	138.58	5.38928		138.58	5.24023	138.58	5.38928		138.38	5.28418	138.38	5.07585
138.68	5.25683	138.68	5.40119		138.68	5.25683	138.68	5.40119		138.48	5.30566	138.48	5.08725
138.78	5.2666	138.78	5.41309		138.78	5.2666	138.78	5.41309		138.58	5.30859	138.58	5.09864
138.88	5.29688	138.88	5.425		138.88	5.29688	138.88	5.425		138.68	5.32813	138.68	5.11004
138.98	5.3125	138.98	5.4369		138.98	5.3125	138.98	5.4369		138.78	5.33691	138.78	5.12143
139.08	5.31152	139.08	5.4488		139.08	5.31152	139.08	5.4488		138.88	5.375	138.88	5.13281
139.18	5.33984	139.18	5.4607		139.18	5.33984	139.18	5.4607		138.98	5.36621	138.98	5.1442
139.28	5.35449	139.28	5.4726		139.28	5.35449	139.28	5.4726		139.08	5.38867	139.08	5.15558
139.38	5.38086	139.38	5.48449		139.38	5.38086	139.38	5.48449		139.18	5.4043	139.18	5.16697
139.48	5.3916	139.48	5.49639		139.48	5.3916	139.48	5.49639		139.28	5.41699	139.28	5.17834
139.58	5.40332	139.58	5.50828		139.58	5.40332	139.58	5.50828		139.38	5.42676	139.38	5.18972
139.68	5.41211	139.68	5.52017		139.68	5.41211	139.68	5.52017		139.48	5.43652	139.48	5.20109
139.78	5.43555	139.78	5.53206		139.78	5.43555	139.78	5.53206		139.58	5.43848	139.58	5.21247
139.88	5.44922	139.88	5.54396		139.88	5.44922	139.88	5.54396		139.68	5.45605	139.68	5.22384
139.98	5.47461	139.98	5.55584		139.98	5.47461	139.98	5.55584		139.78	5.46777	139.78	5.2352
140.08	5.48926	140.08	5.56773		140.08	5.48926	140.08	5.56773		139.88	5.47266	139.88	5.24657
140.18	5.51074	140.18	5.57962		140.18	5.51074	140.18	5.57962		139.98	5.47852	139.98	5.25793
140.28	5.52441	140.28	5.5915		140.28	5.52441	140.28	5.5915		140.08	5.47656	140.08	5.26929
140.38	5.52148	140.38	5.60338		140.38	5.52148	140.38	5.60338		140.18	5.50391	140.18	5.28065
140.48	5.53516	140.48	5.61526		140.48	5.53516	140.48	5.61526		140.28	5.50781	140.28	5.292
140.58	5.54785	140.58	5.62715		140.58	5.54785	140.58	5.62715		140.38	5.52539	140.38	5.30335
140.68	5.56738	140.68	5.63903		140.68	5.56738	140.68	5.63903		140.48	5.52246	140.48	5.3147
140.78	5.58496	140.78	5.6509		140.78	5.58496	140.78	5.6509		140.58	5.53613	140.58	5.32605
140.88	5.58887	140.88	5.66278		140.88	5.58887	140.88	5.66278		140.68	5.5498	140.68	5.3374
140.98	5.61914	140.98	5.67465		140.98	5.61914	140.98	5.67465		140.78	5.57129	140.78	5.34874
141.08	5.62695	141.08	5.68653		141.08	5.62695	141.08	5.68653		140.88	5.57422	140.88	5.36008
[truncated: 7,272 more rows]

## Sheet: Figure 2b
n=1					n=2					n=3
Cycle: 16 41103NA01_n1_X	Cycle: 16 41103NA01_n1_Y	Fitted Cycle: 16 41103NA01_n1_X	Fitted Cycle: 16 41103NA01_n1_Y		Cycle: 22 41103NA01_n2_X	Cycle: 22 41103NA01_n2_Y	Fitted Cycle: 22 41103NA01_n2_X	Fitted Cycle: 22 41103NA01_n2_Y		Cycle: 28 41103NA01_n3_X	Cycle: 28 41103NA01_n3_Y	Fitted Cycle: 28 41103NA01_n3_X	Fitted Cycle: 28 41103NA01_n3_Y
-58.32	-0.298828	-58.32	0		-58.52	-0.236328	-58.52	0		-58.52	0.0644531	-58.52	0
-58.22	-0.326172	-58.22	0		-58.42	-0.357422	-58.42	0		-58.42	-0.0498047	-58.42	0
-58.12	-0.302734	-58.12	0		-58.32	-0.347656	-58.32	0		-58.32	-0.0341797	-58.32	0
-58.02	-0.261719	-58.02	0		-58.22	-0.316406	-58.22	0		-58.22	-0.118162	-58.22	0
-57.92	-0.253906	-57.92	0		-58.12	-0.324219	-58.12	0		-58.12	-0.0849609	-58.12	0
-57.82	-0.259766	-57.82	0		-58.02	-0.365234	-58.02	0		-58.02	-0.0712891	-58.02	0
-57.72	-0.253907	-57.72	0		-57.92	-0.34375	-57.92	0		-57.92	-0.0791016	-57.92	0
-57.62	-0.251953	-57.62	0		-57.82	-0.353516	-57.82	0		-57.82	-0.0693359	-57.82	0
-57.52	-0.22461	-57.52	0		-57.72	-0.392577	-57.72	0		-57.72	-0.0888665	-57.72	0
-57.42	-0.222656	-57.42	0		-57.62	-0.382813	-57.62	0		-57.62	-0.112305	-57.62	0
-57.32	-0.232422	-57.32	0		-57.52	-0.394531	-57.52	0		-57.52	-0.131836	-57.52	0
-57.22	-0.216797	-57.22	0		-57.42	-0.386719	-57.42	0		-57.42	-0.143555	-57.42	0
-57.12	-0.210938	-57.12	0		-57.32	-0.376953	-57.32	0		-57.32	-0.135742	-57.32	0
-57.02	-0.191406	-57.02	0		-57.22	-0.394531	-57.22	0		-57.22	-0.131836	-57.22	0
-56.92	-0.177735	-56.92	0		-57.12	-0.386719	-57.12	0		-57.12	-0.12207	-57.12	0
-56.82	-0.197266	-56.82	0		-57.02	-0.386719	-57.02	0		-57.02	-0.112305	-57.02	0
-56.72	-0.183594	-56.72	0		-56.92	-0.400391	-56.92	0		-56.92	-0.102539	-56.92	0
-56.62	-0.181641	-56.62	0		-56.82	-0.414063	-56.82	0		-56.82	-0.108398	-56.82	0
-56.52	-0.181641	-56.52	0		-56.72	-0.416016	-56.72	0		-56.72	-0.114258	-56.72	0
-56.42	-0.199218	-56.42	0		-56.62	-0.421875	-56.62	0		-56.62	-0.0927734	-56.62	0
-56.32	-0.201172	-56.32	0		-56.52	-0.414063	-56.52	0		-56.52	-0.100586	-56.52	0
-56.22	-0.207031	-56.22	0		-56.42	-0.414063	-56.42	0		-56.42	-0.0927734	-56.42	0
-56.12	-0.208984	-56.12	0		-56.32	-0.425781	-56.32	0		-56.32	-0.0908203	-56.32	0
-56.02	-0.208984	-56.02	0		-56.22	-0.4375	-56.22	0		-56.22	-0.102539	-56.22	0
-55.92	-0.216797	-55.92	0		-56.12	-0.447266	-56.12	0		-56.12	-0.0986328	-56.12	0
-55.82	-0.21875	-55.82	0		-56.02	-0.443359	-56.02	0		-56.02	-0.0947266	-56.02	0
-55.72	-0.220703	-55.72	0		-55.92	-0.445313	-55.92	0		-55.92	-0.0947266	-55.92	0
-55.62	-0.220703	-55.62	0		-55.82	-0.445313	-55.82	0		-55.82	-0.0908203	-55.82	0
-55.52	-0.220703	-55.52	0		-55.72	-0.435547	-55.72	0		-55.72	-0.108398	-55.72	0
-55.42	-0.220703	-55.42	0		-55.62	-0.443359	-55.62	0		-55.62	-0.106445	-55.62	0
-55.32	-0.220703	-55.32	0		-55.52	-0.445313	-55.52	0		-55.52	-0.106445	-55.52	0
-55.22	-0.220703	-55.22	0		-55.42	-0.439453	-55.42	0		-55.42	-0.0927734	-55.42	0
-55.12	-0.220703	-55.12	0		-55.32	-0.441406	-55.32	0		-55.32	-0.0908203	-55.32	0
-55.02	-0.212891	-55.02	0		-55.22	-0.453125	-55.22	0		-55.22	-0.102539	-55.22	0
-54.92	-0.201172	-54.92	0		-55.12	-0.445313	-55.12	0		-55.12	-0.102539	-55.12	0
-54.82	-0.201172	-54.82	0		-55.02	-0.453125	-55.02	0		-55.02	-0.102539	-55.02	0
-54.72	-0.201172	-54.72	0		-54.92	-0.453125	-54.92	0		-54.92	-0.114258	-54.92	0
-54.62	-0.21875	-54.62	0		-54.82	-0.453125	-54.82	0		-54.82	-0.114258	-54.82	0
-54.52	-0.208985	-54.52	0		-54.72	-0.453125	-54.72	0		-54.72	-0.12207	-54.72	0
-54.42	-0.214844	-54.42	0		-54.62	-0.447266	-54.62	0		-54.62	-0.12207	-54.62	0
-54.32	-0.207031	-54.32	0		-54.52	-0.457031	-54.52	0		-54.52	-0.12207	-54.52	0
-54.22	-0.208984	-54.22	0		-54.42	-0.453125	-54.42	0		-54.42	-0.12207	-54.42	0
-54.12	-0.201172	-54.12	0		-54.32	-0.458984	-54.32	0		-54.32	-0.133789	-54.32	0
-54.02	-0.201172	-54.02	0		-54.22	-0.445313	-54.22	0		-54.22	-0.133789	-54.22	0
-53.92	-0.189454	-53.92	0		-54.12	-0.435547	-54.12	0		-54.12	-0.135742	-54.12	0
-53.82	-0.189453	-53.82	0		-54.02	-0.443359	-54.02	0		-54.02	-0.125977	-54.02	0
-53.72	-0.183594	-53.72	0		-53.92	-0.427734	-53.92	0		-53.92	-0.125977	-53.92	0
-53.62	-0.197266	-53.62	0		-53.82	-0.425781	-53.82	0		-53.82	-0.116211	-53.82	0
-53.52	-0.201172	-53.52	0		-53.72	-0.4375	-53.72	0		-53.72	-0.116211	-53.72	0
-53.42	-0.189454	-53.42	0		-53.62	-0.4375	-53.62	0		-53.62	-0.114258	-53.62	0
-53.32	-0.195313	-53.32	0		-53.52	-0.449219	-53.52	0		-53.52	-0.114258	-53.52	0
-53.22	-0.208984	-53.22	0		-53.42	-0.443359	-53.42	0		-53.42	-0.102539	-53.42	0
-53.12	-0.208984	-53.12	0		-53.32	-0.431641	-53.32	0		-53.32	-0.110352	-53.32	0
-53.02	-0.208984	-53.02	0		-53.22	-0.435547	-53.22	0		-53.22	-0.135742	-53.22	0
-52.92	-0.197266	-52.92	0		-53.12	-0.425781	-53.12	0		-53.12	-0.151367	-53.12	0
-52.82	-0.207031	-52.82	0		-53.02	-0.435547	-53.02	0		-53.02	-0.155273	-53.02	0
-52.72	-0.199219	-52.72	0		-52.92	-0.4375	-52.92	0		-52.92	-0.141602	-52.92	0
-52.62	-0.189453	-52.62	0		-52.82	-0.4375	-52.82	0		-52.82	-0.133789	-52.82	0
-52.52	-0.201172	-52.52	0		-52.72	-0.427734	-52.72	0		-52.72	-0.12793	-52.72	0
-52.42	-0.201172	-52.42	0		-52.62	-0.425781	-52.62	0		-52.62	-0.133789	-52.62	0
-52.32	-0.197266	-52.32	0		-52.52	-0.416016	-52.52	0		-52.52	-0.108398	-52.52	0
-52.22	-0.197266	-52.22	0		-52.42	-0.421875	-52.42	0		-52.42	-0.112305	-52.42	0
-52.12	-0.197266	-52.12	0		-52.32	-0.421875	-52.32	0		-52.32	-0.125977	-52.32	0
-52.02	-0.197266	-52.02	0		-52.22	-0.410156	-52.22	0		-52.22	-0.131836	-52.22	0
-51.92	-0.197266	-51.92	0		-52.12	-0.394531	-52.12	0		-52.12	-0.143555	-52.12	0
-51.82	-0.21875	-51.82	0		-52.02	-0.40625	-52.02	0		-52.02	-0.15332	-52.02	0
-51.72	-0.212891	-51.72	0		-51.92	-0.394531	-51.92	0		-51.92	-0.135742	-51.92	0
-51.62	-0.226563	-51.62	0		-51.82	-0.40625	-51.82	0		-51.82	-0.133789	-51.82	0
-51.52	-0.216797	-51.52	0		-51.72	-0.40625	-51.72	0		-51.72	-0.141601	-51.72	0
-51.42	-0.216797	-51.42	0		-51.62	-0.40625	-51.62	0		-51.62	-0.143555	-51.62	0
-51.32	-0.201172	-51.32	0		-51.52	-0.394531	-51.52	0		-51.52	-0.145508	-51.52	0
-51.22	-0.189453	-51.22	0		-51.42	-0.384766	-51.42	0		-51.42	-0.141602	-51.42	0
-51.12	-0.177734	-51.12	0		-51.32	-0.382813	-51.32	0		-51.32	-0.129883	-51.32	0
-51.02	-0.177734	-51.02	0		-51.22	-0.386719	-51.22	0		-51.22	-0.129883	-51.22	0
-50.92	-0.166016	-50.92	0		-51.12	-0.386719	-51.12	0		-51.12	-0.139648	-51.12	0
-50.82	-0.160156	-50.82	0		-51.02	-0.362305	-51.02	0		-51.02	-0.163086	-51.02	0
-50.72	-0.144532	-50.72	0		-50.92	-0.34375	-50.92	0		-50.92	-0.165039	-50.92	0
-50.62	-0.148438	-50.62	0		-50.82	-0.337891	-50.82	0		-50.82	-0.155273	-50.82	0
-50.52	-0.150391	-50.52	0		-50.72	-0.341797	-50.72	0		-50.72	-0.168945	-50.72	0
-50.42	-0.144531	-50.42	0		-50.62	-0.337891	-50.62	0		-50.62	-0.174805	-50.62	0
-50.32	-0.166016	-50.32	0		-50.52	-0.34375	-50.52	0		-50.52	-0.170898	-50.52	0
-50.22	-0.173828	-50.22	0		-50.42	-0.332031	-50.42	0		-50.42	-0.182617	-50.42	0
-50.12	-0.171875	-50.12	0		-50.32	-0.328125	-50.32	0		-50.32	-0.21582	-50.32	0
-50.02	-0.16211	-50.02	0		-50.22	-0.324219	-50.22	0		-50.22	-0.223633	-50.22	0
-49.92	-0.146484	-49.92	0		-50.12	-0.324219	-50.12	0		-50.12	-0.233398	-50.12	0
-49.82	-0.132813	-49.82	0		-50.02	-0.330078	-50.02	0		-50.02	-0.216797	-50.02	0
-49.72	-0.140625	-49.72	0		-49.92	-0.337891	-49.92	0		-49.92	-0.172852	-49.92	0
-49.62	-0.173827	-49.62	0		-49.82	-0.287109	-49.82	0		-49.82	-0.165039	-49.82	0
-49.52	-0.147461	-49.52	0		-49.72	-0.267578	-49.72	0		-49.72	-0.206055	-49.72	0
-49.42	-0.126953	-49.42	0		-49.62	-0.291016	-49.62	0		-49.62	-0.22168	-49.62	0
-49.32	-0.119141	-49.32	0		-49.52	-0.287109	-49.52	0		-49.52	-0.213867	-49.52	0
-49.22	-0.193357	-49.22	0		-49.42	-0.28125	-49.42	0		-49.42	-0.213867	-49.42	0
-49.12	-0.230468	-49.12	0		-49.32	-0.302734	-49.32	0		-49.32	-0.21582	-49.32	0
-49.02	-0.263671	-49.02	0		-49.22	-0.294922	-49.22	0		-49.22	-0.209961	-49.22	0
-48.92	-0.280273	-48.92	0		-49.12	-0.304688	-49.12	0		-49.12	-0.227539	-49.12	0
-48.82	-0.361328	-48.82	0		-49.02	-0.293945	-49.02	0		-49.02	-0.138671	-49.02	0
-48.72	-0.447261	-48.72	0		-48.92	-0.279297	-48.92	0		-48.92	-0.118164	-48.92	0
-48.62	-0.431638	-48.62	0		-48.82	-0.176758	-48.82	0		-48.82	-0.339844	-48.82	0
-48.52	-0.500982	-48.52	0		-48.72	-0.134766	-48.72	0		-48.72	-0.69043	-48.72	0
-48.42	-0.208984	-48.42	0		-48.62	-0.462891	-48.62	0		-48.62	-0.699219	-48.62	0
-48.32	-0.130859	-48.32	0		-48.52	-0.697267	-48.52	0		-48.52	-0.758796	-48.52	0
-48.22	-0.0752079	-48.22	0		-48.42	-0.739258	-48.42	0		-48.42	-0.759766	-48.42	0
-48.12	-0.236328	-48.12	0		-48.32	-0.592773	-48.32	0		-48.32	-0.518555	-48.32	0
-48.02	-0.279295	-48.02	0		-48.22	-0.453125	-48.22	0		-48.22	-0.147461	-48.22	0
-47.92	-0.263672	-47.92	0		-48.12	-0.266602	-48.12	0		-48.12	0.0244141	-48.12	0
-47.82	-0.244141	-47.82	0		-48.02	-0.150392	-48.02	0		-48.02	0.00586239	-48.02	0
-47.72	-0.240232	-47.72	0		-47.92	-0.15625	-47.92	0		-47.92	-0.104492	-47.92	0
-47.62	-0.240233	-47.62	0		-47.82	-0.195313	-47.82	0		-47.82	-0.132813	-47.82	0
-47.52	-0.255857	-47.52	0		-47.72	-0.214844	-47.72	0		-47.72	-0.100586	-47.72	0
-47.42	-0.253906	-47.42	0		-47.62	-0.212891	-47.62	0		-47.62	-0.114258	-47.62	0
-47.32	-0.28125	-47.32	0		-47.52	-0.273435	-47.52	0		-47.52	-0.115233	-47.52	0
-47.22	-0.27539	-47.22	0		-47.42	-0.302734	-47.42	0		-47.42	-0.0869141	-47.42	0
-47.12	-0.267578	-47.12	0		-47.32	-0.310547	-47.32	0		-47.32	-0.0673828	-47.32	0
-47.02	-0.267578	-47.02	0		-47.22	-0.302734	-47.22	0		-47.22	-0.0751953	-47.22	0
-46.92	-0.236328	-46.92	0		-47.12	-0.332031	-47.12	0		-47.12	-0.0595703	-47.12	0
-46.82	-0.212891	-46.82	0		-47.02	-0.353515	-47.02	0		-47.02	-0.0712887	-47.02	0
-46.72	-0.199218	-46.72	0		-46.92	-0.345703	-46.92	0		-46.92	-0.0810547	-46.92	0
-46.62	-0.197265	-46.62	0		-46.82	-0.335938	-46.82	0		-46.82	-0.0908203	-46.82	0
-46.52	-0.197266	-46.52	0		-46.72	-0.335938	-46.72	0		-46.72	-0.0791016	-46.72	0
-46.42	-0.197266	-46.42	0		-46.62	-0.332031	-46.62	0		-46.62	-0.0693359	-46.62	0
-46.32	-0.185547	-46.32	0		-46.52	-0.326171	-46.52	0		-46.52	-0.0634767	-46.52	0
-46.22	-0.195312	-46.22	0		-46.42	-0.324219	-46.42	0		-46.42	-0.0634766	-46.42	0
-46.12	-0.197266	-46.12	0		-46.32	-0.324219	-46.32	0		-46.32	-0.0732422	-46.32	0
-46.02	-0.1875	-46.02	0		-46.22	-0.328125	-46.22	0		-46.22	-0.0966797	-46.22	0
-45.92	-0.201172	-45.92	0		-46.12	-0.333984	-46.12	0		-46.12	-0.102539	-46.12	0
-45.82	-0.207031	-45.82	0		-46.02	-0.326172	-46.02	0		-46.02	-0.108398	-46.02	0
-45.72	-0.208984	-45.72	0		-45.92	-0.314453	-45.92	0		-45.92	-0.110352	-45.92	0
-45.62	-0.220703	-45.62	0		-45.82	-0.318359	-45.82	0		-45.82	-0.110352	-45.82	0
-45.52	-0.220703	-45.52	0		-45.72	-0.332031	-45.72	0		-45.72	-0.108398	-45.72	0
-45.42	-0.228516	-45.42	0		-45.62	-0.314453	-45.62	0		-45.62	-0.120117	-45.62	0
-45.32	-0.228516	-45.32	0		-45.52	-0.324219	-45.52	0		-45.52	-0.112305	-45.52	0
-45.22	-0.234375	-45.22	0		-45.42	-0.324219	-45.42	0		-45.42	-0.102539	-45.42	0
-45.12	-0.248046	-45.12	0		-45.32	-0.314453	-45.32	0		-45.32	-0.108398	-45.32	0
-45.02	-0.248047	-45.02	0		-45.22	-0.298828	-45.22	0		-45.22	-0.12207	-45.22	0
-44.92	-0.242188	-44.92	0		-45.12	-0.294922	-45.12	0		-45.12	-0.120117	-45.12	0
-44.82	-0.230469	-44.82	0		-45.02	-0.302734	-45.02	0		-45.02	-0.114258	-45.02	0
-44.72	-0.228516	-44.72	0		-44.92	-0.322266	-44.92	0		-44.92	-0.131836	-44.92	0
-44.62	-0.238281	-44.62	0		-44.82	-0.34375	-44.82	0		-44.82	-0.133789	-44.82	0
-44.52	-0.240235	-44.52	0		-44.72	-0.335938	-44.72	0		-44.72	-0.133789	-44.72	0
-44.42	-0.240234	-44.42	0		-44.62	-0.332031	-44.62	0		-44.62	-0.133789	-44.62	0
-44.32	-0.240234	-44.32	0		-44.52	-0.330078	-44.52	0		-44.52	-0.122071	-44.52	0
-44.22	-0.240234	-44.22	0		-44.42	-0.318359	-44.42	0		-44.42	-0.112305	-44.42	0
-44.12	-0.248047	-44.12	0		-44.32	-0.314453	-44.32	0		-44.32	-0.114258	-44.32	0
-44.02	-0.248047	-44.02	0		-44.22	-0.322266	-44.22	0		-44.22	-0.114258	-44.22	0
-43.92	-0.25	-43.92	0		-44.12	-0.324219	-44.12	0		-44.12	-0.102539	-44.12	0
-43.82	-0.251953	-43.82	0		-44.02	-0.324219	-44.02	0		-44.02	-0.102539	-44.02	0
-43.72	-0.251953	-43.72	0		-43.92	-0.318359	-43.92	0		-43.92	-0.114258	-43.92	0
-43.62	-0.242188	-43.62	0		-43.82	-0.310547	-43.82	0		-43.82	-0.114258	-43.82	0
-43.52	-0.251953	-43.52	0		-43.72	-0.304688	-43.72	0		-43.72	-0.106445	-43.72	0
-43.42	-0.246094	-43.42	0		-43.62	-0.285156	-43.62	0		-43.62	-0.106445	-43.62	0
-43.32	-0.244141	-43.32	0		-43.52	-0.285156	-43.52	0		-43.52	-0.106445	-43.52	0
-43.22	-0.251953	-43.22	0		-43.42	-0.294922	-43.42	0		-43.42	-0.116211	-43.42	0
-43.12	-0.230469	-43.12	0		-43.32	-0.304688	-43.32	0		-43.32	-0.118164	-43.32	0
-43.02	-0.230469	-43.02	0		-43.22	-0.294922	-43.22	0		-43.22	-0.106445	-43.22	0
-42.92	-0.228516	-42.92	0		-43.12	-0.292969	-43.12	0		-43.12	-0.108398	-43.12	0
-42.82	-0.228516	-42.82	0		-43.02	-0.292969	-43.02	0		-43.02	-0.106445	-43.02	0
-42.72	-0.240234	-42.72	0		-42.92	-0.292969	-42.92	0		-42.92	-0.106445	-42.92	0
-42.62	-0.226563	-42.62	0		-42.82	-0.28125	-42.82	0		-42.82	-0.0947266	-42.82	0
-42.52	-0.232422	-42.52	0		-42.72	-0.28125	-42.72	0		-42.72	-0.106445	-42.72	0
-42.42	-0.232422	-42.42	0		-42.62	-0.273438	-42.62	0		-42.62	-0.106445	-42.62	0
-42.32	-0.232422	-42.32	0		-42.52	-0.273438	-42.52	0		-42.52	-0.0869144	-42.52	0
-42.22	-0.232422	-42.22	0		-42.42	-0.283203	-42.42	0		-42.42	-0.106445	-42.42	0
-42.12	-0.230469	-42.12	0		-42.32	-0.279297	-42.32	0		-42.32	-0.0986328	-42.32	0
-42.02	-0.240234	-42.02	0		-42.22	-0.277344	-42.22	0		-42.22	-0.104492	-42.22	0
-41.92	-0.222656	-41.92	0		-42.12	-0.283203	-42.12	0		-42.12	-0.0888672	-42.12	0
-41.82	-0.220703	-41.82	0		-42.02	-0.263672	-42.02	0		-42.02	-0.0869141	-42.02	0
-41.72	-0.220703	-41.72	0		-41.92	-0.261719	-41.92	0		-41.92	-0.0869141	-41.92	0
-41.62	-0.210938	-41.62	0		-41.82	-0.261719	-41.82	0		-41.82	-0.0810547	-41.82	0
-41.52	-0.208984	-41.52	0		-41.72	-0.255859	-41.72	0		-41.72	-0.0830078	-41.72	0
-41.42	-0.208984	-41.42	0		-41.62	-0.246094	-41.62	0		-41.62	-0.104492	-41.62	0
-41.32	-0.197266	-41.32	0		-41.52	-0.246094	-41.52	0		-41.52	-0.0986331	-41.52	0
-41.22	-0.199219	-41.22	0		-41.42	-0.234375	-41.42	0		-41.42	-0.0986328	-41.42	0
-41.12	-0.222656	-41.12	0		-41.32	-0.240234	-41.32	0		-41.32	-0.0986328	-41.32	0
-41.02	-0.224609	-41.02	0		-41.22	-0.242188	-41.22	0		-41.22	-0.0986328	-41.22	0
-40.92	-0.224609	-40.92	0		-41.12	-0.251953	-41.12	0		-41.12	-0.0869141	-41.12	0
-40.82	-0.21875	-40.82	0		-41.02	-0.246094	-41.02	0		-41.02	-0.0869141	-41.02	0
-40.72	-0.220703	-40.72	0		-40.92	-0.246094	-40.92	0		-40.92	-0.0771484	-40.92	0
-40.62	-0.212891	-40.62	0		-40.82	-0.246094	-40.82	0		-40.82	-0.0751953	-40.82	0
-40.52	-0.203125	-40.52	0		-40.72	-0.246094	-40.72	0		-40.72	-0.0771484	-40.72	0
-40.42	-0.201172	-40.42	0		-40.62	-0.246094	-40.62	0		-40.62	-0.0751953	-40.62	0
-40.32	-0.201172	-40.32	0		-40.52	-0.255859	-40.52	0		-40.52	-0.0751953	-40.52	0
-40.22	-0.201172	-40.22	0		-40.42	-0.251953	-40.42	0		-40.42	-0.0673828	-40.42	0
-40.12	-0.201172	-40.12	0		-40.32	-0.259766	-40.32	0		-40.32	-0.0673828	-40.32	0
-40.02	-0.201172	-40.02	0		-40.22	-0.263672	-40.22	0		-40.22	-0.0576172	-40.22	0
-39.92	-0.191406	-39.92	0		-40.12	-0.255859	-40.12	0		-40.12	-0.0439453	-40.12	0
-39.82	-0.171875	-39.82	0		-40.02	-0.253906	-40.02	0		-40.02	-0.0439457	-40.02	0
-39.72	-0.169922	-39.72	0		-39.92	-0.253906	-39.92	0		-39.92	-0.0439453	-39.92	0
-39.62	-0.169922	-39.62	0		-39.82	-0.253906	-39.82	0		-39.82	-0.0498047	-39.82	0
-39.52	-0.162109	-39.52	0		-39.72	-0.265625	-39.72	0		-39.72	-0.0458984	-39.72	0
-39.42	-0.171875	-39.42	0		-39.62	-0.238281	-39.62	0		-39.62	-0.0439453	-39.62	0
-39.32	-0.162109	-39.32	0		-39.52	-0.251953	-39.52	0		-39.52	-0.0439453	-39.52	0
-39.22	-0.162109	-39.22	0		-39.42	-0.255859	-39.42	0		-39.42	-0.0341797	-39.42	0
-39.12	-0.162109	-39.12	0		-39.32	-0.255859	-39.32	0		-39.32	-0.0107422	-39.32	0
-39.02	-0.162109	-39.02	0		-39.22	-0.248047	-39.22	0		-39.22	-0.0166016	-39.22	0
-38.92	-0.152344	-38.92	0		-39.12	-0.246094	-39.12	0		-39.12	-0.0224609	-39.12	0
-38.82	-0.150391	-38.82	0		-39.02	-0.246094	-39.02	0		-39.02	-0.0185547	-39.02	0
-38.72	-0.160156	-38.72	0		-38.92	-0.246094	-38.92	0		-38.92	-0.0166016	-38.92	0
-38.62	-0.162109	-38.62	0		-38.82	-0.234375	-38.82	0		-38.82	-0.0263672	-38.82	0
-38.52	-0.154297	-38.52	0		-38.72	-0.234375	-38.72	0		-38.72	-0.0283203	-38.72	0
-38.42	-0.154297	-38.42	0		-38.62	-0.234375	-38.62	0		-38.62	-0.0166016	-38.62	0
-38.32	-0.162109	-38.32	0		-38.52	-0.234375	-38.52	0		-38.52	-0.0166016	-38.52	0
-38.22	-0.152344	-38.22	0		-38.42	-0.242188	-38.42	0		-38.42	-0.0185547	-38.42	0
-38.12	-0.150391	-38.12	0		-38.32	-0.242188	-38.32	0		-38.32	-0.0166016	-38.32	0
-38.02	-0.140625	-38.02	0		-38.22	-0.251953	-38.22	0		-38.22	-0.0126953	-38.22	0
-37.92	-0.140625	-37.92	0		-38.12	-0.244141	-38.12	0		-38.12	-0.00683594	-38.12	0
-37.82	-0.142578	-37.82	0		-38.02	-0.242188	-38.02	0		-38.02	-0.00488287	-38.02	0
-37.72	-0.140625	-37.72	0		-37.92	-0.242188	-37.92	0		-37.92	-0.0146484	-37.92	0
-37.62	-0.130859	-37.62	0		-37.82	-0.236328	-37.82	0		-37.82	-0.0244141	-37.82	0
-37.52	-0.136719	-37.52	0		-37.72	-0.240234	-37.72	0		-37.72	-0.0205078	-37.72	0
-37.42	-0.128906	-37.42	0		-37.62	-0.234375	-37.62	0		-37.62	-0.00292969	-37.62	0
-37.32	-0.146484	-37.32	0		-37.52	-0.234375	-37.52	0		-37.52	-0.000976563	-37.52	0
-37.22	-0.152344	-37.22	0		-37.42	-0.230469	-37.42	0		-37.42	-0.000976563	-37.42	0
-37.12	-0.160156	-37.12	0		-37.32	-0.222656	-37.32	0		-37.32	-0.0107422	-37.32	0
-37.02	-0.162109	-37.02	0		-37.22	-0.232422	-37.22	0		-37.22	-0.0244141	-37.22	0
-36.92	-0.171875	-36.92	0		-37.12	-0.220703	-37.12	0		-37.12	-0.0166016	-37.12	0
-36.82	-0.175781	-36.82	0		-37.02	-0.224609	-37.02	0		-37.02	-0.0244141	-37.02	0
-36.72	-0.183594	-36.72	0		-36.92	-0.216797	-36.92	0		-36.92	-0.0244141	-36.92	0
-36.62	-0.189453	-36.62	0		-36.82	-0.224609	-36.82	0		-36.82	-0.0126953	-36.82	0
-36.52	-0.189453	-36.52	0		-36.72	-0.226563	-36.72	0		-36.72	-0.00292969	-36.72	0
-36.42	-0.1875	-36.42	0		-36.62	-0.226563	-36.62	0		-36.62	-0.00683594	-36.62	0
-36.32	-0.201172	-36.32	0		-36.52	-0.22461	-36.52	0		-36.52	-0.00488281	-36.52	0
-36.22	-0.16211	-36.22	0		-36.42	-0.238281	-36.42	0		-36.42	-0.0107422	-36.42	0
-36.12	-0.160157	-36.12	0		-36.32	-0.232422	-36.32	0		-36.32	-0.0126953	-36.32	0
-36.02	-0.162109	-36.02	0		-36.22	-0.242188	-36.22	0		-36.22	-0.0244141	-36.22	0
-35.92	-0.152344	-35.92	0		-36.12	-0.242188	-36.12	0		-36.12	-0.0244141	-36.12	0
-35.82	-0.150391	-35.82	0		-36.02	-0.242188	-36.02	0		-36.02	-0.0244141	-36.02	0
-35.72	-0.15625	-35.72	0		-35.92	-0.234375	-35.92	0		-35.92	-0.0146484	-35.92	0
-35.62	-0.148437	-35.62	0		-35.82	-0.236328	-35.82	0		-35.82	-0.00683594	-35.82	0
-35.52	-0.146484	-35.52	0		-35.72	-0.240234	-35.72	0		-35.72	-0.00488281	-35.72	0
-35.42	-0.140625	-35.42	0		-35.62	-0.263672	-35.62	0		-35.62	-0.0146484	-35.62	0
-35.32	-0.150391	-35.32	0		-35.52	-0.244141	-35.52	0		-35.52	-0.0166015	-35.52	0
-35.22	-0.150391	-35.22	0		-35.42	-0.253906	-35.42	0		-35.42	-0.0166016	-35.42	0
-35.12	-0.15039	-35.12	0		-35.32	-0.246094	-35.32	0		-35.32	-0.0224609	-35.32	0
-35.02	-0.150391	-35.02	0		-35.22	-0.246094	-35.22	0		-35.22	-0.0224609	-35.22	0
-34.92	-0.173828	-34.92	0		-35.12	-0.251953	-35.12	0		-35.12	-0.0244141	-35.12	0
-34.82	-0.169922	-34.82	0		-35.02	-0.232422	-35.02	0		-35.02	-0.0244141	-35.02	0
-34.72	-0.169922	-34.72	0		-34.92	-0.251953	-34.92	0		-34.92	-0.0205078	-34.92	0
-34.62	-0.181641	-34.62	0		-34.82	-0.242188	-34.82	0		-34.82	-0.0205078	-34.82	0
-34.52	-0.189453	-34.52	0		-34.72	-0.232422	-34.72	0		-34.72	-0.0205078	-34.72	0
-34.42	-0.191406	-34.42	0		-34.62	-0.230469	-34.62	0		-34.62	-0.0166016	-34.62	0
-34.32	-0.181641	-34.32	0		-34.52	-0.21875	-34.52	0		-34.52	-0.0166015	-34.52	0
-34.22	-0.169922	-34.22	0		-34.42	-0.21875	-34.42	0		-34.42	-0.0244141	-34.42	0
-34.12	-0.179687	-34.12	0		-34.32	-0.228516	-34.32	0		-34.32	-0.0224609	-34.32	0
-34.02	-0.166016	-34.02	0		-34.22	-0.230469	-34.22	0		-34.22	-0.0185547	-34.22	0
-33.92	-0.169922	-33.92	0		-34.12	-0.251953	-34.12	0		-34.12	-0.0166016	-34.12	0
-33.82	-0.169922	-33.82	0		-34.02	-0.259765	-34.02	0		-34.02	-0.00683594	-34.02	0
-33.72	-0.160156	-33.72	0		-33.92	-0.261719	-33.92	0		-33.92	-0.0205078	-33.92	0
-33.62	-0.179687	-33.62	0		-33.82	-0.271484	-33.82	0		-33.82	-0.0146484	-33.82	0
-33.52	-0.16211	-33.52	0		-33.72	-0.283203	-33.72	0		-33.72	-0.0244141	-33.72	0
-33.42	-0.158203	-33.42	0		-33.62	-0.285156	-33.62	0		-33.62	-0.0146484	-33.62	0
-33.32	-0.146484	-33.32	0		-33.52	-0.291015	-33.52	0		-33.52	-0.0224606	-33.52	0
-33.22	-0.154297	-33.22	0		-33.42	-0.292969	-33.42	0		-33.42	-0.0244141	-33.42	0
-33.12	-0.154297	-33.12	0		-33.32	-0.292969	-33.32	0		-33.32	-0.0263672	-33.32	0
-33.02	-0.169921	-33.02	0		-33.22	-0.292969	-33.22	0		-33.22	-0.0380859	-33.22	0
-32.92	-0.181641	-32.92	0		-33.12	-0.287109	-33.12	0		-33.12	-0.0400391	-33.12	0
-32.82	-0.169922	-32.82	0		-33.02	-0.291016	-33.02	0		-33.02	-0.0400391	-33.02	0
-32.72	-0.18164	-32.72	0		-32.92	-0.287109	-32.92	0		-32.92	-0.0341797	-32.92	0
-32.62	-0.169922	-32.62	0		-32.82	-0.291016	-32.82	0		-32.82	-0.0322266	-32.82	0
-32.52	-0.169922	-32.52	0		-32.72	-0.287109	-32.72	0		-32.72	-0.0439453	-32.72	0
-32.42	-0.160156	-32.42	0		-32.62	-0.291016	-32.62	0		-32.62	-0.0322266	-32.62	0
-32.32	-0.158203	-32.32	0		-32.52	-0.287109	-32.52	0		-32.52	-0.0322266	-32.52	0
-32.22	-0.158203	-32.22	0		-32.42	-0.294922	-32.42	0		-32.42	-0.0380859	-32.42	0
-32.12	-0.148438	-32.12	0		-32.32	-0.296875	-32.32	0		-32.32	-0.0498047	-32.32	0
-32.02	-0.146484	-32.02	0		-32.22	-0.291016	-32.22	0		-32.22	-0.0517578	-32.22	0
-31.92	-0.140625	-31.92	0		-32.12	-0.287109	-32.12	0		-32.12	-0.0458984	-32.12	0
-31.82	-0.148437	-31.82	0		-32.02	-0.291016	-32.02	0		-32.02	-0.0458985	-32.02	0
-31.72	-0.150391	-31.72	0		-31.92	-0.304687	-31.92	0		-31.92	-0.0458986	-31.92	0
-31.62	-0.150391	-31.62	0		-31.82	-0.306641	-31.82	0		-31.82	-0.0361328	-31.82	0
-31.52	-0.142578	-31.52	0		-31.72	-0.308594	-31.72	0		-31.72	-0.0361328	-31.72	0
-31.42	-0.130859	-31.42	0		-31.62	-0.306641	-31.62	0		-31.62	-0.0263672	-31.62	0
-31.32	-0.130859	-31.32	0		-31.52	-0.302734	-31.52	0		-31.52	-0.0341797	-31.52	0
-31.22	-0.130859	-31.22	0		-31.42	-0.304688	-31.42	0		-31.42	-0.0361328	-31.42	0
-31.12	-0.132813	-31.12	0		-31.32	-0.316406	-31.32	0		-31.32	-0.0361328	-31.32	0
-31.02	-0.130859	-31.02	0		-31.22	-0.306641	-31.22	0		-31.22	-0.0361328	-31.22	0
-30.92	-0.140625	-30.92	0		-31.12	-0.304688	-31.12	0		-31.12	-0.0361328	-31.12	0
-30.82	-0.142578	-30.82	0		-31.02	-0.302735	-31.02	0		-31.02	-0.0302737	-31.02	0
-30.72	-0.130859	-30.72	0		-30.92	-0.300781	-30.92	0		-30.92	-0.0263672	-30.92	0
-30.62	-0.119141	-30.62	0		-30.82	-0.3125	-30.82	0		-30.82	-0.0205078	-30.82	0
-30.52	-0.138672	-30.52	0		-30.72	-0.330078	-30.72	0		-30.72	-0.0322266	-30.72	0
-30.42	-0.15039	-30.42	0		-30.62	-0.332031	-30.62	0		-30.62	-0.0126953	-30.62	0
-30.32	-0.150391	-30.32	0		-30.52	-0.326172	-30.52	0		-30.52	-0.0244138	-30.52	0
-30.22	-0.150391	-30.22	0		-30.42	-0.333984	-30.42	0		-30.42	-0.0244141	-30.42	0
-30.12	-0.154297	-30.12	0		-30.32	-0.326172	-30.32	0		-30.32	-0.0185547	-30.32	0
-30.02	-0.148438	-30.02	0		-30.22	-0.324219	-30.22	0		-30.22	-0.0224609	-30.22	0
-29.92	-0.150391	-29.92	0		-30.12	-0.3125	-30.12	0		-30.12	-0.0146484	-30.12	0
-29.82	-0.132813	-29.82	0		-30.02	-0.322266	-30.02	0		-30.02	-0.0244138	-30.02	0
-29.72	-0.121094	-29.72	0		-29.92	-0.316406	-29.92	0		-29.92	-0.0126957	-29.92	0
-29.62	-0.119141	-29.62	0		-29.82	-0.306641	-29.82	0		-29.82	-0.0244141	-29.82	0
-29.52	-0.119141	-29.52	0		-29.72	-0.3125	-29.72	0		-29.72	-0.0185547	-29.72	0
-29.42	-0.119141	-29.42	0		-29.62	-0.300781	-29.62	0		-29.62	-0.0166016	-29.62	0
-29.32	-0.113281	-29.32	0		-29.52	-0.3125	-29.52	0		-29.52	-0.0166016	-29.52	0
-29.22	-0.0996094	-29.22	0		-29.42	-0.324219	-29.42	0		-29.42	-0.0166016	-29.42	0
-29.12	-0.0996094	-29.12	0		-29.32	-0.324219	-29.32	0		-29.32	-0.0205078	-29.32	0
-29.02	-0.0996094	-29.02	0		-29.22	-0.324219	-29.22	0		-29.22	-0.0322266	-29.22	0
-28.92	-0.0996094	-28.92	0		-29.12	-0.302734	-29.12	0		-29.12	-0.0322266	-29.12	0
-28.82	-0.101563	-28.82	0		-29.02	-0.300781	-29.02	0		-29.02	-0.0361329	-29.02	0
-28.72	-0.115234	-28.72	0		-28.92	-0.304688	-28.92	0		-28.92	-0.0361329	-28.92	0
-28.62	-0.119141	-28.62	0		-28.82	-0.287109	-28.82	0		-28.82	-0.0263672	-28.82	0
-28.52	-0.101563	-28.52	0		-28.72	-0.275391	-28.72	0		-28.72	-0.0302734	-28.72	0
-28.42	-0.0996094	-28.42	0		-28.62	-0.273438	-28.62	0		-28.62	-0.0322266	-28.62	0
-28.32	-0.091797	-28.32	0		-28.52	-0.267578	-28.52	0		-28.52	-0.0224611	-28.52	0
-28.22	-0.0917969	-28.22	0		-28.42	-0.25586	-28.42	0		-28.42	-0.0244142	-28.42	0
-28.12	-0.0917969	-28.12	0		-28.32	-0.261719	-28.32	0		-28.32	-0.0244141	-28.32	0
-28.02	-0.0917969	-28.02	0		-28.22	-0.253906	-28.22	0		-28.22	-0.0146484	-28.22	0
-27.92	-0.0800781	-27.92	0		-28.12	-0.253906	-28.12	0		-28.12	-0.0185547	-28.12	0
-27.82	-0.0722656	-27.82	0		-28.02	-0.253906	-28.02	0		-28.02	-0.0146486	-28.02	0
-27.72	-0.0722656	-27.72	0		-27.92	-0.242188	-27.92	0		-27.92	-0.026367	-27.92	0
-27.62	-0.0683596	-27.62	0		-27.82	-0.234375	-27.82	0		-27.82	-0.0185547	-27.82	0
-27.52	-0.0742188	-27.52	0		-27.72	-0.234375	-27.72	0		-27.72	-0.0166016	-27.72	0
-27.42	-0.0683594	-27.42	0		-27.62	-0.222656	-27.62	0		-27.62	-0.0146484	-27.62	0
-27.32	-0.0761719	-27.32	0		-27.52	-0.216797	-27.52	0		-27.52	-0.00488314	-27.52	0
-27.22	-0.0683594	-27.22	0		-27.42	-0.214844	-27.42	0		-27.42	0.00488281	-27.42	0
-27.12	-0.0683594	-27.12	0		-27.32	-0.214844	-27.32	0		-27.32	0.00683594	-27.32	0
-27.02	-0.0507816	-27.02	0		-27.22	-0.224609	-27.22	0		-27.22	0.00488281	-27.22	0
-26.92	-0.0585938	-26.92	0		-27.12	-0.216797	-27.12	0		-27.12	-0.00292969	-27.12	0
-26.82	-0.0605469	-26.82	0		-27.02	-0.214844	-27.02	0		-27.02	0.000976443	-27.02	0
-26.72	-0.0605469	-26.72	0		-26.92	-0.195313	-26.92	0		-26.92	0.00683606	-26.92	0
-26.62	-0.0429689	-26.62	0		-26.82	-0.189453	-26.82	0		-26.82	0.0166016	-26.82	0
-26.52	-0.0410157	-26.52	0		-26.72	-0.1875	-26.72	0		-26.72	0.00878903	-26.72	0
-26.42	-0.0527341	-26.42	0		-26.62	-0.185547	-26.62	0		-26.62	-0.00488281	-26.62	0
-26.32	-0.0371094	-26.32	0		-26.52	-0.175781	-26.52	0		-26.52	0.0126953	-26.52	0
-26.22	-0.046875	-26.22	0		-26.42	-0.164063	-26.42	0		-26.42	0.0146484	-26.42	0
-26.12	-0.0429688	-26.12	0		-26.32	-0.164063	-26.32	0		-26.32	0.00683594	-26.32	0
-26.02	-0.0468749	-26.02	0		-26.22	-0.164063	-26.22	0		-26.22	0.00878906	-26.22	0
-25.92	-0.0527346	-25.92	0		-26.12	-0.164063	-26.12	0		-26.12	0.0166016	-26.12	0
-25.82	-0.0527344	-25.82	0		-26.02	-0.15625	-26.02	0		-26.02	0.0126953	-26.02	0
-25.72	-0.0527344	-25.72	0		-25.92	-0.166016	-25.92	0		-25.92	0.0146484	-25.92	0
-25.62	-0.0488281	-25.62	0		-25.82	-0.167969	-25.82	0		-25.82	0.0146484	-25.82	0
-25.52	-0.0488282	-25.52	0		-25.72	-0.173828	-25.72	0		-25.72	0.00878906	-25.72	0
-25.42	-0.0546877	-25.42	0		-25.62	-0.164063	-25.62	0		-25.62	0.00683594	-25.62	0
-25.32	-0.0625	-25.32	0		-25.52	-0.164063	-25.52	0		-25.52	0.00683594	-25.52	0
-25.22	-0.0703125	-25.22	0		-25.42	-0.164063	-25.42	0		-25.42	0.0146484	-25.42	0
-25.12	-0.0507813	-25.12	0		-25.32	-0.154297	-25.32	0		-25.32	0.0146484	-25.32	0
-25.02	-0.0488282	-25.02	0		-25.22	-0.152344	-25.22	0		-25.22	0.0146484	-25.22	0
-24.92	-0.0488281	-24.92	0		-25.12	-0.140625	-25.12	0		-25.12	0.0146484	-25.12	0
-24.82	-0.0527344	-24.82	0		-25.02	-0.142578	-25.02	0		-25.02	-0.000976563	-25.02	0
-24.72	-0.0312509	-24.72	0		-24.92	-0.136719	-24.92	0		-24.92	0.00683594	-24.92	0
-24.62	-0.0292969	-24.62	0		-24.82	-0.136719	-24.82	0		-24.82	0.00683594	-24.82	0
-24.52	-0.0214844	-24.52	0		-24.72	-0.125	-24.72	0		-24.72	0.00292948	-24.72	0
-24.42	-0.0214844	-24.42	0		-24.62	-0.125	-24.62	0		-24.62	0.00292969	-24.62	0
-24.32	-0.0195313	-24.32	0		-24.52	-0.125	-24.52	0		-24.52	0.00292969	-24.52	0
-24.22	-0.00976622	-24.22	0		-24.42	-0.134766	-24.42	0		-24.42	0.00878906	-24.42	0
-24.12	-0.00976563	-24.12	0		-24.32	-0.136719	-24.32	0		-24.32	-0.00488281	-24.32	0
-24.02	-0.0117188	-24.02	0		-24.22	-0.136719	-24.22	0		-24.22	0.0126947	-24.22	0
-23.92	-0.0273435	-23.92	0		-24.12	-0.115234	-24.12	0		-24.12	0.0146484	-24.12	0
-23.82	-0.0234375	-23.82	0		-24.02	-0.119141	-24.02	0		-24.02	0.00488281	-24.02	0
-23.72	-0.0214844	-23.72	0		-23.92	-0.121094	-23.92	0		-23.92	0.00292969	-23.92	0
-23.62	-0.0273438	-23.62	0		-23.82	-0.103516	-23.82	0		-23.82	0.00878906	-23.82	0
-23.52	-0.0292968	-23.52	0		-23.72	-0.0937501	-23.72	0		-23.72	0.014648	-23.72	0
-23.42	-0.0351563	-23.42	0		-23.62	-0.09375	-23.62	0		-23.62	0.0146484	-23.62	0
-23.32	-0.0410156	-23.32	0		-23.52	-0.103516	-23.52	0		-23.52	0.0146484	-23.52	0
-23.22	-0.0292974	-23.22	0		-23.42	-0.0957031	-23.42	0		-23.42	0.0146484	-23.42	0
-23.12	-0.0292969	-23.12	0		-23.32	-0.103516	-23.32	0		-23.32	0.0146484	-23.32	0
-23.02	-0.0214844	-23.02	0		-23.22	-0.111328	-23.22	0		-23.22	0.0146484	-23.22	0
-22.92	-0.0273438	-22.92	0		-23.12	-0.113281	-23.12	0		-23.12	0.00488281	-23.12	0
-22.82	-0.0234375	-22.82	0		-23.02	-0.113281	-23.02	0		-23.02	0.00292969	-23.02	0
-22.72	-0.0214844	-22.72	0		-22.92	-0.126953	-22.92	0		-22.92	0.0244141	-22.92	0
-22.62	-0.00195313	-22.62	0		-22.82	-0.128906	-22.82	0		-22.82	0.0322266	-22.82	0
-22.52	-0.00195318	-22.52	0		-22.72	-0.123047	-22.72	0		-22.72	0.0283203	-22.72	0
-22.42	-0.00195313	-22.42	0		-22.62	-0.121094	-22.62	0		-22.62	0.0361328	-22.62	0
-22.32	-0.00195313	-22.32	0		-22.52	-0.113281	-22.52	0		-22.52	0.0283203	-22.52	0
-22.22	-0.00195318	-22.22	0		-22.42	-0.123047	-22.42	0		-22.42	0.0263672	-22.42	0
-22.12	-0.00195313	-22.12	0		-22.32	-0.125	-22.32	0		-22.32	0.0380859	-22.32	0
-22.02	-0.00195348	-22.02	0		-22.22	-0.115235	-22.22	0		-22.22	0.0224607	-22.22	0
-21.92	-0.00195321	-21.92	0		-22.12	-0.101563	-22.12	0		-22.12	0.0166016	-22.12	0
-21.82	-0.00195313	-21.82	0		-22.02	-0.101563	-22.02	0		-22.02	0.0146484	-22.02	0
-21.72	-0.015625	-21.72	0		-21.92	-0.101563	-21.92	0		-21.92	0.0126953	-21.92	0
-21.62	0	-21.62	0		-21.82	-0.113281	-21.82	0		-21.82	0.00488281	-21.82	0
-21.52	-0.00781256	-21.52	0		-21.72	-0.113281	-21.72	0		-21.72	0.00292969	-21.72	0
-21.42	-0.00390649	-21.42	0		-21.62	-0.105469	-21.62	0		-21.62	0.00292969	-21.62	0
-21.32	-0.0078125	-21.32	0		-21.52	-0.0996094	-21.52	0		-21.52	0.000976563	-21.52	0
-21.22	-0.00976563	-21.22	0		-21.42	-0.0976563	-21.42	0		-21.42	0.0107422	-21.42	0
-21.12	0	-21.12	0		-21.32	-0.0976563	-21.32	0		-21.32	0.00292969	-21.32	0
-21.02	-0.0175778	-21.02	0		-21.22	-0.087891	-21.22	0		-21.22	0.00292969	-21.22	0
-20.92	-2.98023e-07	-20.92	0		-21.12	-0.0859375	-21.12	0		-21.12	0.0126953	-21.12	0
-20.82	0.00195313	-20.82	0		-21.02	-0.0859375	-21.02	0		-21.02	0.0146484	-21.02	0
-20.72	5.96046e-08	-20.72	0		-20.92	-0.0839844	-20.92	0		-20.92	0.00292969	-20.92	0
-20.62	-0.00195313	-20.62	0		-20.82	-0.0917969	-20.82	0		-20.82	0.0224609	-20.82	0
-20.52	-0.00195348	-20.52	0		-20.72	-0.09375	-20.72	0		-20.72	0.0322263	-20.72	0
-20.42	0.00390595	-20.42	0		-20.62	-0.0839844	-20.62	0		-20.62	0.0361328	-20.62	0
-20.32	0	-20.32	0		-20.52	-0.09375	-20.52	0		-20.52	0.0458984	-20.52	0
-20.22	0.0039061	-20.22	0		-20.42	-0.0820313	-20.42	0		-20.42	0.0419922	-20.42	0
-20.12	0.00585938	-20.12	0		-20.32	-0.0820313	-20.32	0		-20.32	0.0361328	-20.32	0
-20.02	0	-20.02	0		-20.22	-0.0859377	-20.22	0		-20.22	0.0498043	-20.22	0
-19.92	-0.00195313	-19.92	0		-20.12	-0.0859375	-20.12	0		-20.12	0.0400391	-20.12	0
-19.82	-0.00195313	-19.82	0		-20.02	-0.0800781	-20.02	0		-20.02	0.0380859	-20.02	0
-19.72	-0.00195313	-19.72	0		-19.92	-0.0742188	-19.92	0		-19.92	0.0439453	-19.92	0
-19.62	0	-19.62	0		-19.82	-0.0644531	-19.82	0		-19.82	0.0361328	-19.82	0
-19.52	-0.00195313	-19.52	0		-19.72	-0.0625001	-19.72	0		-19.72	0.043945	-19.72	0
-19.42	0.00976563	-19.42	0		-19.62	-0.0742188	-19.62	0		-19.62	0.0458984	-19.62	0
-19.32	0.00390625	-19.32	0		-19.52	-0.0664063	-19.52	0		-19.52	0.0341797	-19.52	0
-19.22	0.00195268	-19.22	0		-19.42	-0.0566406	-19.42	0		-19.42	0.0361328	-19.42	0
-19.12	-0.0078125	-19.12	0		-19.32	-0.0664063	-19.32	0		-19.32	0.0576172	-19.32	0
-19.02	-0.00976563	-19.02	0		-19.22	-0.0664063	-19.22	0		-19.22	0.0283208	-19.22	0
-18.92	-0.00976563	-18.92	0		-19.12	-0.0664063	-19.12	0		-19.12	0.0439453	-19.12	0
-18.82	-0.015625	-18.82	0		-19.02	-0.0566406	-19.02	0		-19.02	0.0517578	-19.02	0
-18.72	-0.00781286	-18.72	0		-18.92	-0.0546875	-18.92	0		-18.92	0.0576172	-18.92	0
-18.62	-0.00585938	-18.62	0		-18.82	-0.0585938	-18.82	0		-18.82	0.0693359	-18.82	0
-18.52	-0.00976583	-18.52	0		-18.72	-0.0371098	-18.72	0		-18.72	0.0654295	-18.72	0
-18.42	-0.0117188	-18.42	0		-18.62	-0.0351563	-18.62	0		-18.62	0.0751953	-18.62	0
-18.32	-0.00976563	-18.32	0		-18.52	-0.0253906	-18.52	0		-18.52	0.0673828	-18.52	0
-18.22	-0.00976563	-18.22	0		-18.42	-0.0234375	-18.42	0		-18.42	0.0654297	-18.42	0
-18.12	0.00195313	-18.12	0		-18.32	-0.03125	-18.32	0		-18.32	0.0634766	-18.32	0
-18.02	-0.00976563	-18.02	0		-18.22	-0.0410157	-18.22	0		-18.22	0.0595702	-18.22	0
-17.92	-0.0136721	-17.92	0		-18.12	-0.0429688	-18.12	0		-18.12	0.0673828	-18.12	0
-17.82	-0.0195313	-17.82	0		-18.02	-0.0429688	-18.02	0		-18.02	0.0595703	-18.02	0
-17.72	-0.0273437	-17.72	0		-17.92	-0.0273438	-17.92	0		-17.92	0.0517578	-17.92	0
-17.62	-0.0351563	-17.62	0		-17.82	-0.0273438	-17.82	0		-17.82	0.0380859	-17.82	0
-17.52	-0.0234379	-17.52	0		-17.72	-0.0351566	-17.72	0		-17.72	0.0498042	-17.72	0
-17.42	-0.029297	-17.42	0		-17.62	-0.0410156	-17.62	0		-17.62	0.0400391	-17.62	0
-17.32	-0.0292969	-17.32	0		-17.52	-0.046875	-17.52	0		-17.52	0.0458984	-17.52	0
-17.22	-0.0292969	-17.22	0		-17.42	-0.0429688	-17.42	0		-17.42	0.0537109	-17.42	0
-17.12	-0.0292969	-17.12	0		-17.32	-0.0351563	-17.32	0		-17.32	0.0537109	-17.32	0
-17.02	-0.0390622	-17.02	0		-17.22	-0.0175786	-17.22	0		-17.22	0.0751949	-17.22	0
-16.92	-0.0371097	-16.92	0		-17.12	-0.0214844	-17.12	0		-17.12	0.0673828	-17.12	0
-16.82	-0.0371094	-16.82	0		-17.02	-0.0214844	-17.02	0		-17.02	0.0673828	-17.02	0
-16.72	-0.046875	-16.72	0		-16.92	-0.0234375	-16.92	0		-16.92	0.0595703	-16.92	0
-16.62	-0.0605469	-16.62	0		-16.82	-0.0234375	-16.82	0		-16.82	0.0673828	-16.82	0
-16.52	-0.066406	-16.52	0		-16.72	-0.0234379	-16.72	0		-16.72	0.0693359	-16.72	0
-16.42	-0.0644532	-16.42	0		-16.62	-0.0234375	-16.62	0		-16.62	0.0693359	-16.62	0
-16.32	-0.0703125	-16.32	0		-16.52	-0.0234375	-16.52	0		-16.52	0.0517578	-16.52	0
-16.22	-0.0820313	-16.22	0		-16.42	-0.0332031	-16.42	0		-16.42	0.0576172	-16.42	0
-16.12	-0.0839844	-16.12	0		-16.32	-0.0332031	-16.32	0		-16.32	0.0361328	-16.32	0
-16.02	-0.0722661	-16.02	0		-16.22	-0.0351566	-16.22	0		-16.22	0.0341797	-16.22	0
-15.92	-0.0625004	-15.92	0		-16.12	-0.0351563	-16.12	0		-16.12	0.0283203	-16.12	0
-15.82	-0.078125	-15.82	0		-16.02	-0.0449219	-16.02	0		-16.02	0.0380859	-16.02	0
-15.72	-0.052735	-15.72	0		-15.92	-0.046875	-15.92	0		-15.92	0.0283203	-15.92	0
-15.62	-0.0488281	-15.62	0		-15.82	-0.046875	-15.82	0		-15.82	0.00878906	-15.82	0
-15.52	-0.0585938	-15.52	0		-15.72	-0.0390626	-15.72	0		-15.72	0.0185539	-15.72	0
-15.42	-0.0449225	-15.42	0		-15.62	-0.0449219	-15.62	0		-15.62	0.00488281	-15.62	0
-15.32	-0.0449219	-15.32	0		-15.52	-0.0410156	-15.52	0		-15.52	0.0185547	-15.52	0
-15.22	-0.0507813	-15.22	0		-15.42	-0.0332031	-15.42	0		-15.42	0.0205078	-15.42	0
-15.12	-0.0429688	-15.12	0		-15.32	-0.0136719	-15.32	0		-15.32	0.0185547	-15.32	0
-15.02	-0.0507813	-15.02	0		-15.22	-0.0156253	-15.22	0		-15.22	0.0224604	-15.22	0
-14.92	-0.0546879	-14.92	0		-15.12	-0.015625	-15.12	0		-15.12	0.0224609	-15.12	0
-14.82	-0.046875	-14.82	0		-15.02	-0.00585938	-15.02	0		-15.02	0.0224609	-15.02	0
-14.72	-0.0507813	-14.72	0		-14.92	0.00195313	-14.92	0		-14.92	0.0107422	-14.92	0
-14.62	-0.0527344	-14.62	0		-14.82	0.0136719	-14.82	0		-14.82	0.00488281	-14.82	0
-14.52	-0.0527347	-14.52	0		-14.72	1.49012e-07	-14.72	0		-14.72	0.00292969	-14.72	0
-14.42	-0.0527344	-14.42	0		-14.62	-0.015625	-14.62	0		-14.62	0.0126953	-14.62	0
-14.32	-0.0527344	-14.32	0		-14.52	-0.00976563	-14.52	0		-14.52	0.0322266	-14.52	0
-14.22	-0.0527344	-14.22	0		-14.42	0.00195313	-14.42	0		-14.42	0.0341797	-14.42	0
-14.12	-0.046875	-14.12	0		-14.32	-0.00390625	-14.32	0		-14.32	0.0283203	-14.32	0
-14.02	-0.0546873	-14.02	0		-14.22	-0.0195313	-14.22	0		-14.22	0.0341794	-14.22	0
-13.92	-0.0527344	-13.92	0		-14.12	-0.0234375	-14.12	0		-14.12	0.0341797	-14.12	0
-13.82	-0.0703125	-13.82	0		-14.02	-0.00976563	-14.02	0		-14.02	0.0341797	-14.02	0
-13.72	-0.0722656	-13.72	0		-13.92	-0.015625	-13.92	0		-13.92	0.0341797	-13.92	0
-13.62	-0.0722656	-13.62	0		-13.82	-0.00390625	-13.82	0		-13.82	0.0341797	-13.82	0
-13.52	-0.0703125	-13.52	0		-13.72	-0.00585975	-13.72	0		-13.72	0.0341797	-13.72	0
-13.42	-0.0625004	-13.42	0		-13.62	0.00390625	-13.62	0		-13.62	0.0458984	-13.62	0
-13.32	-0.0664063	-13.32	0		-13.52	0.00390625	-13.52	0		-13.52	0.0458984	-13.52	0
-13.22	-0.0800781	-13.22	0		-13.42	0.00390625	-13.42	0		-13.42	0.0263672	-13.42	0
-13.12	-0.0800781	-13.12	0		-13.32	0.00585938	-13.32	0		-13.32	0.0400391	-13.32	0
-13.02	-0.0722659	-13.02	0		-13.22	-0.00390618	-13.22	0		-13.22	0.0322266	-13.22	0
-12.92	-0.0722656	-12.92	0		-13.12	-0.00390625	-13.12	0		-13.12	0.0400391	-13.12	0
-12.82	-0.0742188	-12.82	0		-13.02	-0.00390625	-13.02	0		-13.02	0.0478516	-13.02	0
-12.72	-0.0644532	-12.72	0		-12.92	0.00390625	-12.92	0		-12.92	0.0380859	-12.92	0
-12.62	-0.0742188	-12.62	0		-12.82	-0.0078125	-12.82	0		-12.82	0.0380859	-12.82	0
-12.52	-0.0761719	-12.52	0		-12.72	-0.0078125	-12.72	0		-12.72	0.0380859	-12.72	0
-12.42	-0.0644531	-12.42	0		-12.62	0.00390625	-12.62	0		-12.62	0.0263672	-12.62	0
-12.32	-0.0703125	-12.32	0		-12.52	0.0136719	-12.52	0		-12.52	0.0263672	-12.52	0
-12.22	-0.0605473	-12.22	0		-12.42	0.0292969	-12.42	0		-12.42	0.0380859	-12.42	0
-12.12	-0.0605469	-12.12	0		-12.32	0.0175781	-12.32	0		-12.32	0.0380859	-12.32	0
-12.02	-0.0605469	-12.02	0		-12.22	0.0234375	-12.22	0		-12.22	0.0380859	-12.22	0
-11.92	-0.0605469	-11.92	0		-12.12	0.0292969	-12.12	0		-12.12	0.0380859	-12.12	0
-11.82	-0.0605469	-11.82	0		-12.02	0.0175781	-12.02	0		-12.02	0.0380859	-12.02	0
-11.72	-0.0507816	-11.72	0		-11.92	0.015625	-11.92	0		-11.92	0.0283203	-11.92	0
-11.62	-0.0488281	-11.62	0		-11.82	0.0371094	-11.82	0		-11.82	0.0263672	-11.82	0
-11.52	-0.0585938	-11.52	0		-11.72	0.0273438	-11.72	0		-11.72	0.0263672	-11.72	0
-11.42	-0.0605469	-11.42	0		-11.62	0.0273438	-11.62	0		-11.62	0.0263672	-11.62	0
-11.32	-0.0488281	-11.32	0		-11.52	0.0332031	-11.52	0		-11.52	0.0263672	-11.52	0
-11.22	-0.0605464	-11.22	0		-11.42	0.0214844	-11.42	0		-11.42	0.0146484	-11.42	0
-11.12	-0.0605469	-11.12	0		-11.32	0.0078125	-11.32	0		-11.32	0.0263672	-11.32	0
-11.02	-0.0488286	-11.02	0		-11.22	0.0078125	-11.22	0		-11.22	0.0146484	-11.22	0
-10.92	-0.0390625	-10.92	0		-11.12	0.0195313	-11.12	0		-11.12	0.0146484	-11.12	0
-10.82	-0.0292969	-10.82	0		-11.02	0.0195313	-11.02	0		-11.02	0.0146484	-11.02	0
-10.72	-0.0292969	-10.72	0		-10.92	0.0273438	-10.92	0		-10.92	0.00488281	-10.92	0
-10.62	-0.03125	-10.62	0		-10.82	0.0214844	-10.82	0		-10.82	0.0146484	-10.82	0
-10.52	-0.0292969	-10.52	0		-10.72	0.0156249	-10.72	0		-10.72	0.0146484	-10.72	0
-10.42	-0.0175786	-10.42	0		-10.62	0.015625	-10.62	0		-10.62	0.00292969	-10.62	0
-10.32	-0.0273438	-10.32	0		-10.52	0.0273438	-10.52	0		-10.52	0.00292969	-10.52	0
-10.22	-0.0156252	-10.22	0		-10.42	0.0273438	-10.42	0		-10.42	0.0126953	-10.42	0
-10.12	-0.0117188	-10.12	0		-10.32	0.0332031	-10.32	0		-10.32	0.0146484	-10.32	0
-10.02	0.00195268	-10.02	0		-10.22	0.0117194	-10.22	0		-10.22	0.0146484	-10.22	0
-9.92	-0.00976518	-9.92	0		-10.12	0.0136719	-10.12	0		-10.12	0.0146484	-10.12	0
-9.82	0.00195313	-9.82	0		-10.02	0.015625	-10.02	0		-10.02	0.00683594	-10.02	0
-9.72	0.00976533	-9.72	0		-9.92	0.015625	-9.92	0		-9.92	0.0146484	-9.92	0
-9.62	0.03125	-9.62	0		-9.82	0.015625	-9.82	0		-9.82	0.0244141	-9.82	0
-9.52	0.0234379	-9.52	0		-9.72	0.0234373	-9.72	0		-9.72	0.0263671	-9.72	0
-9.42	0.0214844	-9.42	0		-9.62	0.0234375	-9.62	0		-9.62	0.00683594	-9.62	0
-9.32	0.00390625	-9.32	0		-9.52	0.00976563	-9.52	0		-9.52	0.00488281	-9.52	0
-9.22	0.0019532	-9.22	0		-9.42	0.0078125	-9.42	0		-9.42	-0.00292969	-9.42	0
-9.12	0.015625	-9.12	0		-9.32	0.0195313	-9.32	0		-9.32	-0.00488281	-9.32	0
-9.02	0.0175781	-9.02	0		-9.22	0.0195313	-9.22	0		-9.22	-0.00878936	-9.22	0
-8.92	0.0175781	-8.92	0		-9.12	0.00585938	-9.12	0		-9.12	-0.0146484	-9.12	0
-8.82	0.0175781	-8.82	0		-9.02	-0.00390625	-9.02	0		-9.02	0.000976563	-9.02	0
-8.72	-0.00195313	-8.72	0		-8.92	0.00390625	-8.92	0		-8.92	0.00292969	-8.92	0
-8.62	-0.00195313	-8.62	0		-8.82	-0.0234375	-8.82	0		-8.82	-0.00292969	-8.82	0
-8.52	0.0195308	-8.52	0		-8.72	-0.0273437	-8.72	0		-8.72	-0.012695	-8.72	0
-8.42	0.0214844	-8.42	0		-8.62	-0.0253906	-8.62	0		-8.62	-0.0126953	-8.62	0
-8.32	0.0234375	-8.32	0		-8.52	-0.0078125	-8.52	0		-8.52	-0.0126953	-8.52	0
-8.22	0.0234375	-8.22	0		-8.42	-0.0078125	-8.42	0		-8.42	-0.0126953	-8.42	0
-8.12	0.0390625	-8.12	0		-8.32	-0.0136719	-8.32	0		-8.32	-0.0224609	-8.32	0
-8.02	0.0410156	-8.02	0		-8.22	-0.00390662	-8.22	0		-8.22	-0.0361324	-8.22	0
-7.92	0.0605464	-7.92	0		-8.12	-0.015625	-8.12	0		-8.12	-0.0556641	-8.12	0
-7.82	0.0546875	-7.82	0		-8.02	-0.0253906	-8.02	0		-8.02	-0.0341797	-8.02	0
-7.72	0.0585932	-7.72	0		-7.92	-0.0175781	-7.92	0		-7.92	-0.0244141	-7.92	0
-7.62	0.0546875	-7.62	0		-7.82	-0.015625	-7.82	0		-7.82	-0.0302734	-7.82	0
-7.52	0.0429684	-7.52	0		-7.72	-0.0195313	-7.72	0		-7.72	-0.0341793	-7.72	0
-7.42	0.054687	-7.42	0		-7.62	-0.0234375	-7.62	0		-7.62	-0.0302734	-7.62	0
-7.32	0.0507813	-7.32	0		-7.52	-0.03125	-7.52	0		-7.52	-0.0419922	-7.52	0
-7.22	0.0683587	-7.22	0		-7.42	-0.0546875	-7.42	0		-7.42	-0.0146484	-7.42	0
-7.12	0.0683594	-7.12	0		-7.32	-0.0644531	-7.32	0		-7.32	-0.0302734	-7.32	0
-7.02	0.0976555	-7.02	0		-7.22	-0.0546879	-7.22	0		-7.22	-0.036133	-7.22	0
-6.92	0.111327	-6.92	0		-7.12	-0.078125	-7.12	0		-7.12	-0.0263672	-7.12	0
-6.82	0.123047	-6.82	0		-7.02	-0.0742188	-7.02	0		-7.02	-0.0576172	-7.02	0
-6.72	0.111327	-6.72	0		-6.92	-0.0488281	-6.92	0		-6.92	-0.0537109	-6.92	0
-6.62	0.125	-6.62	0		-6.82	-0.0410156	-6.82	0		-6.82	-0.0888672	-6.82	0
-6.52	0.11914	-6.52	0		-6.72	-0.0410168	-6.72	0		-6.72	-0.110352	-6.72	0
-6.42	0.113281	-6.42	0		-6.62	-0.0449219	-6.62	0		-6.62	-0.137695	-6.62	0
-6.32	0.107422	-6.32	0		-6.52	-0.0488281	-6.52	0		-6.52	-0.166992	-6.52	0
-6.22	0.117186	-6.22	0		-6.42	-0.0234375	-6.42	0		-6.42	-0.19043	-6.42	0
-6.12	0.0898438	-6.12	0		-6.32	-0.03125	-6.32	0		-6.32	-0.250977	-6.32	0
-6.02	0.119139	-6.02	0		-6.22	-0.0566412	-6.22	0		-6.22	-0.232425	-6.22	0
-5.92	0.103514	-5.92	0		-6.12	-0.0703125	-6.12	0		-6.12	-0.164063	-6.12	0
-5.82	0.103516	-5.82	0		-6.02	-0.0273438	-6.02	0		-6.02	-0.120117	-6.02	0
-5.72	0.0820305	-5.72	0		-5.92	-0.0175781	-5.92	0		-5.92	-0.0888672	-5.92	0
-5.62	0.0839844	-5.62	0		-5.82	0.00390625	-5.82	0		-5.82	-0.0341797	-5.82	0
-5.52	0.0624996	-5.52	0		-5.72	0.011717	-5.72	0		-5.72	0.0380823	-5.72	0
-5.42	0.0605457	-5.42	0		-5.62	0.0175781	-5.62	0		-5.62	0.117188	-5.62	0
-5.32	0.0400391	-5.32	0		-5.52	0.0566406	-5.52	0		-5.52	0.151367	-5.52	0
-5.22	0.0468738	-5.22	0		-5.42	0.0761719	-5.42	0		-5.42	0.146484	-5.42	0
-5.12	0.0371094	-5.12	0		-5.32	0.0585938	-5.32	0		-5.32	0.157227	-5.32	0
-5.02	0.0703112	-5.02	0		-5.22	0.0566392	-5.22	0		-5.22	0.0966797	-5.22	0
-4.92	0.0507807	-4.92	0		-5.12	0.0683594	-5.12	0		-5.12	0.0712891	-5.12	0
-4.82	0.0585938	-4.82	0		-5.02	0.0351563	-5.02	0		-5.02	0.0517578	-5.02	0
-4.72	0.0390621	-4.72	0		-4.92	-0.00585938	-4.92	0		-4.92	0.0107422	-4.92	0
-4.62	0.0429688	-4.62	0		-4.82	-0.0214844	-4.82	0		-4.82	0.00488281	-4.82	0
-4.52	0.0390622	-4.52	0		-4.72	-0.0566409	-4.72	0		-4.72	-0.0029304	-4.72	0
-4.42	0.00976592	-4.42	0		-4.62	-0.0566406	-4.62	0		-4.62	-0.00488281	-4.62	0
-4.32	0.0253906	-4.32	0		-4.52	-0.0761719	-4.52	0		-4.52	0.00195313	-4.52	0
-4.22	0.00976574	-4.22	0		-4.42	-0.0878906	-4.42	0		-4.42	-0.0205078	-4.42	0
-4.12	0.00390625	-4.12	0		-4.32	-0.0585938	-4.32	0		-4.32	0.0107422	-4.32	0
-4.02	-0.0136718	-4.02	0		-4.22	-0.0546877	-4.22	0		-4.22	0.00292981	-4.22	0
-3.92	0.0175771	-3.92	0		-4.12	-0.0488281	-4.12	0		-4.12	0.0185547	-4.12	0
-3.82	0.0175781	-3.82	0		-4.02	-0.121094	-4.02	0		-4.02	0.0341797	-4.02	0
-3.72	0.00976563	-3.72	0		-3.92	-0.154297	-3.92	0		-3.92	0.0166016	-3.92	0
-3.62	-0.00976563	-3.62	0		-3.82	-0.175781	-3.82	0		-3.82	0.00292969	-3.82	0
-3.52	-0.0234368	-3.52	0		-3.72	-0.171875	-3.72	0		-3.72	0.0166013	-3.72	0
-3.42	-0.0214838	-3.42	0		-3.62	-0.142578	-3.62	0		-3.62	0.0341797	-3.62	0
-3.32	0.0214844	-3.32	0		-3.52	-0.125977	-3.52	0		-3.52	0.0283203	-3.52	0
-3.22	0.0195317	-3.22	0		-3.42	-0.113281	-3.42	0		-3.42	0.0283203	-3.42	0
-3.12	0.0136719	-3.12	0		-3.32	-0.103516	-3.32	0		-3.32	0.0400391	-3.32	0
-3.02	0.00976652	-3.02	0		-3.22	-0.0957017	-3.22	0		-3.22	0.0810537	-3.22	0
-2.92	0.0097664	-2.92	0		-3.12	-0.117188	-3.12	0		-3.12	0.102539	-3.12	0
-2.82	-0.00585938	-2.82	0		-3.02	-0.111328	-3.02	0		-3.02	0.135742	-3.02	0
-2.72	-0.00976491	-2.72	0		-2.92	-0.0947266	-2.92	0		-2.92	0.172852	-2.92	0
-2.62	-0.00976563	-2.62	0		-2.82	-0.09375	-2.82	0		-2.82	0.172852	-2.82	0
-2.52	0.0078131	-2.52	0		-2.72	-0.126952	-2.72	0		-2.72	0.16504	-2.72	0
-2.42	0.0136723	-2.42	0		-2.62	-0.117188	-2.62	0		-2.62	0.108398	-2.62	0
-2.32	0.0195313	-2.32	0		-2.52	-0.101563	-2.52	0		-2.52	0.0966797	-2.52	0
-2.22	0.0156262	-2.22	0		-2.42	-0.132813	-2.42	0		-2.42	0.0849609	-2.42	0
-2.12	0.03125	-2.12	0		-2.32	-0.132813	-2.32	0		-2.32	0.118164	-2.32	0
-2.02	0.0527354	-2.02	0		-2.22	-0.117187	-2.22	0		-2.22	0.18457	-2.22	0
-1.92	0.0820324	-1.92	0		-2.12	-0.125	-2.12	0		-2.12	0.241211	-2.12	0
-1.82	0.125	-1.82	0		-2.02	-0.136719	-2.02	0		-2.02	0.239258	-2.02	0
-1.72	0.138672	-1.72	0		-1.92	-0.146484	-1.92	0		-1.92	0.291992	-1.92	0
-1.62	0.0996094	-1.62	0		-1.82	-0.130859	-1.82	0		-1.82	0.37207	-1.82	0
-1.52	0.0937485	-1.52	0		-1.72	-0.134762	-1.72	0		-1.72	0.311529	-1.72	0
-1.42	0.0624984	-1.42	0		-1.62	-0.119141	-1.62	0		-1.62	0.200195	-1.62	0
-1.32	0.0761719	-1.32	0		-1.52	-0.113281	-1.52	0		-1.52	0.157227	-1.52	0
-1.22	0.0683594	-1.22	0		-1.42	-0.113281	-1.42	0		-1.42	0.105469	-1.42	0
-1.12	0.0449219	-1.12	0		-1.32	-0.0664063	-1.32	0		-1.32	0.0722656	-1.32	0
-1.02	0.0566385	-1.02	0		-1.22	-0.0839848	-1.22	0		-1.22	0.0234344	-1.22	0
-0.920002	0.0273423	-0.920002	0		-1.12	-0.109375	-1.12	0		-1.12	0.0253906	-1.12	0
-0.82	-0.00976563	-0.82	0		-1.02	-0.150391	-1.02	0		-1.02	0.00878906	-1.02	0
-0.720001	-0.0117224	-0.720001	0		-0.919998	-0.181641	-0.919998	0		-0.919998	-0.03125	-0.919998	0
-0.619999	0.0175781	-0.619999	0		-0.82	-0.201172	-0.82	0		-0.82	-0.0615234	-0.82	0
-0.52	0.025388	-0.52	0		-0.720001	-0.220705	-0.720001	0		-0.720001	-0.0810583	-0.720001	0
-0.420002	-0.0478534	-0.420002	0		-0.619999	-0.210938	-0.619999	0		-0.619999	-0.0224609	-0.619999	0
-0.32	-0.0986328	-0.32	0		-0.52	-0.186523	-0.52	0		-0.52	0.0302734	-0.52	0
-0.220001	-0.0459024	-0.220001	0		-0.419998	-0.181641	-0.419998	0		-0.419998	0.0537109	-0.419998	0
-0.119999	-0.0185547	-0.119999	0		-0.32	-0.124023	-0.32	0		-0.32	0.12793	-0.32	0
-0.0200005	-0.0735626	-0.0200005	0		-0.220001	-0.0507845	-0.220001	0		-0.220001	0.157225	-0.220001	0
0.079998	-0.0488253	0.079998	7.739		-0.119999	0.0146484	-0.119999	0		-0.119999	0.220703	-0.119999	0
0.18	-0.0791016	0.18	7.85907		-0.0200005	0.214844	-0.0200005	0		-0.0200005	0.0703125	-0.0200005	0
0.279999	0.122119	0.279999	7.9787		0.0800018	-0.146484	0.0800018	7.427		0.0800018	0.40918	0.0800018	4.34
0.380001	-3.67285	0.380001	8.0979		0.18	-0.366211	0.18	7.50853		0.18	1.12793	0.18	4.41029
0.48	-7.49945	0.48	8.21667		0.279999	3.10635	0.279999	7.5898		0.279999	-8.49996	0.279999	4.48034
0.579998	-4.98024	0.579998	8.335		0.380001	-2.85742	0.380001	7.67083		0.380001	-15.7734	0.380001	4.55015
0.68	-3.01953	0.68	8.4529		0.48	-12.5986	0.48	7.75161		0.48	-1.03125	0.48	4.61972
0.779999	-2.04972	0.779999	8.57037		0.580002	-8.70605	0.580002	7.83213		0.580002	-0.28418	0.580002	4.68906
0.880001	-1.41992	0.880001	8.68741		0.68	-5.12988	0.68	7.91241		0.68	-0.454102	0.68	4.75816
0.98	-0.93745	0.98	8.80403		0.779999	-3.55364	0.779999	7.99243		0.779999	-0.786035	0.779999	4.82702
1.08	-0.297805	1.08	8.92022		0.880001	-2.44629	0.880001	8.07221		0.880001	-0.652344	0.880001	4.89565
1.18	0.350586	1.18	9.03599		0.98	-1.49609	0.98	8.15175		0.98	0.0292969	0.98	4.96404
1.28	0.667029	1.28	9.15134		1.08	-0.657227	1.08	8.23103		1.08	0.361328	1.08	5.03221
1.38	1.67969	1.38	9.26627		1.18	-0.123047	1.18	8.31007		1.18	0.875977	1.18	5.10013
1.48	1.70999	1.48	9.38077		1.28	0.555687	1.28	8.38887		1.28	0.922891	1.28	5.16783
1.58	2.04298	1.58	9.49486		1.38	0.901367	1.38	8.46742		1.38	0.842773	1.38	5.23529
1.68	2.56055	1.68	9.60854		1.48	1.51172	1.48	8.54573		1.48	1.54688	1.48	5.30252
1.78	2.80079	1.78	9.7218		1.58	1.75098	1.58	8.6238		1.58	1.95215	1.58	5.36953
1.88	3.08301	1.88	9.83465		1.68	2.13672	1.68	8.70163		1.68	1.98242	1.68	5.4363
1.98	3.32911	1.98	9.94709		1.78	2.53907	1.78	8.77921		1.78	2.06056	1.78	5.50285
2.08	3.56739	2.08	10.0591		1.88	2.88086	1.88	8.85655		1.88	2.25293	1.88	5.56917
2.18	3.79199	2.18	10.1707		1.98	3.1377	1.98	8.93366		1.98	2.36523	1.98	5.63526
2.28	4.01173	2.28	10.282		2.08	3.37402	2.08	9.01053		2.08	2.39941	2.08	5.70113
2.38	4.17383	2.38	10.3928		2.18	3.64648	2.18	9.08715		2.18	2.53906	2.18	5.76678
2.48	4.54102	2.48	10.5032		2.28	3.81739	2.28	9.16354		2.28	2.79883	2.28	5.83219
2.58	4.81934	2.58	10.6132		2.38	4.02832	2.38	9.2397		2.38	3.04395	2.38	5.89739
2.68	5.09961	2.68	10.7228		2.48	4.23438	2.48	9.31562		2.48	3.14648	2.48	5.96236
2.78	5.32813	2.78	10.832		2.58	4.45508	2.58	9.3913		2.58	3.28418	2.58	6.02712
2.88	5.56445	2.88	10.9408		2.68	4.65234	2.68	9.46675		2.68	3.49609	2.68	6.09164
2.98	5.80372	2.98	11.0492		2.78	4.83399	2.78	9.54197		2.78	3.61817	2.78	6.15595
3.08	6.06251	3.08	11.1572		2.88	5.03711	2.88	9.61695		2.88	3.75684	2.88	6.22004
3.18	6.28027	3.18	11.2648		2.98	5.23242	2.98	9.6917		2.98	3.89746	2.98	6.28391
3.28	6.51856	3.28	11.3721		3.08	5.43848	3.08	9.76623		3.08	4.04688	3.08	6.34757
3.38	6.73145	3.38	11.4789		3.18	5.61035	3.18	9.84051		3.18	4.18555	3.18	6.411
3.48	6.90235	3.48	11.5854		3.28	5.79297	3.28	9.91457		3.28	4.36231	3.28	6.47422
3.58	7.12208	3.58	11.6914		3.38	5.95898	3.38	9.9884		3.38	4.48926	3.38	6.53723
3.68	7.33594	3.68	11.7971		3.48	6.14453	3.48	10.062		3.48	4.63965	3.48	6.60001
3.78	7.54493	3.78	11.9024		3.58	6.35254	3.58	10.1354		3.58	4.7793	3.58	6.66259
3.88	7.79688	3.88	12.0073		3.68	6.50879	3.68	10.2085		3.68	4.90918	3.68	6.72495
3.98	8.02735	3.98	12.1118		3.78	6.667	3.78	10.2814		3.78	5.04786	3.78	6.78709
4.08	8.28321	4.08	12.216		3.88	6.84766	3.88	10.3541		3.88	5.18848	3.88	6.84903
4.18	8.51758	4.18	12.3198		3.98	7.02734	3.98	10.4266		3.98	5.3125	3.98	6.91075
4.28	8.77637	4.28	12.4231		4.08	7.19043	4.08	10.4989		4.08	5.43848	4.08	6.97227
4.38	8.99023	4.38	12.5262		4.18	7.35156	4.18	10.5709		4.18	5.57227	4.18	7.03357
4.48	9.09375	4.48	12.6288		4.28	7.52051	4.28	10.6427		4.28	5.6836	4.28	7.09466
4.58	9.34961	4.58	12.7311		4.38	7.69336	4.38	10.7143		4.38	5.77051	4.38	7.15555
4.68	9.51465	4.68	12.8329		4.48	7.85645	4.48	10.7856		4.48	5.86133	4.48	7.21622
4.78	9.7461	4.78	12.9345		4.58	8.00391	4.58	10.8567		4.58	5.96191	4.58	7.27669
4.88	9.93945	4.88	13.0356		4.68	8.16211	4.68	10.9277		4.68	6.09082	4.68	7.33696
4.98	10.1309	4.98	13.1364		4.78	8.3125	4.78	10.9984		4.78	6.18457	4.78	7.39701
5.08	10.3232	5.08	13.2368		4.88	8.49219	4.88	11.0688		4.88	6.28906	4.88	7.45687
5.18	10.5313	5.18	13.3369		4.98	8.65527	4.98	11.1391		4.98	6.41309	4.98	7.51651
5.28	10.6924	5.28	13.4365		5.08	8.78418	5.08	11.2091		5.08	6.5332	5.08	7.57596
5.38	10.8926	5.38	13.5359		5.18	8.94434	5.18	11.2789		5.18	6.65625	5.18	7.6352
5.48	11.084	5.48	13.6348		5.28	9.08789	5.28	11.3486		5.28	6.77246	5.28	7.69424
5.58	11.2725	5.58	13.7334		5.38	9.21094	5.38	11.4179		5.38	6.86036	5.38	7.75307
5.68	11.4356	5.68	13.8317		5.48	9.35254	5.48	11.4871		5.48	7.00195	5.48	7.81171
5.78	11.6045	5.78	13.9296		5.58	9.50683	5.58	11.5561		5.58	7.13281	5.58	7.87015
5.88	11.7754	5.88	14.0271		5.68	9.66797	5.68	11.6248		5.68	7.24903	5.68	7.92839
5.98	11.9482	5.98	14.1243		5.78	9.792	5.78	11.6934		5.78	7.34473	5.78	7.98642
6.08	12.1221	6.08	14.2211		5.88	9.90625	5.88	11.7617		5.88	7.44336	5.88	8.04426
6.18	12.3047	6.18	14.3175		5.98	10.0576	5.98	11.8298		5.98	7.54394	5.98	8.10191
6.28	12.458	6.28	14.4137		6.08	10.1641	6.08	11.8977		6.08	7.62012	6.08	8.15935
6.38	12.6104	6.38	14.5094		6.18	10.293	6.18	11.9654		6.18	7.74121	6.18	8.2166
6.48	12.7773	6.48	14.6048		6.28	10.4248	6.28	12.0329		6.28	7.86328	6.28	8.27365
6.58	12.9326	6.58	14.6999		6.38	10.5625	6.38	12.1002		6.38	7.98047	6.38	8.33051
6.68	13.1152	6.68	14.7946		6.48	10.7236	6.48	12.1672		6.48	8.09472	6.48	8.38718
6.78	13.2891	6.78	14.889		6.58	10.8672	6.58	12.2341		6.58	8.17285	6.58	8.44365
6.88	13.4404	6.88	14.983		6.68	10.9951	6.68	12.3007		6.68	8.27344	6.68	8.49993
6.98	13.5938	6.98	15.0767		6.78	11.1162	6.78	12.3672		6.78	8.37598	6.78	8.55601
7.08	13.7647	7.08	15.1701		6.88	11.2168	6.88	12.4334		6.88	8.47461	6.88	8.61191
7.18	13.9355	7.18	15.2631		6.98	11.3477	6.98	12.4995		6.98	8.55371	6.98	8.66761
7.28	14.1211	7.28	15.3558		7.08	11.4844	7.08	12.5653		7.08	8.65332	7.08	8.72313
7.38	14.2939	7.38	15.4481		7.18	11.623	7.18	12.6309		7.18	8.7334	7.18	8.77845
7.48	14.4727	7.48	15.5401		7.28	11.7666	7.28	12.6963		7.28	8.81348	7.28	8.83358
7.58	14.6426	7.58	15.6317		7.38	11.8887	7.38	12.7616		7.38	8.90821	7.38	8.88853
7.68	14.7822	7.68	15.7231		7.48	12.0195	7.48	12.8266		7.48	8.98437	7.48	8.94329
7.78	14.9727	7.78	15.8141		7.58	12.1396	7.58	12.8914		7.58	9.06641	7.58	8.99786
7.88	15.1289	7.88	15.9047		7.68	12.2813	7.68	12.956		7.68	9.19336	7.68	9.05225
7.98	15.3506	7.98	15.9951		7.78	12.3857	7.78	13.0204		7.78	9.30664	7.78	9.10645
8.08	15.5293	8.08	16.0851		7.88	12.5391	7.88	13.0846		7.88	9.39551	7.88	9.16046
8.18	15.6602	8.18	16.1748		7.98	12.6416	7.98	13.1487		7.98	9.46972	7.98	9.2143
8.28	15.7959	8.28	16.2641		8.08	12.7568	8.08	13.2125		8.08	9.5166	8.08	9.26794
8.38	15.8789	8.38	16.3531		8.18	12.8809	8.18	13.2761		8.18	9.6084	8.18	9.32141
8.48	16.0098	8.48	16.4418		8.28	12.9707	8.28	13.3395		8.28	9.71777	8.28	9.37469
8.58	16.1397	8.58	16.5302		8.38	13.0723	8.38	13.4028		8.38	9.81543	8.38	9.42779
8.68	16.2803	8.68	16.6183		8.48	13.1943	8.48	13.4658		8.48	9.91113	8.48	9.48071
8.78	16.415	8.78	16.706		8.58	13.29	8.58	13.5286		8.58	10	8.58	9.53344
8.88	16.5195	8.88	16.7934		8.68	13.3672	8.68	13.5913		8.68	10.0957	8.68	9.586
8.98	16.6426	8.98	16.8805		8.78	13.4766	8.78	13.6537		8.78	10.1826	8.78	9.63838
9.08	16.7793	9.08	16.9673		8.88	13.5752	8.88	13.716		8.88	10.248	8.88	9.69058
9.18	16.9229	9.18	17.0538		8.98	13.6709	8.98	13.778		8.98	10.3281	8.98	9.7426
9.28	17.0967	9.28	17.1399		9.08	13.7725	9.08	13.8399		9.08	10.4131	9.08	9.79444
9.38	17.2324	9.38	17.2258		9.18	13.8867	9.18	13.9016		9.18	10.5166	9.18	9.84611
9.48	17.3809	9.48	17.3113		9.28	14.0049	9.28	13.9631		9.28	10.5693	9.28	9.8976
9.58	17.4941	9.58	17.3965		9.38	14.125	9.38	14.0244		9.38	10.6387	9.38	9.94891
9.68	17.6162	9.68	17.4814		9.48	14.2314	9.48	14.0855		9.48	10.7139	9.48	10.0001
9.78	17.7539	9.78	17.566		9.58	14.334	9.58	14.1464		9.58	10.7861	9.58	10.051
9.88	17.9072	9.88	17.6503		9.68	14.4355	9.68	14.2071		9.68	10.8672	9.68	10.1018
9.98	18.042	9.98	17.7342		9.78	14.5283	9.78	14.2677		9.78	10.9336	9.78	10.1524
10.08	18.1748	10.08	17.8179		9.88	14.6201	9.88	14.328		9.88	10.9805	9.88	10.2029
10.18	18.3057	10.18	17.9013		9.98	14.7295	9.98	14.3882		9.98	11.0303	9.98	10.2531
10.28	18.4131	10.28	17.9843		10.08	14.834	10.08	14.4482		10.08	11.124	10.08	10.3032
10.38	18.543	10.38	18.0671		10.18	14.9512	10.18	14.508		10.18	11.1729	10.18	10.3532
10.48	18.6514	10.48	18.1496		10.28	15.0693	10.28	14.5676		10.28	11.251	10.28	10.4029
10.58	18.7715	10.58	18.2317		10.38	15.1582	10.38	14.627		10.38	11.3027	10.38	10.4525
10.68	18.8984	10.68	18.3136		10.48	15.2549	10.48	14.6863		10.48	11.3906	10.48	10.5019
10.78	19.0166	10.78	18.3952		10.58	15.3613	10.58	14.7453		10.58	11.4697	10.58	10.5512
10.88	19.1553	10.88	18.4764		10.68	15.4619	10.68	14.8042		10.68	11.5342	10.68	10.6003
10.98	19.2842	10.98	18.5574		10.78	15.5801	10.78	14.8629		10.78	11.5908	10.78	10.6492
11.08	19.3896	11.08	18.6381		10.88	15.6719	10.88	14.9214		10.88	11.6357	10.88	10.6979
11.18	19.5059	11.18	18.7184		10.98	15.7549	10.98	14.9798		10.98	11.7061	10.98	10.7465
11.28	19.6133	11.28	18.7985		11.08	15.8408	11.08	15.0379		11.08	11.7686	11.08	10.7949
11.38	19.7344	11.38	18.8783		11.18	15.9541	11.18	15.0959		11.18	11.8389	11.18	10.8432
11.48	19.8574	11.48	18.9578		11.28	16.0186	11.28	15.1537		11.28	11.9043	11.28	10.8913
11.58	19.9766	11.58	19.037		11.38	16.0957	11.38	15.2113		11.38	11.9639	11.38	10.9392
11.68	20.0781	11.68	19.116		11.48	16.1621	11.48	15.2687		11.48	12.0098	11.48	10.9869
11.78	20.2051	11.78	19.1946		11.58	16.25	11.58	15.326		11.58	12.0635	11.58	11.0345
11.88	20.3193	11.88	19.273		11.68	16.3438	11.68	15.3831		11.68	12.127	11.68	11.082
11.98	20.4248	11.98	19.351		11.78	16.4424	11.78	15.44		11.78	12.2031	11.78	11.1292
12.08	20.5078	12.08	19.4288		11.88	16.5186	11.88	15.4967		11.88	12.25	11.88	11.1763
12.18	20.5859	12.18	19.5063		11.98	16.6016	11.98	15.5533		11.98	12.3145	11.98	11.2233
12.28	20.6855	12.28	19.5835		12.08	16.7168	12.08	15.6096		12.08	12.3711	12.08	11.2701
12.38	20.8076	12.38	19.6605		12.18	16.7861	12.18	15.6658		12.18	12.4316	12.18	11.3167
12.48	20.9336	12.48	19.7371		12.28	16.8447	12.28	15.7219		12.28	12.4775	12.28	11.3632
12.58	21.0361	12.58	19.8135		12.38	16.9277	12.38	15.7777		12.38	12.54	12.38	11.4095
12.68	21.165	12.68	19.8896		12.48	17.0049	12.48	15.8334		12.48	12.5811	12.48	11.4556
12.78	21.2949	12.78	19.9654		12.58	17.0928	12.58	15.8889		12.58	12.6221	12.58	11.5016
12.88	21.3955	12.88	20.041		12.68	17.1758	12.68	15.9443		12.68	12.6865	12.68	11.5475
12.98	21.5146	12.98	20.1163		12.78	17.2373	12.78	15.9994		12.78	12.7607	12.78	11.5931
13.08	21.6055	13.08	20.1913		12.88	17.2949	12.88	16.0544		12.88	12.8135	12.88	11.6387
13.18	21.7119	13.18	20.266		12.98	17.3975	12.98	16.1093		12.98	12.876	12.98	11.684
13.28	21.8262	13.28	20.3404		13.08	17.4424	13.08	16.1639		13.08	12.9219	13.08	11.7292
13.38	21.9482	13.38	20.4146		13.18	17.5156	13.18	16.2184		13.18	12.9971	13.18	11.7743
13.48	22.0283	13.48	20.4885		13.28	17.5801	13.28	16.2727		13.28	13.0605	13.28	11.8192
13.58	22.1162	13.58	20.5622		13.38	17.6582	13.38	16.3269		13.38	13.1133	13.38	11.864
13.68	22.2148	13.68	20.6355		13.48	17.7148	13.48	16.3809		13.48	13.1465	13.48	11.9086
13.78	22.2832	13.78	20.7086		13.58	17.7822	13.58	16.4347		13.58	13.2295	13.58	11.953
13.88	22.3672	13.88	20.7815		13.68	17.8369	13.68	16.4883		13.68	13.2686	13.68	11.9973
13.98	22.458	13.98	20.8541		13.78	17.8877	13.78	16.5418		13.78	13.3408	13.78	12.0414
14.08	22.5654	14.08	20.9264		13.88	17.9746	13.88	16.5951		13.88	13.3818	13.88	12.0854
14.18	22.6514	14.18	20.9984		13.98	18.0303	13.98	16.6483		13.98	13.4463	13.98	12.1293
14.28	22.7598	14.28	21.0702		14.08	18.0928	14.08	16.7013		14.08	13.4922	14.08	12.173
14.38	22.8398	14.38	21.1417		14.18	18.1719	14.18	16.7541		14.18	13.5352	14.18	12.2165
14.48	22.9434	14.48	21.213		14.28	18.2422	14.28	16.8067		14.28	13.582	14.28	12.2599
14.58	23.0313	14.58	21.284		14.38	18.3105	14.38	16.8592		14.38	13.6348	14.38	12.3032
14.68	23.1377	14.68	21.3547		14.48	18.3564	14.48	16.9116		14.48	13.6787	14.48	12.3463
14.78	23.2148	14.78	21.4252		14.58	18.416	14.58	16.9638		14.58	13.749	14.58	12.3892
14.88	23.3164	14.88	21.4955		14.68	18.4854	14.68	17.0158		14.68	13.8008	14.68	12.432
14.98	23.415	14.98	21.5654		14.78	18.5439	14.78	17.0676		14.78	13.8428	14.78	12.4747
15.08	23.5156	15.08	21.6352		14.88	18.6211	14.88	17.1193		14.88	13.8916	14.88	12.5172
15.18	23.626	15.18	21.7046		14.98	18.6885	14.98	17.1708		14.98	13.9277	14.98	12.5596
15.28	23.7051	15.28	21.7738		15.08	18.7744	15.08	17.2222		15.08	13.9746	15.08	12.6018
15.38	23.7783	15.38	21.8428		15.18	18.8408	15.18	17.2734		15.18	14.0088	15.18	12.6439
15.48	23.8721	15.48	21.9115		15.28	18.9063	15.28	17.3245		15.28	14.0664	15.28	12.6858
15.58	23.957	15.58	21.98		15.38	18.96	15.38	17.3754		15.38	14.1318	15.38	12.7276
15.68	24.0371	15.68	22.0482		15.48	18.9961	15.48	17.4261		15.48	14.1758	15.48	12.7692
15.78	24.1357	15.78	22.1161		15.58	19.0703	15.58	17.4767		15.58	14.2246	15.58	12.8108
15.88	24.2314	15.88	22.1839		15.68	19.1436	15.68	17.5271		15.68	14.2666	15.68	12.8521
15.98	24.2969	15.98	22.2513		15.78	19.2178	15.78	17.5774		15.78	14.3242	15.78	12.8933
16.08	24.3926	16.08	22.3185		15.88	19.2783	15.88	17.6275		15.88	14.3652	15.88	12.9344
16.18	24.4609	16.18	22.3855		15.98	19.3418	15.98	17.6775		15.98	14.416	15.98	12.9754
16.28	24.5186	16.28	22.4523		16.08	19.4004	16.08	17.7273		16.08	14.4541	16.08	13.0162
16.38	24.5684	16.38	22.5188		16.18	19.4609	16.18	17.7769		16.18	14.501	16.18	13.0568
16.48	24.6299	16.48	22.585		16.28	19.5195	16.28	17.8264		16.28	14.5479	16.28	13.0974
16.58	24.7139	16.58	22.651		16.38	19.5703	16.38	17.8757		16.38	14.582	16.38	13.1378
16.68	24.8008	16.68	22.7168		16.48	19.6035	16.48	17.9249		16.48	14.6465	16.48	13.178
16.78	24.8721	16.78	22.7823		16.58	19.666	16.58	17.974		16.58	14.6816	16.58	13.2181
16.88	24.9326	16.88	22.8476		16.68	19.7354	16.68	18.0228		16.68	14.7266	16.68	13.2581
16.98	24.9922	16.98	22.9126		16.78	19.8184	16.78	18.0716		16.78	14.7559	16.78	13.2979
17.08	25.0439	17.08	22.9775		16.88	19.8994	16.88	18.1202		16.88	14.7852	16.88	13.3376
17.18	25.1016	17.18	23.042		16.98	19.9443	16.98	18.1686		16.98	14.8438	16.98	13.3772
17.28	25.1768	17.28	23.1064		17.08	20.0166	17.08	18.2169		17.08	14.874	17.08	13.4166
17.38	25.2813	17.38	23.1705		17.18	20.0635	17.18	18.265		17.18	14.918	17.18	13.4559
17.48	25.3613	17.48	23.2344		17.28	20.1475	17.28	18.313		17.28	14.9775	17.28	13.4951
17.58	25.4531	17.58	23.298		17.38	20.2207	17.38	18.3608		17.38	15.001	17.38	13.5341
17.68	25.542	17.68	23.3614		17.48	20.2773	17.48	18.4085		17.48	15.0508	17.48	13.573
17.78	25.6074	17.78	23.4246		17.58	20.333	17.58	18.4561		17.58	15.0771	17.58	13.6118
17.88	25.6719	17.88	23.4875		17.68	20.377	17.68	18.5035		17.68	15.1377	17.68	13.6504
17.98	25.7441	17.98	23.5503		17.78	20.4492	17.78	18.5507		17.78	15.1748	17.78	13.6889
18.08	25.8086	18.08	23.6128		17.88	20.4912	17.88	18.5978		17.88	15.2139	17.88	13.7273
18.18	25.8906	18.18	23.675		17.98	20.5518	17.98	18.6448		17.98	15.2637	17.98	13.7655
18.28	25.9639	18.28	23.7371		18.08	20.5986	18.08	18.6916		18.08	15.3047	18.08	13.8036
18.38	26.0596	18.38	23.7989		18.18	20.6602	18.18	18.7382		18.18	15.334	18.18	13.8416
18.48	26.1299	18.48	23.8605		18.28	20.6826	18.28	18.7847		18.28	15.3887	18.28	13.8795
18.58	26.1895	18.58	23.9218		18.38	20.7471	18.38	18.8311		18.38	15.4277	18.38	13.9172
18.68	26.2588	18.68	23.983		18.48	20.8115	18.48	18.8774		18.48	15.4785	18.48	13.9548
18.78	26.3096	18.78	24.0439		18.58	20.8398	18.58	18.9234		18.58	15.5195	18.58	13.9922
18.88	26.3818	18.88	24.1046		18.68	20.8867	18.68	18.9694		18.68	15.543	18.68	14.0296
18.98	26.4502	18.98	24.165		18.78	20.9268	18.78	19.0152		18.78	15.5977	18.78	14.0668
19.08	26.5098	19.08	24.2253		18.88	20.9961	18.88	19.0609		18.88	15.6465	18.88	14.1038
19.18	26.5615	19.18	24.2853		18.98	21.0313	18.98	19.1064		18.98	15.6836	18.98	14.1408
19.28	26.6416	19.28	24.3452		19.08	21.084	19.08	19.1518		19.08	15.7168	19.08	14.1776
19.38	26.7129	19.38	24.4048		19.18	21.1299	19.18	19.197		19.18	15.75	19.18	14.2143
19.48	26.7744	19.48	24.4641		19.28	21.1611	19.28	19.2421		19.28	15.7832	19.28	14.2509
19.58	26.8164	19.58	24.5233		19.38	21.2197	19.38	19.2871		19.38	15.8164	19.38	14.2873
19.68	26.8633	19.68	24.5822		19.48	21.2627	19.48	19.3319		19.48	15.8545	19.48	14.3237
19.78	26.918	19.78	24.641		19.58	21.3174	19.58	19.3766		19.58	15.877	19.58	14.3599
19.88	26.9785	19.88	24.6995		19.68	21.3633	19.68	19.4211		19.68	15.9375	19.68	14.3959
19.98	27.0684	19.98	24.7578		19.78	21.4053	19.78	19.4655		19.78	15.9707	19.78	14.4319
20.08	27.1426	20.08	24.8159		19.88	21.4697	19.88	19.5098		19.88	16.0029	19.88	14.4677
20.18	27.2051	20.18	24.8738		19.98	21.5186	19.98	19.5539		19.98	16.0469	19.98	14.5034
20.28	27.2793	20.28	24.9315		20.08	21.5576	20.08	19.5979		20.08	16.0684	20.08	14.539
20.38	27.3633	20.38	24.9889		20.18	21.6191	20.18	19.6418		20.18	16.0977	20.18	14.5745
20.48	27.4375	20.48	25.0462		20.28	21.6846	20.28	19.6855		20.28	16.1289	20.28	14.6098
20.58	27.498	20.58	25.1032		20.38	21.7119	20.38	19.7291		20.38	16.1689	20.38	14.645
20.68	27.5752	20.68	25.1601		20.48	21.7686	20.48	19.7725		20.48	16.1982	20.48	14.6802
20.78	27.6357	20.78	25.2167		20.58	21.8193	20.58	19.8159		20.58	16.2471	20.58	14.7151
20.88	27.7012	20.88	25.2731		20.68	21.8564	20.68	19.859		20.68	16.2871	20.68	14.75
20.98	27.7725	20.98	25.3293		20.78	21.8994	20.78	19.9021		20.78	16.3193	20.78	14.7847
21.08	27.8525	21.08	25.3853		20.88	21.9502	20.88	19.945		20.88	16.3584	20.88	14.8194
21.18	27.9414	21.18	25.4412		20.98	21.9912	20.98	19.9878		20.98	16.3906	20.98	14.8539
21.28	28.0137	21.28	25.4968		21.08	22.0254	21.08	20.0304		21.08	16.4268	21.08	14.8883
21.38	28.0723	21.38	25.5522		21.18	22.0693	21.18	20.073		21.18	16.4658	21.18	14.9225
21.48	28.1338	21.48	25.6074		21.28	22.1064	21.28	20.1153		21.28	16.5	21.28	14.9567
21.58	28.1709	21.58	25.6624		21.38	22.166	21.38	20.1576		21.38	16.5371	21.38	14.9907
21.68	28.2158	21.68	25.7172		21.48	22.2129	21.48	20.1997		21.48	16.5713	21.48	15.0247
21.78	28.2803	21.78	25.7718		21.58	22.2617	21.58	20.2417		21.58	16.5908	21.58	15.0585
21.88	28.3311	21.88	25.8262		21.68	22.3105	21.68	20.2836		21.68	16.6279	21.68	15.0922
21.98	28.3652	21.98	25.8804		21.78	22.3682	21.78	20.3253		21.78	16.6709	21.78	15.1257
22.08	28.4199	22.08	25.9344		21.88	22.4131	21.88	20.3669		21.88	16.7109	21.88	15.1592
22.18	28.4551	22.18	25.9882		21.98	22.4609	21.98	20.4084		21.98	16.7412	21.98	15.1925
22.28	28.5029	22.28	26.0418		22.08	22.5039	22.08	20.4498		22.08	16.7627	22.08	15.2258
22.38	28.5527	22.38	26.0952		22.18	22.5664	22.18	20.491		22.18	16.7998	22.18	15.2589
22.48	28.6006	22.48	26.1485		22.28	22.6064	22.28	20.5321		22.28	16.8174	22.28	15.2919
22.58	28.6523	22.58	26.2015		22.38	22.6582	22.38	20.5731		22.38	16.8486	22.38	15.3248
22.68	28.6973	22.68	26.2543		22.48	22.6885	22.48	20.6139		22.48	16.8838	22.48	15.3576
22.78	28.7588	22.78	26.307		22.58	22.7275	22.58	20.6546		22.58	16.9268	22.58	15.3902
22.88	28.8115	22.88	26.3594		22.68	22.7764	22.68	20.6952		22.68	16.9678	22.68	15.4228
22.98	28.8457	22.98	26.4117		22.78	22.8213	22.78	20.7357		22.78	16.999	22.78	15.4553
23.08	28.9033	23.08	26.4638		22.88	22.8574	22.88	20.776		22.88	17.0303	22.88	15.4876
23.18	28.9707	23.18	26.5156		22.98	22.8936	22.98	20.8162		22.98	17.0527	22.98	15.5198
23.28	29.0098	23.28	26.5673		23.08	22.9375	23.08	20.8563		23.08	17.0635	23.08	15.5519
23.38	29.0391	23.38	26.6188		23.18	22.9941	23.18	20.8963		23.18	17.0996	23.18	15.5839
23.48	29.0771	23.48	26.6702		23.28	23.0449	23.28	20.9361		23.28	17.1123	23.28	15.6158
23.58	29.1338	23.58	26.7213		23.38	23.0859	23.38	20.9758		23.38	17.1543	23.38	15.6476
23.68	29.1963	23.68	26.7722		23.48	23.1328	23.48	21.0154		23.48	17.1709	23.48	15.6793
23.78	29.2559	23.78	26.823		23.58	23.1758	23.58	21.0549		23.58	17.2227	23.58	15.7109
23.88	29.3037	23.88	26.8736		23.68	23.1934	23.68	21.0942		23.68	17.2627	23.68	15.7423
23.98	29.3652	23.98	26.924		23.78	23.2441	23.78	21.1335		23.78	17.2822	23.78	15.7737
24.08	29.4063	24.08	26.9742		23.88	23.2832	23.88	21.1726		23.88	17.3135	23.88	15.8049
24.18	29.4355	24.18	27.0242		23.98	23.3135	23.98	21.2116		23.98	17.3408	23.98	15.8361
24.28	29.4844	24.28	27.074		24.08	23.3701	24.08	21.2504		24.08	17.3516	24.08	15.8671
24.38	29.5313	24.38	27.1237		24.18	23.3867	24.18	21.2892		24.18	17.3721	24.18	15.8981
24.48	29.5771	24.48	27.1732		24.28	23.4307	24.28	21.3278		24.28	17.4102	24.28	15.9289
24.58	29.6279	24.58	27.2225		24.38	23.4609	24.38	21.3663		24.38	17.4248	24.38	15.9596
24.68	29.6572	24.68	27.2716		24.48	23.502	24.48	21.4047		24.48	17.4482	24.48	15.9902
24.78	29.7256	24.78	27.3205		24.58	23.5498	24.58	21.4429		24.58	17.4736	24.58	16.0207
24.88	29.7764	24.88	27.3693		24.68	23.6055	24.68	21.4811		24.68	17.5127	24.68	16.0511
24.98	29.8643	24.98	27.4179		24.78	23.6455	24.78	21.5191		24.78	17.5322	24.78	16.0814
25.08	29.9189	25.08	27.4663		24.88	23.666	24.88	21.557		24.88	17.5518	24.88	16.1116
25.18	29.9648	25.18	27.5145		24.98	23.6924	24.98	21.5948		24.98	17.5791	24.98	16.1417
25.28	30.0205	25.28	27.5626		25.08	23.7402	25.08	21.6325		25.08	17.6025	25.08	16.1717
25.38	30.0898	25.38	27.6105		25.18	23.7705	25.18	21.6701		25.18	17.6299	25.18	16.2016
25.48	30.124	25.48	27.6582		25.28	23.8008	25.28	21.7075		25.28	17.6611	25.28	16.2314
25.58	30.1865	25.58	27.7057		25.38	23.8486	25.38	21.7448		25.38	17.6758	25.38	16.2611
25.68	30.2354	25.68	27.7531		25.48	23.8584	25.48	21.7821		25.48	17.6807	25.48	16.2907
25.78	30.2842	25.78	27.8002		25.58	23.8799	25.58	21.8192		25.58	17.7227	25.58	16.3202
25.88	30.3408	25.88	27.8473		25.68	23.9346	25.68	21.8561		25.68	17.7227	25.68	16.3495
25.98	30.3721	25.98	27.8941		25.78	23.9551	25.78	21.893		25.78	17.7568	25.78	16.3788
26.08	30.4277	26.08	27.9408		25.88	23.9912	25.88	21.9298		25.88	17.7939	25.88	16.408
26.18	30.4561	26.18	27.9873		25.98	24.0244	25.98	21.9664		25.98	17.8271	25.98	16.4371
26.28	30.4785	26.28	28.0336		26.08	24.0586	26.08	22.0029		26.08	17.8604	26.08	16.4661
26.38	30.5283	26.38	28.0798		26.18	24.0781	26.18	22.0393		26.18	17.8867	26.18	16.495
26.48	30.5557	26.48	28.1258		26.28	24.1074	26.28	22.0756		26.28	17.9199	26.28	16.5237
26.58	30.6143	26.58	28.1716		26.38	24.125	26.38	22.1118		26.38	17.9316	26.38	16.5524
26.68	30.6445	26.68	28.2173		26.48	24.1475	26.48	22.1479		26.48	17.9619	26.48	16.581
26.78	30.6709	26.78	28.2628		26.58	24.1748	26.58	22.1839		26.58	17.9727	26.58	16.6095
26.88	30.7168	26.88	28.3081		26.68	24.2041	26.68	22.2197		26.68	18.001	26.68	16.6379
26.98	30.7393	26.98	28.3533		26.78	24.2363	26.78	22.2555		26.78	18.0313	26.78	16.6662
27.08	30.7832	27.08	28.3983		26.88	24.2744	26.88	22.2911		26.88	18.0508	26.88	16.6944
27.18	30.8193	27.18	28.4431		26.98	24.3096	26.98	22.3266		26.98	18.0811	26.98	16.7225
27.28	30.8359	27.28	28.4878		27.08	24.335	27.08	22.362		27.08	18.0996	27.08	16.7505
27.38	30.8662	27.38	28.5323		27.18	24.3564	27.18	22.3974		27.18	18.1074	27.18	16.7784
27.48	30.9023	27.48	28.5767		27.28	24.416	27.28	22.4325		27.28	18.1406	27.28	16.8063
27.58	30.9482	27.58	28.6208		27.38	24.4219	27.38	22.4676		27.38	18.1602	27.38	16.834
27.68	30.9746	27.68	28.6649		27.48	24.4404	27.48	22.5026		27.48	18.1797	27.48	16.8616
27.78	31.0234	27.78	28.7087		27.58	24.4854	27.58	22.5375		27.58	18.1992	27.58	16.8891
27.88	31.0566	27.88	28.7524		27.68	24.4971	27.68	22.5722		27.68	18.21	27.68	16.9166
27.98	31.0898	27.98	28.796		27.78	24.5361	27.78	22.6069		27.78	18.252	27.78	16.9439
28.08	31.1348	28.08	28.8394		27.88	24.5713	27.88	22.6414		27.88	18.29	27.88	16.9712
28.18	31.1934	28.18	28.8826		27.98	24.5986	27.98	22.6759		27.98	18.3115	27.98	16.9983
28.28	31.2412	28.28	28.9257		28.08	24.6348	28.08	22.7102		28.08	18.3291	28.08	17.0254
28.38	31.2949	28.38	28.9686		28.18	24.6592	28.18	22.7444		28.18	18.3623	28.18	17.0524
28.48	31.3447	28.48	29.0114		28.28	24.6963	28.28	22.7786		28.28	18.3848	28.28	17.0793
28.58	31.3838	28.58	29.054		28.38	24.7021	28.38	22.8126		28.38	18.4121	28.38	17.1061
28.68	31.4209	28.68	29.0964		28.48	24.7256	28.48	22.8465		28.48	18.4258	28.48	17.1328
28.78	31.4629	28.78	29.1387		28.58	24.7627	28.58	22.8803		28.58	18.4463	28.58	17.1594
28.88	31.5098	28.88	29.1809		28.68	24.7842	28.68	22.914		28.68	18.4688	28.68	17.1859
28.98	31.543	28.98	29.2228		28.78	24.8193	28.78	22.9476		28.78	18.4883	28.78	17.2123
29.08	31.5986	29.08	29.2647		28.88	24.8428	28.88	22.9811		28.88	18.5068	28.88	17.2386
29.18	31.6494	29.18	29.3064		28.98	24.8701	28.98	23.0145		28.98	18.5293	28.98	17.2649
29.28	31.6709	29.28	29.3479		29.08	24.8926	29.08	23.0477		29.08	18.5479	29.08	17.2911
29.38	31.7021	29.38	29.3893		29.18	24.9258	29.18	23.0809		29.18	18.5615	29.18	17.3171
29.48	31.7217	29.48	29.4305		29.28	24.9482	29.28	23.114		29.28	18.5947	29.28	17.3431
29.58	31.7578	29.58	29.4716		29.38	24.9707	29.38	23.147		29.38	18.6279	29.38	17.369
29.68	31.7959	29.68	29.5125		29.48	24.9941	29.48	23.1798		29.48	18.6465	29.48	17.3948
29.78	31.8311	29.78	29.5533		29.58	25.0166	29.58	23.2126		29.58	18.6641	29.58	17.4205
29.88	31.8408	29.88	29.5939		29.68	25.0498	29.68	23.2453		29.68	18.6797	29.68	17.4461
29.98	31.8857	29.98	29.6344		29.78	25.0811	29.78	23.2779		29.78	18.6943	29.78	17.4717
30.08	31.8975	30.08	29.6747		29.88	25.1152	29.88	23.3103		29.88	18.7246	29.88	17.4971
30.18	31.9326	30.18	29.7149		29.98	25.1406	29.98	23.3427		29.98	18.7549	29.98	17.5225
30.28	31.9482	30.28	29.755		30.08	25.1709	30.08	23.375		30.08	18.7656	30.08	17.5478
30.38	31.9805	30.38	29.7949		30.18	25.2002	30.18	23.4071		30.18	18.7881	30.18	17.573
30.48	32.0342	30.48	29.8346		30.28	25.2188	30.28	23.4392		30.28	18.8145	30.28	17.5981
30.58	32.0605	30.58	29.8742		30.38	25.252	30.38	23.4712		30.38	18.8174	30.38	17.6231
30.68	32.1016	30.68	29.9137		30.48	25.291	30.48	23.503		30.48	18.833	30.48	17.648
30.78	32.1172	30.78	29.953		30.58	25.3018	30.58	23.5348		30.58	18.8545	30.58	17.6729
30.88	32.1611	30.88	29.9922		30.68	25.3301	30.68	23.5665		30.68	18.873	30.68	17.6976
30.98	32.166	30.98	30.0312		30.78	25.3701	30.78	23.5981		30.78	18.8945	30.78	17.7223
31.08	32.1953	31.08	30.0701		30.88	25.3799	30.88	23.6295		30.88	18.9004	30.88	17.7469
31.18	32.2324	31.18	30.1089		30.98	25.3984	30.98	23.6609		30.98	18.9238	30.98	17.7714
31.28	32.2598	31.28	30.1475		31.08	25.4336	31.08	23.6922		31.08	18.9424	31.08	17.7958
31.38	32.2842	31.38	30.1859		31.18	25.4609	31.18	23.7234		31.18	18.9639	31.18	17.8202
31.48	32.3145	31.48	30.2243		31.28	25.4736	31.28	23.7545		31.28	18.9658	31.28	17.8444
31.58	32.3311	31.58	30.2625		31.38	25.5	31.38	23.7855		31.38	18.9854	31.38	17.8686
31.68	32.3525	31.68	30.3005		31.48	25.5186	31.48	23.8164		31.48	18.999	31.48	17.8927
31.78	32.3711	31.78	30.3384		31.58	25.5381	31.58	23.8472		31.58	19.0117	31.58	17.9167
31.88	32.3965	31.88	30.3762		31.68	25.5596	31.68	23.8779		31.68	19.042	31.68	17.9407
31.98	32.4141	31.98	30.4138		31.78	25.5771	31.78	23.9085		31.78	19.0547	31.78	17.9645
32.08	32.4238	32.08	30.4513		31.88	25.5967	31.88	23.939		31.88	19.0635	31.88	17.9883
32.18	32.4531	32.18	30.4887		31.98	25.6191	31.98	23.9694		31.98	19.083	31.98	18.012
32.28	32.4805	32.28	30.5259		32.08	25.6377	32.08	23.9998		32.08	19.1016	32.08	18.0356
32.38	32.4961	32.38	30.563		32.18	25.6543	32.18	24.03		32.18	19.1143	32.18	18.0591
32.48	32.5264	32.48	30.6		32.28	25.6719	32.28	24.0601		32.28	19.1133	32.28	18.0825
32.58	32.5352	32.58	30.6368		32.38	25.6797	32.38	24.0902		32.38	19.1182	32.38	18.1059
32.68	32.5703	32.68	30.6735		32.48	25.7061	32.48	24.1201		32.48	19.1416	32.48	18.1292
32.78	32.6055	32.78	30.71		32.58	25.7344	32.58	24.15		32.58	19.1523	32.58	18.1524
32.88	32.6211	32.88	30.7464		32.68	25.7471	32.68	24.1798		32.68	19.1699	32.68	18.1755
32.98	32.6504	32.98	30.7827		32.78	25.7725	32.78	24.2094		32.78	19.1836	32.78	18.1986
33.08	32.6533	33.08	30.8189		32.88	25.7959	32.88	24.239		32.88	19.1836	32.88	18.2215
33.18	32.6807	33.18	30.8549		32.98	25.8135	32.98	24.2685		32.98	19.1973	32.98	18.2444
33.28	32.7207	33.28	30.8908		33.08	25.832	33.08	24.2979		33.08	19.2119	33.08	18.2673
33.38	32.7432	33.38	30.9266		33.18	25.8535	33.18	24.3272		33.18	19.2256	33.18	18.29
33.48	32.7617	33.48	30.9622		33.28	25.8672	33.28	24.3565		33.28	19.2148	33.28	18.3126
33.58	32.7705	33.58	30.9977		33.38	25.8789	33.38	24.3856		33.38	19.2188	33.38	18.3352
33.68	32.7725	33.68	31.0331		33.48	25.8867	33.48	24.4146		33.48	19.2373	33.48	18.3577
33.78	32.8115	33.78	31.0683		33.58	25.9053	33.58	24.4436		33.58	19.2539	33.58	18.3802
33.88	32.8291	33.88	31.1034		33.68	25.9238	33.68	24.4724		33.68	19.2686	33.68	18.4025
33.98	32.8564	33.98	31.1384		33.78	25.9365	33.78	24.5012		33.78	19.2803	33.78	18.4248
34.08	32.8818	34.08	31.1733		33.88	25.9541	33.88	24.5299		33.88	19.2891	33.88	18.447
34.18	32.9053	34.18	31.208		33.98	25.9648	33.98	24.5585		33.98	19.3281	33.98	18.4691
34.28	32.9268	34.28	31.2426		34.08	25.9658	34.08	24.587		34.08	19.3359	34.08	18.4911
34.38	32.9424	34.38	31.2771		34.18	25.9814	34.18	24.6154		34.18	19.3447	34.18	18.5131
34.48	32.9609	34.48	31.3114		34.28	25.9951	34.28	24.6437		34.28	19.3457	34.28	18.535
34.58	32.9814	34.58	31.3457		34.38	26.0078	34.38	24.672		34.38	19.3652	34.38	18.5568
34.68	33.0146	34.68	31.3798		34.48	26.0146	34.48	24.7001		34.48	19.3662	34.48	18.5786
34.78	33.0322	34.78	31.4138		34.58	26.0361	34.58	24.7282		34.58	19.3643	34.58	18.6002
34.88	33.0391	34.88	31.4476		34.68	26.0527	34.68	24.7562		34.68	19.375	34.68	18.6218
34.98	33.0615	34.98	31.4814		34.78	26.0742	34.78	24.7841		34.78	19.375	34.78	18.6434
35.08	33.0771	35.08	31.515		34.88	26.085	34.88	24.8119		34.88	19.3838	34.88	18.6648
35.18	33.083	35.18	31.5484		34.98	26.1045	34.98	24.8396		34.98	19.3975	34.98	18.6862
35.28	33.1064	35.28	31.5818		35.08	26.0938	35.08	24.8672		35.08	19.3906	35.08	18.7075
35.38	33.1152	35.38	31.6151		35.18	26.1094	35.18	24.8948		35.18	19.4131	35.18	18.7287
35.48	33.1289	35.48	31.6482		35.28	26.124	35.28	24.9223		35.28	19.418	35.28	18.7499
35.58	33.1406	35.58	31.6812		35.38	26.1309	35.38	24.9496		35.38	19.4277	35.38	18.771
35.68	33.165	35.68	31.7141		35.48	26.1484	35.48	24.9769		35.48	19.4492	35.48	18.792
35.78	33.1748	35.78	31.7468		35.58	26.1563	35.58	25.0041		35.58	19.4434	35.58	18.8129
35.88	33.1943	35.88	31.7795		35.68	26.1719	35.68	25.0313		35.68	19.4629	35.68	18.8338
35.98	33.2158	35.98	31.812		35.78	26.1934	35.78	25.0583		35.78	19.4648	35.78	18.8546
36.08	33.2295	36.08	31.8444		35.88	26.2012	35.88	25.0853		35.88	19.4717	35.88	18.8753
36.18	33.2549	36.18	31.8767		35.98	26.2158	35.98	25.1121		35.98	19.4893	35.98	18.896
36.28	33.2705	36.28	31.9089		36.08	26.2217	36.08	25.1389		36.08	19.5029	36.08	18.9166
36.38	33.2695	36.38	31.9409		36.18	26.2334	36.18	25.1656		36.18	19.5127	36.18	18.9371
36.48	33.3037	36.48	31.9729		36.28	26.2461	36.28	25.1923		36.28	19.5156	36.28	18.9575
36.58	33.2998	36.58	32.0047		36.38	26.25	36.38	25.2188		36.38	19.5127	36.38	18.9779
36.68	33.3096	36.68	32.0364		36.48	26.2617	36.48	25.2453		36.48	19.5166	36.48	18.9982
36.78	33.3271	36.78	32.068		36.58	26.2793	36.58	25.2716		36.58	19.5303	36.58	19.0185
36.88	33.3516	36.88	32.0995		36.68	26.2891	36.68	25.2979		36.68	19.54	36.68	19.0386
36.98	33.3711	36.98	32.1308		36.78	26.2998	36.78	25.3242		36.78	19.541	36.78	19.0587
37.08	33.3701	37.08	32.1621		36.88	26.3184	36.88	25.3503		36.88	19.5488	36.88	19.0788
37.18	33.3936	37.18	32.1932		36.98	26.332	36.98	25.3763		36.98	19.5605	36.98	19.0987
37.28	33.4033	37.28	32.2242		37.08	26.3428	37.08	25.4023		37.08	19.5605	37.08	19.1186
37.38	33.4072	37.38	32.2551		37.18	26.3604	37.18	25.4282		37.18	19.5898	37.18	19.1385
37.48	33.4131	37.48	32.2859		37.28	26.374	37.28	25.454		37.28	19.5918	37.28	19.1582
37.58	33.4336	37.58	32.3166		37.38	26.3789	37.38	25.4798		37.38	19.5918	37.38	19.1779
37.68	33.4492	37.68	32.3472		37.48	26.4023	37.48	25.5054		37.48	19.5967	37.48	19.1975
37.78	33.459	37.78	32.3776		37.58	26.3945	37.58	25.531		37.58	19.6201	37.58	19.2171
37.88	33.4707	37.88	32.408		37.68	26.4004	37.68	25.5565		37.68	19.6221	37.68	19.2366
37.98	33.4785	37.98	32.4382		37.78	26.4004	37.78	25.5819		37.78	19.6299	37.78	19.256
38.08	33.4902	38.08	32.4683		37.88	26.4092	37.88	25.6072		37.88	19.6299	37.88	19.2754
38.18	33.502	38.18	32.4983		37.98	26.4111	37.98	25.6325		37.98	19.6357	37.98	19.2947
38.28	33.5098	38.28	32.5282		38.08	26.4287	38.08	25.6577		38.08	19.6367	38.08	19.3139
38.38	33.5293	38.38	32.558		38.18	26.4287	38.18	25.6828		38.18	19.666	38.18	19.333
38.48	33.5303	38.48	32.5877		38.28	26.4404	38.28	25.7078		38.28	19.6602	38.28	19.3521
38.58	33.5479	38.58	32.6173		38.38	26.4482	38.38	25.7328		38.38	19.668	38.38	19.3712
38.68	33.5459	38.68	32.6468		38.48	26.4482	38.48	25.7576		38.48	19.668	38.48	19.3901
38.78	33.5537	38.78	32.6762		38.58	26.4717	38.58	25.7824		38.58	19.668	38.58	19.409
38.88	33.5605	38.88	32.7054		38.68	26.4795	38.68	25.8071		38.68	19.6875	38.68	19.4279
38.98	33.5664	38.98	32.7346		38.78	26.4873	38.78	25.8318		38.78	19.6875	38.78	19.4466
39.08	33.5801	39.08	32.7636		38.88	26.5107	38.88	25.8563		38.88	19.6875	38.88	19.4654
39.18	33.5879	39.18	32.7926		38.98	26.5098	38.98	25.8808		38.98	19.6934	38.98	19.484
39.28	33.5996	39.28	32.8214		39.08	26.5195	39.08	25.9052		39.08	19.7148	39.08	19.5026
39.38	33.5996	39.38	32.8501		39.18	26.5303	39.18	25.9296		39.18	19.7285	39.18	19.5211
39.48	33.6191	39.48	32.8788		39.28	26.54	39.28	25.9538		39.28	19.7383	39.28	19.5395
39.58	33.627	39.58	32.9073		39.38	26.5381	39.38	25.978		39.38	19.7383	39.38	19.5579
39.68	33.6504	39.68	32.9357		39.48	26.5498	39.48	26.0021		39.48	19.7383	39.48	19.5763
39.78	33.6699	39.78	32.964		39.58	26.5518	39.58	26.0262		39.58	19.7441	39.58	19.5945
39.88	33.6807	39.88	32.9922		39.68	26.5615	39.68	26.0501		39.68	19.75	39.68	19.6127
39.98	33.708	39.98	33.0203		39.78	26.5869	39.78	26.074		39.78	19.75	39.78	19.6309
40.08	33.7041	40.08	33.0483		39.88	26.583	39.88	26.0978		39.88	19.7578	39.88	19.6489
40.18	33.7217	40.18	33.0762		39.98	26.6104	39.98	26.1216		39.98	19.7441	39.98	19.667
40.28	33.7334	40.28	33.104		40.08	26.6143	40.08	26.1452		40.08	19.7637	40.08	19.6849
40.38	33.7529	40.38	33.1317		40.18	26.6299	40.18	26.1688		40.18	19.7656	40.18	19.7028
40.48	33.7656	40.48	33.1593		40.28	26.6514	40.28	26.1924		40.28	19.7578	40.28	19.7206
40.58	33.7627	40.58	33.1868		40.38	26.6689	40.38	26.2158		40.38	19.7646	40.38	19.7384
40.68	33.7861	40.68	33.2142		40.48	26.6963	40.48	26.2392		40.48	19.7744	40.48	19.7561
40.78	33.7881	40.78	33.2415		40.58	26.6982	40.58	26.2625		40.58	19.7764	40.58	19.7738
40.88	33.8018	40.88	33.2687		40.68	26.71	40.68	26.2857		40.68	19.7881	40.68	19.7914
40.98	33.8115	40.98	33.2958		40.78	26.71	40.78	26.3089		40.78	19.7891	40.78	19.8089
41.08	33.8311	41.08	33.3229		40.88	26.7178	40.88	26.332		40.88	19.7871	40.88	19.8264
41.18	33.8389	41.18	33.3498		40.98	26.7285	40.98	26.355		40.98	19.7969	40.98	19.8438
41.28	33.8633	41.28	33.3766		41.08	26.7373	41.08	26.3779		41.08	19.8037	41.08	19.8611
41.38	33.873	41.38	33.4033		41.18	26.749	41.18	26.4008		41.18	19.8252	41.18	19.8784
41.48	33.8809	41.48	33.4299		41.28	26.7744	41.28	26.4236		41.28	19.8389	41.28	19.8957
41.58	33.8965	41.58	33.4564		41.38	26.7627	41.38	26.4463		41.38	19.8408	41.38	19.9128
41.68	33.9141	41.68	33.4828		41.48	26.7881	41.48	26.469		41.48	19.8516	41.48	19.93
41.78	33.915	41.78	33.5091		41.58	26.791	41.58	26.4916		41.58	19.8496	41.58	19.947
41.88	33.9287	41.88	33.5354		41.68	26.7813	41.68	26.5141		41.68	19.8594	41.68	19.964
41.98	33.9365	41.98	33.5615		41.78	26.7969	41.78	26.5366		41.78	19.8652	41.78	19.9809
42.08	33.9463	42.08	33.5875		41.88	26.8086	41.88	26.5589		41.88	19.8691	41.88	19.9978
42.18	33.9375	42.18	33.6135		41.98	26.8203	41.98	26.5813		41.98	19.8848	41.98	20.0147
42.28	33.9414	42.28	33.6393		42.08	26.8398	42.08	26.6035		42.08	19.8945	42.08	20.0314
42.38	33.9463	42.38	33.6651		42.18	26.8457	42.18	26.6257		42.18	19.8926	42.18	20.0481
42.48	33.9639	42.48	33.6907		42.28	26.8389	42.28	26.6478		42.28	19.9023	42.28	20.0648
42.58	33.9639	42.58	33.7163		42.38	26.8643	42.38	26.6698		42.38	19.9102	42.38	20.0814
42.68	33.9619	42.68	33.7418		42.48	26.8779	42.48	26.6918		42.48	19.918	42.48	20.0979
42.78	33.9766	42.78	33.7672		42.58	26.8779	42.58	26.7137		42.58	19.9297	42.58	20.1144
42.88	33.9873	42.88	33.7924		42.68	26.8975	42.68	26.7355		42.68	19.9375	42.68	20.1308
42.98	33.999	42.98	33.8176		42.78	26.9092	42.78	26.7573		42.78	19.9492	42.78	20.1472
43.08	34.0127	43.08	33.8427		42.88	26.917	42.88	26.779		42.88	19.9512	42.88	20.1635
43.18	34.0322	43.18	33.8677		42.98	26.915	42.98	26.8006		42.98	19.9453	42.98	20.1798
43.28	34.0361	43.28	33.8927		43.08	26.9238	43.08	26.8222		43.08	19.9844	43.08	20.196
43.38	34.0479	43.38	33.9175		43.18	26.9346	43.18	26.8437		43.18	19.9902	43.18	20.2121
43.48	34.0547	43.48	33.9422		43.28	26.9385	43.28	26.8651		43.28	20	43.28	20.2282
43.58	34.0771	43.58	33.9669		43.38	26.9502	43.38	26.8865		43.38	20.0078	43.38	20.2443
43.68	34.0752	43.68	33.9914		43.48	26.9629	43.48	26.9078		43.48	20.0078	43.48	20.2603
43.78	34.083	43.78	34.0159		43.58	26.9688	43.58	26.929		43.58	20.0078	43.58	20.2762
43.88	34.082	43.88	34.0403		43.68	26.9912	43.68	26.9502		43.68	19.999	43.68	20.2921
43.98	34.1035	43.98	34.0646		43.78	26.999	43.78	26.9713		43.78	20.0254	43.78	20.3079
44.08	34.1055	44.08	34.0888		43.88	27.0049	43.88	26.9923		43.88	20.0059	43.88	20.3236
44.18	34.1006	44.18	34.1129		43.98	27.0146	43.98	27.0133		43.98	20.0234	43.98	20.3394
44.28	34.1221	44.28	34.1369		44.08	27.0234	44.08	27.0342		44.08	20.0234	44.08	20.355
44.38	34.1367	44.38	34.1609		44.18	27.0293	44.18	27.0551		44.18	20.0254	44.18	20.3706
44.48	34.1289	44.48	34.1847		44.28	27.0371	44.28	27.0758		44.28	20.0332	44.28	20.3862
44.58	34.1426	44.58	34.2085		44.38	27.0332	44.38	27.0965		44.38	20.0195	44.38	20.4017
44.68	34.1465	44.68	34.2322		44.48	27.043	44.48	27.1172		44.48	20.0264	44.48	20.4171
44.78	34.1328	44.78	34.2558		44.58	27.0537	44.58	27.1378		44.58	20.0488	44.58	20.4325
44.88	34.1445	44.88	34.2793		44.68	27.0596	44.68	27.1583		44.68	20.041	44.68	20.4479
44.98	34.1494	44.98	34.3027		44.78	27.0693	44.78	27.1788		44.78	20.0391	44.78	20.4631
45.08	34.1533	45.08	34.326		44.88	27.0811	44.88	27.1992		44.88	20.0498	44.88	20.4784
45.18	34.1455	45.18	34.3493		44.98	27.1025	44.98	27.2195		44.98	20.0732	44.98	20.4936
45.28	34.1436	45.28	34.3725		45.08	27.0967	45.08	27.2398		45.08	20.0771	45.08	20.5087
45.38	34.167	45.38	34.3955		45.18	27.1094	45.18	27.26		45.18	20.0771	45.18	20.5238
45.48	34.1592	45.48	34.4185		45.28	27.1211	45.28	27.2801		45.28	20.0762	45.28	20.5388
45.58	34.1504	45.58	34.4414		45.38	27.1396	45.38	27.3002		45.38	20.0938	45.38	20.5538
45.68	34.1621	45.68	34.4643		45.48	27.1475	45.48	27.3202		45.48	20.0879	45.48	20.5687
45.78	34.1621	45.78	34.487		45.58	27.1611	45.58	27.3402		45.58	20.0938	45.58	20.5836
45.88	34.1641	45.88	34.5097		45.68	27.1729	45.68	27.3601		45.68	20.0957	45.68	20.5984
45.98	34.1768	45.98	34.5323		45.78	27.1807	45.78	27.3799		45.78	20.0879	45.78	20.6132
46.08	34.1797	46.08	34.5548		45.88	27.1689	45.88	27.3997		45.88	20.0947	45.88	20.6279
46.18	34.1934	46.18	34.5772		45.98	27.1797	45.98	27.4194		45.98	20.1045	45.98	20.6426
46.28	34.2012	46.28	34.5995		46.08	27.1895	46.08	27.439		46.08	20.1064	46.08	20.6572
46.38	34.2002	46.38	34.6218		46.18	27.1992	46.18	27.4586		46.18	20.1064	46.18	20.6718
46.48	34.1982	46.48	34.644		46.28	27.2109	46.28	27.4781		46.28	20.1172	46.28	20.6863
46.58	34.2334	46.58	34.6661		46.38	27.2227	46.38	27.4976		46.38	20.124	46.38	20.7008
46.68	34.2344	46.68	34.6881		46.48	27.2227	46.48	27.517		46.48	20.1152	46.48	20.7152
46.78	34.2363	46.78	34.71		46.58	27.248	46.58	27.5364		46.58	20.1338	46.58	20.7296
46.88	34.2383	46.88	34.7319		46.68	27.2617	46.68	27.5557		46.68	20.1416	46.68	20.7439
46.98	34.25	46.98	34.7536		46.78	27.2617	46.78	27.5749		46.78	20.1436	46.78	20.7582
47.08	34.2578	47.08	34.7753		46.88	27.2705	46.88	27.5941		46.88	20.1494	46.88	20.7724
47.18	34.2676	47.18	34.7969		46.98	27.2803	46.98	27.6132		46.98	20.1631	46.98	20.7866
47.28	34.2813	47.28	34.8185		47.08	27.2783	47.08	27.6322		47.08	20.1631	47.08	20.8007
47.38	34.2813	47.38	34.8399		47.18	27.2949	47.18	27.6512		47.18	20.1729	47.18	20.8148
47.48	34.2793	47.48	34.8613		47.28	27.2969	47.28	27.6701		47.28	20.1748	47.28	20.8289
47.58	34.3027	47.58	34.8826		47.38	27.3086	47.38	27.689		47.38	20.1748	47.38	20.8428
47.68	34.3027	47.68	34.9038		47.48	27.3203	47.48	27.7078		47.48	20.1689	47.48	20.8568
47.78	34.3027	47.78	34.925		47.58	27.334	47.58	27.7266		47.58	20.1904	47.58	20.8707
47.88	34.3027	47.88	34.9461		47.68	27.3438	47.68	27.7453		47.68	20.1885	47.68	20.8845
47.98	34.3027	47.98	34.9671		47.78	27.3604	47.78	27.7639		47.78	20.1865	47.78	20.8983
48.08	34.3027	48.08	34.988		47.88	27.3682	47.88	27.7825		47.88	20.1943	47.88	20.9121
48.18	34.3125	48.18	35.0088		47.98	27.3701	47.98	27.801		47.98	20.1934	47.98	20.9258
48.28	34.3359	48.28	35.0296		48.08	27.3818	48.08	27.8195		48.08	20.1914	48.08	20.9394
48.38	34.3301	48.38	35.0503		48.18	27.3896	48.18	27.8379		48.18	20.2051	48.18	20.953
48.48	34.3379	48.48	35.0709		48.28	27.3896	48.28	27.8563		48.28	20.2109	48.28	20.9666
48.58	34.3398	48.58	35.0914		48.38	27.4131	48.38	27.8746		48.38	20.2207	48.38	20.9801
48.68	34.3379	48.68	35.1119		48.48	27.4131	48.48	27.8928		48.48	20.2207	48.48	20.9936
48.78	34.3457	48.78	35.1323		48.58	27.4209	48.58	27.911		48.58	20.2207	48.58	21.007
48.88	34.3613	48.88	35.1526		48.68	27.4404	48.68	27.9291		48.68	20.2266	48.68	21.0204
48.98	34.377	48.98	35.1728		48.78	27.4414	48.78	27.9472		48.78	20.2285	48.78	21.0337
49.08	34.377	49.08	35.193		48.88	27.4395	48.88	27.9652		48.88	20.2324	48.88	21.047
49.18	34.3789	49.18	35.2131		48.98	27.4492	48.98	27.9832		48.98	20.2314	48.98	21.0603
49.28	34.377	49.28	35.2331		49.08	27.4707	49.08	28.0011		49.08	20.249	49.08	21.0735
49.38	34.3887	49.38	35.2531		49.18	27.4717	49.18	28.0189		49.18	20.251	49.18	21.0866
49.48	34.3887	49.48	35.2729		49.28	27.5059	49.28	28.0367		49.28	20.2617	49.28	21.0997
49.58	34.3887	49.58	35.2927		49.38	27.5137	49.38	28.0545		49.38	20.2803	49.38	21.1128
49.68	34.4004	49.68	35.3125		49.48	27.5195	49.48	28.0721		49.48	20.2715	49.48	21.1258
49.78	34.4004	49.78	35.3321		49.58	27.5303	49.58	28.0898		49.58	20.2676	49.58	21.1388
49.88	34.4004	49.88	35.3517		49.68	27.5439	49.68	28.1074		49.68	20.2813	49.68	21.1517
49.98	34.4082	49.98	35.3712		49.78	27.5518	49.78	28.1249		49.78	20.2871	49.78	21.1646
50.08	34.3965	50.08	35.3907		49.88	27.5615	49.88	28.1423		49.88	20.2803	49.88	21.1774
50.18	34.3955	50.18	35.4101		49.98	27.5615	49.98	28.1598		49.98	20.2979	49.98	21.1902
50.28	34.417	50.28	35.4294		50.08	27.5732	50.08	28.1771		50.08	20.2998	50.08	21.203
50.38	34.4189	50.38	35.4486		50.18	27.5889	50.18	28.1944		50.18	20.2881	50.18	21.2157
50.48	34.4268	50.48	35.4678		50.28	27.5889	50.28	28.2117		50.28	20.2979	50.28	21.2284
50.58	34.4268	50.58	35.4869		50.38	27.5889	50.38	28.2289		50.38	20.3105	50.38	21.241
50.68	34.4326	50.68	35.5059		50.48	27.5889	50.48	28.246		50.48	20.3164	50.48	21.2536
50.78	34.4463	50.78	35.5248		50.58	27.6064	50.58	28.2631		50.58	20.3184	50.58	21.2661
50.88	34.4463	50.88	35.5437		50.68	27.6123	50.68	28.2801		50.68	20.3184	50.68	21.2786
50.98	34.458	50.98	35.5625		50.78	27.6182	50.78	28.2971		50.78	20.3281	50.78	21.291
51.08	34.458	51.08	35.5813		50.88	27.6221	50.88	28.3141		50.88	20.3291	50.88	21.3035
51.18	34.458	51.18	35.6		50.98	27.6201	50.98	28.3309		50.98	20.3467	50.98	21.3158
51.28	34.4658	51.28	35.6186		51.08	27.6387	51.08	28.3478		51.08	20.3486	51.08	21.3281
51.38	34.4775	51.38	35.6371		51.18	27.6367	51.18	28.3645		51.18	20.3604	51.18	21.3404
51.48	34.4775	51.48	35.6556		51.28	27.6328	51.28	28.3813		51.28	20.3682	51.28	21.3527
51.58	34.4922	51.58	35.674		51.38	27.6484	51.38	28.3979		51.38	20.3682	51.38	21.3649
51.68	34.4922	51.68	35.6924		51.48	27.6484	51.48	28.4146		51.48	20.3799	51.48	21.377
51.78	34.4922	51.78	35.7106		51.58	27.6543	51.58	28.4311		51.58	20.3799	51.58	21.3891
51.88	34.5156	51.88	35.7288		51.68	27.6563	51.68	28.4477		51.68	20.3809	51.68	21.4012
51.98	34.5225	51.98	35.747		51.78	27.668	51.78	28.4641		51.78	20.3672	51.78	21.4133
52.08	34.5186	52.08	35.7651		51.88	27.667	51.88	28.4805		51.88	20.3867	51.88	21.4252
52.18	34.5166	52.18	35.7831		51.98	27.6885	51.98	28.4969		51.98	20.3887	51.98	21.4372
52.28	34.5176	52.28	35.801		52.08	27.6904	52.08	28.5132		52.08	20.377	52.08	21.4491
52.38	34.5137	52.38	35.8189		52.18	27.6904	52.18	28.5295		52.18	20.3711	52.18	21.461
52.48	34.5273	52.48	35.8367		52.28	27.6924	52.28	28.5457		52.28	20.3691	52.28	21.4728
52.58	34.5273	52.58	35.8545		52.38	27.6904	52.38	28.5619		52.38	20.3896	52.38	21.4846
52.68	34.5273	52.68	35.8722		52.48	27.6992	52.48	28.578		52.48	20.3799	52.48	21.4963
52.78	34.5234	52.78	35.8898		52.58	27.6924	52.58	28.594		52.58	20.3721	52.58	21.5081
52.88	34.5234	52.88	35.9073		52.68	27.6973	52.68	28.6101		52.68	20.3701	52.68	21.5197
52.98	34.5234	52.98	35.9248		52.78	27.6934	52.78	28.626		52.78	20.3818	52.78	21.5314
53.08	34.5352	53.08	35.9423		52.88	27.709	52.88	28.6419		52.88	20.3906	52.88	21.5429
53.18	34.541	53.18	35.9596		52.98	27.7188	52.98	28.6578		52.98	20.3721	52.98	21.5545
53.28	34.5371	53.28	35.9769		53.08	27.7188	53.08	28.6736		53.08	20.3916	53.08	21.566
53.38	34.543	53.38	35.9942		53.18	27.7188	53.18	28.6894		53.18	20.3965	53.18	21.5775
53.48	34.543	53.48	36.0113		53.28	27.7266	53.28	28.7051		53.28	20.4063	53.28	21.5889
53.58	34.5605	53.58	36.0285		53.38	27.7324	53.38	28.7208		53.38	20.416	53.38	21.6003
53.68	34.5752	53.68	36.0455		53.48	27.7305	53.48	28.7364		53.48	20.4082	53.48	21.6116
53.78	34.5762	53.78	36.0625		53.58	27.7441	53.58	28.752		53.58	20.418	53.58	21.623
53.88	34.584	53.88	36.0794		53.68	27.7637	53.68	28.7675		53.68	20.4219	53.68	21.6342
53.98	34.5977	53.98	36.0963		53.78	27.7676	53.78	28.783		53.78	20.4307	53.78	21.6455
54.08	34.5879	54.08	36.1131		53.88	27.7715	53.88	28.7984		53.88	20.4229	53.88	21.6567
54.18	34.5977	54.18	36.1298		53.98	27.7656	53.98	28.8138		53.98	20.4199	53.98	21.6678
54.28	34.6055	54.28	36.1465		54.08	27.7764	54.08	28.8291		54.08	20.4355	54.08	21.679
54.38	34.6055	54.38	36.1631		54.18	27.7949	54.18	28.8444		54.18	20.4365	54.18	21.69
54.48	34.6055	54.48	36.1797		54.28	27.791	54.28	28.8596		54.28	20.4268	54.28	21.7011
54.58	34.6162	54.58	36.1962		54.38	27.7891	54.38	28.8748		54.38	20.4365	54.38	21.7121
54.68	34.6201	54.68	36.2126		54.48	27.8008	54.48	28.89		54.48	20.4307	54.48	21.7231
54.78	34.6182	54.78	36.229		54.58	27.8008	54.58	28.9051		54.58	20.4287	54.58	21.734
54.88	34.6377	54.88	36.2454		54.68	27.8008	54.68	28.9201		54.68	20.4395	54.68	21.7449
54.98	34.6377	54.98	36.2616		54.78	27.8125	54.78	28.9351		54.78	20.4316	54.78	21.7558
55.08	34.6377	55.08	36.2778		54.88	27.8125	54.88	28.9501		54.88	20.4297	54.88	21.7666
55.18	34.6494	55.18	36.294		54.98	27.8232	54.98	28.965		54.98	20.4287	54.98	21.7774
55.28	34.6572	55.28	36.31		55.08	27.8174	55.08	28.9799		55.08	20.4287	55.08	21.7881
55.38	34.665	55.38	36.3261		55.18	27.8193	55.18	28.9947		55.18	20.4287	55.18	21.7988
55.48	34.6592	55.48	36.342		55.28	27.8418	55.28	29.0095		55.28	20.4346	55.28	21.8095
55.58	34.6572	55.58	36.358		55.38	27.8369	55.38	29.0242		55.38	20.4365	55.38	21.8202
55.68	34.6572	55.68	36.3738		55.48	27.8369	55.48	29.0389		55.48	20.4453	55.48	21.8308
55.78	34.6689	55.78	36.3896		55.58	27.8408	55.58	29.0535		55.58	20.4512	55.58	21.8413
55.88	34.668	55.88	36.4053		55.68	27.8486	55.68	29.0681		55.68	20.4492	55.68	21.8519
55.98	34.6855	55.98	36.421		55.78	27.8604	55.78	29.0827		55.78	20.4482	55.78	21.8623
56.08	34.6875	56.08	36.4366		55.88	27.874	55.88	29.0972		55.88	20.4697	55.88	21.8728
56.18	34.6953	56.18	36.4522		55.98	27.8809	55.98	29.1116		55.98	20.4619	55.98	21.8832
56.28	34.7129	56.28	36.4677		56.08	27.8848	56.08	29.126		56.08	20.4756	56.08	21.8936
56.38	34.7266	56.38	36.4832		56.18	27.8955	56.18	29.1404		56.18	20.4697	56.18	21.904
56.48	34.7393	56.48	36.4986		56.28	27.8994	56.28	29.1547		56.28	20.4736	56.28	21.9143
56.58	34.7354	56.58	36.5139		56.38	27.8965	56.38	29.169		56.38	20.46	56.38	21.9246
56.68	34.7432	56.68	36.5292		56.48	27.9102	56.48	29.1832		56.48	20.4814	56.48	21.9348
56.78	34.7627	56.78	36.5444		56.58	27.9063	56.58	29.1974		56.58	20.4961	56.58	21.945
56.88	34.7393	56.88	36.5596		56.68	27.9043	56.68	29.2116		56.68	20.4863	56.68	21.9552
56.98	34.7451	56.98	36.5747		56.78	27.9258	56.78	29.2257		56.78	20.4844	56.78	21.9653
57.08	34.749	57.08	36.5898		56.88	27.9268	56.88	29.2397		56.88	20.4932	56.88	21.9754
57.18	34.7461	57.18	36.6048		56.98	27.9248	56.98	29.2538		56.98	20.498	56.98	21.9855
57.28	34.7656	57.28	36.6197		57.08	27.957	57.08	29.2677		57.08	20.4902	57.08	21.9956
57.38	34.7773	57.38	36.6346		57.18	27.9492	57.18	29.2817		57.18	20.5098	57.18	22.0056
57.48	34.7773	57.48	36.6495		57.28	27.959	57.28	29.2955		57.28	20.5146	57.28	22.0155
57.58	34.7676	57.58	36.6643		57.38	27.9668	57.38	29.3094		57.38	20.5137	57.38	22.0255
57.68	34.7832	57.68	36.679		57.48	27.9658	57.48	29.3232		57.48	20.5059	57.48	22.0354
57.78	34.8096	57.78	36.6937		57.58	27.9834	57.58	29.3369		57.58	20.541	57.58	22.0452
57.88	34.7998	57.88	36.7083		57.68	27.9854	57.68	29.3507		57.68	20.5303	57.68	22.0551
57.98	34.7979	57.98	36.7229		57.78	28.0029	57.78	29.3643		57.78	20.5361	57.78	22.0649
58.08	34.8174	58.08	36.7374		57.88	27.998	57.88	29.378		57.88	20.54	57.88	22.0746
58.18	34.8193	58.18	36.7519		57.98	28.0117	57.98	29.3915		57.98	20.5313	57.98	22.0844
58.28	34.8174	58.28	36.7663		58.08	28.0146	58.08	29.4051		58.08	20.5371	58.08	22.0941
58.38	34.8291	58.38	36.7807		58.18	28.0215	58.18	29.4186		58.18	20.5469	58.18	22.1037
58.48	34.8193	58.48	36.795		58.28	28.0313	58.28	29.4321		58.28	20.5391	58.28	22.1134
58.58	34.8174	58.58	36.8092		58.38	28.0303	58.38	29.4455		58.38	20.5537	58.38	22.123
58.68	34.833	58.68	36.8235		58.48	28.0566	58.48	29.4589		58.48	20.5664	58.48	22.1326
58.78	34.8311	58.78	36.8376		58.58	28.0527	58.58	29.4722		58.58	20.5703	58.58	22.1421
58.88	34.8496	58.88	36.8517		58.68	28.0596	58.68	29.4855		58.68	20.5801	58.68	22.1516
58.98	34.8398	58.98	36.8658		58.78	28.0801	58.78	29.4988		58.78	20.5781	58.78	22.1611
59.08	34.8369	59.08	36.8798		58.88	28.083	58.88	29.512		58.88	20.5869	58.88	22.1705
59.18	34.8662	59.18	36.8937		58.98	28.0957	58.98	29.5251		58.98	20.5869	58.98	22.1799
59.28	34.8643	59.28	36.9076		59.08	28.1191	59.08	29.5383		59.08	20.5967	59.08	22.1893
59.38	34.9082	59.38	36.9215		59.18	28.0908	59.18	29.5514		59.18	20.5811	59.18	22.1986
59.48	34.8994	59.48	36.9353		59.28	28.0703	59.28	29.5644		59.28	20.5615	59.28	22.2079
59.58	34.9023	59.58	36.949		59.38	28.1084	59.38	29.5774		59.38	20.582	59.38	22.2172
59.68	34.9893	59.68	36.9627		59.48	28.1025	59.48	29.5904		59.48	20.582	59.48	22.2265
59.78	35.0556	59.78	36.9764		59.58	28.1436	59.58	29.6033		59.58	20.6963	59.58	22.2357
59.88	34.5723	59.88	36.99		59.68	28.0996	59.68	29.6162		59.68	20.2734	59.68	22.2449
59.98	34.9473	59.98	37.0035		59.78	28.0664	59.78	29.6291		59.78	20.4893	59.78	22.254
60.08	32.5159	60.08	37.017		59.88	28.1318	59.88	29.6419		59.88	20.5225	59.88	22.2631
60.18	37.715	60.18	29.278		59.98	27.6404	59.98	29.6547		59.98	23.4802	59.98	22.2722
60.28	35.9551	60.28	29.2095		60.08	29.0301	60.08	29.6674		60.08	22.3377	60.08	17.9322
60.38	36.6631	60.38	29.1411		60.18	28.7277	60.18	22.2404		60.18	20.9826	60.18	17.8897
60.48	35.9589	60.48	29.073		60.28	29.5381	60.28	22.1961		60.28	21.9707	60.28	17.8472
60.58	35.3545	60.58	29.0049		60.38	28.8037	60.38	22.152		60.38	21.4141	60.38	17.8049
60.68	34.8076	60.68	28.937		60.48	28.3086	60.48	22.1079		60.48	20.8711	60.48	17.7627
60.78	34.5068	60.78	28.8693		60.58	27.8867	60.58	22.0639		60.58	20.5957	60.58	17.7205
60.88	34.2969	60.88	28.8018		60.68	27.7685	60.68	22.02		60.68	20.2812	60.68	17.6785
60.98	34.1143	60.98	28.7343		60.78	27.7695	60.78	21.9761		60.78	20.3174	60.78	17.6366
61.08	33.8984	61.08	28.6671		60.88	27.5703	60.88	21.9324		60.88	20.3701	60.88	17.5947
61.18	33.8945	61.18	28.6		60.98	27.3555	60.98	21.8888		60.98	20.0811	60.98	17.553
61.28	33.7559	61.28	28.5331		61.08	27.0684	61.08	21.8452		61.08	19.919	61.08	17.5114
61.38	33.6602	61.38	28.4663		61.18	26.8867	61.18	21.8017		61.18	19.7998	61.18	17.4698
61.48	33.5078	61.48	28.3997		61.28	26.7754	61.28	21.7584		61.28	19.6963	61.28	17.4284
61.58	33.3652	61.58	28.3332		61.38	26.6816	61.38	21.7151		61.38	19.6807	61.38	17.387
61.68	33.2422	61.68	28.2669		61.48	26.5547	61.48	21.6718		61.48	19.6182	61.48	17.3458
61.78	33.0742	61.78	28.2008		61.58	26.4609	61.58	21.6287		61.58	19.5732	61.58	17.3046
61.88	32.918	61.88	28.1348		61.68	26.2754	61.68	21.5857		61.68	19.4736	61.68	17.2636
61.98	32.7812	61.98	28.0689		61.78	26.1543	61.78	21.5427		61.78	19.2705	61.78	17.2226
62.08	32.623	62.08	28.0032		61.88	25.998	61.88	21.4998		61.88	19.1709	61.88	17.1818
62.18	32.4668	62.18	27.9377		61.98	25.8789	61.98	21.4571		61.98	19.085	61.98	17.141
62.28	32.3184	62.28	27.8723		62.08	25.7959	62.08	21.4144		62.08	18.9717	62.08	17.1004
62.38	32.166	62.38	27.8071		62.18	25.7529	62.18	21.3717		62.18	18.9082	62.18	17.0598
62.48	32.0488	62.48	27.742		62.28	25.6289	62.28	21.3292		62.28	18.8311	62.28	17.0193
62.58	31.9238	62.58	27.6771		62.38	25.498	62.38	21.2868		62.38	18.7705	62.38	16.979
62.68	31.8047	62.68	27.6123		62.48	25.3594	62.48	21.2444		62.48	18.7412	62.48	16.9387
62.78	31.6328	62.78	27.5477		62.58	25.2441	62.58	21.2021		62.58	18.6768	62.58	16.8985
62.88	31.5391	62.88	27.4832		62.68	25.1279	62.68	21.1599		62.68	18.5693	62.68	16.8584
62.98	31.4258	62.98	27.4189		62.78	25.0478	62.78	21.1178		62.78	18.4736	62.78	16.8184
63.08	31.3105	63.08	27.3548		62.88	24.9258	62.88	21.0758		62.88	18.3896	62.88	16.7785
63.18	31.2129	63.18	27.2907		62.98	24.8301	62.98	21.0339		62.98	18.2861	62.98	16.7387
63.28	31.0859	63.28	27.2269		63.08	24.7129	63.08	20.992		63.08	18.1807	63.08	16.699
63.38	30.9902	63.38	27.1631		63.18	24.6367	63.18	20.9502		63.18	18.0684	63.18	16.6594
63.48	30.8125	63.48	27.0996		63.28	24.5469	63.28	20.9085		63.28	17.9775	63.28	16.6199
63.58	30.6836	63.58	27.0362		63.38	24.4512	63.38	20.8669		63.38	17.8945	63.38	16.5805
63.68	30.5508	63.68	26.9729		63.48	24.3652	63.48	20.8254		63.48	17.8076	63.48	16.5411
63.78	30.4258	63.78	26.9098		63.58	24.248	63.58	20.784		63.58	17.7158	63.58	16.5019
63.88	30.291	63.88	26.8468		63.68	24.1523	63.68	20.7426		63.68	17.6396	63.68	16.4627
63.98	30.1602	63.98	26.784		63.78	24.0723	63.78	20.7013		63.78	17.585	63.78	16.4237
64.08	30.0391	64.08	26.7213		63.88	24	63.88	20.6601		63.88	17.5049	63.88	16.3847
64.18	29.9141	64.18	26.6587		63.98	23.9238	63.98	20.619		63.98	17.4346	63.98	16.3459
64.28	29.8184	64.28	26.5964		64.08	23.833	64.08	20.578		64.08	17.3857	64.08	16.3071
64.38	29.707	64.38	26.5341		64.18	23.709	64.18	20.537		64.18	17.3252	64.18	16.2684
64.48	29.584	64.48	26.472		64.28	23.6055	64.28	20.4962		64.28	17.2578	64.28	16.2298
64.58	29.4961	64.58	26.4101		64.38	23.4766	64.38	20.4554		64.38	17.2041	64.38	16.1913
64.68	29.3769	64.68	26.3483		64.48	23.3887	64.48	20.4147		64.48	17.1299	64.48	16.1529
64.78	29.2695	64.78	26.2866		64.58	23.3184	64.58	20.374		64.58	17.0615	64.58	16.1146
64.88	29.1621	64.88	26.2251		64.68	23.2559	64.68	20.3335		64.68	17.0273	64.68	16.0764
64.98	29.041	64.98	26.1637		64.78	23.1543	64.78	20.293		64.78	16.9756	64.78	16.0382
65.08	28.9219	65.08	26.1025		64.88	23.084	64.88	20.2527		64.88	16.8994	64.88	16.0002
65.18	28.8281	65.18	26.0414		64.98	22.9766	64.98	20.2123		64.98	16.8643	64.98	15.9622
65.28	28.7109	65.28	25.9804		65.08	22.8984	65.08	20.1721		65.08	16.8174	65.08	15.9243
65.38	28.5977	65.38	25.9196		65.18	22.834	65.18	20.132		65.18	16.7295	65.18	15.8866
65.48	28.4961	65.48	25.859		65.28	22.7754	65.28	20.0919		65.28	16.6357	65.28	15.8489
65.58	28.4043	65.58	25.7985		65.38	22.7031	65.38	20.0519		65.38	16.5947	65.38	15.8113
65.68	28.293	65.68	25.7381		65.48	22.6367	65.48	20.012		65.48	16.499	65.48	15.7738
65.78	28.1953	65.78	25.6779		65.58	22.5723	65.58	19.9722		65.58	16.4561	65.58	15.7364
65.88	28.0957	65.88	25.6178		65.68	22.457	65.68	19.9325		65.68	16.4053	65.68	15.699
65.98	27.9941	65.98	25.5578		65.78	22.3652	65.78	19.8928		65.78	16.3467	65.78	15.6618
66.08	27.918	66.08	25.498		65.88	22.2891	65.88	19.8532		65.88	16.2705	65.88	15.6246
66.18	27.8398	66.18	25.4383		65.98	22.1836	65.98	19.8137		65.98	16.1846	65.98	15.5876
66.28	27.7266	66.28	25.3788		66.08	22.0898	66.08	19.7743		66.08	16.1143	66.08	15.5506
66.38	27.6133	66.38	25.3194		66.18	21.9902	66.18	19.7349		66.18	16.0498	66.18	15.5137
66.48	27.5156	66.48	25.2602		66.28	21.8867	66.28	19.6956		66.28	15.9951	66.28	15.4769
66.58	27.4082	66.58	25.201		66.38	21.8027	66.38	19.6565		66.38	15.9443	66.38	15.4402
66.68	27.3184	66.68	25.1421		66.48	21.7383	66.48	19.6173		66.48	15.8955	66.48	15.4036
66.78	27.2207	66.78	25.0832		66.58	21.6426	66.58	19.5783		66.58	15.8564	66.58	15.367
66.88	27.1074	66.88	25.0245		66.68	21.5371	66.68	19.5393		66.68	15.7803	66.68	15.3306
66.98	27.0215	66.98	24.966		66.78	21.4766	66.78	19.5005		66.78	15.7158	66.78	15.2942
67.08	26.9355	67.08	24.9075		66.88	21.3945	66.88	19.4616		66.88	15.6846	66.88	15.2579
67.18	26.8691	67.18	24.8492		66.98	21.3066	66.98	19.4229		66.98	15.6357	66.98	15.2217
67.28	26.7715	67.28	24.7911		67.08	21.25	67.08	19.3843		67.08	15.6084	67.08	15.1856
67.38	26.6973	67.38	24.7331		67.18	21.2051	67.18	19.3457		67.18	15.5596	67.18	15.1496
67.48	26.6309	67.48	24.6752		67.28	21.1191	67.28	19.3072		67.28	15.4854	67.28	15.1137
67.58	26.5469	67.58	24.6174		67.38	21.0547	67.38	19.2688		67.38	15.4326	67.38	15.0778
67.68	26.4434	67.68	24.5598		67.48	20.9492	67.48	19.2304		67.48	15.3779	67.48	15.042
67.78	26.3223	67.78	24.5024		67.58	20.8516	67.58	19.1922		67.58	15.292	67.58	15.0064
67.88	26.2227	67.88	24.445		67.68	20.7754	67.68	19.154		67.68	15.2217	67.68	14.9708
67.98	26.0957	67.98	24.3878		67.78	20.7148	67.78	19.1158		67.78	15.1592	67.78	14.9353
68.08	25.9512	68.08	24.3307		67.88	20.6621	67.88	19.0778		67.88	15.0771	67.88	14.8998
68.18	25.8457	68.18	24.2738		67.98	20.5859	67.98	19.0398		67.98	15.0088	67.98	14.8645
68.28	25.7715	68.28	24.217		68.08	20.5254	68.08	19.0019		68.08	14.9365	68.08	14.8292
68.38	25.666	68.38	24.1603		68.18	20.4766	68.18	18.9641		68.18	14.8623	68.18	14.794
68.48	25.5264	68.48	24.1038		68.28	20.459	68.28	18.9264		68.28	14.792	68.28	14.7589
68.58	25.4492	68.58	24.0474		68.38	20.3945	68.38	18.8887		68.38	14.7021	68.38	14.7239
68.68	25.3633	68.68	23.9911		68.48	20.3242	68.48	18.8511		68.48	14.6279	68.48	14.689
68.78	25.2969	68.78	23.9349		68.58	20.2559	68.58	18.8136		68.58	14.5732	68.58	14.6542
68.88	25.2344	68.88	23.8789		68.68	20.1602	68.68	18.7762		68.68	14.5107	68.68	14.6194
68.98	25.1719	68.98	23.823		68.78	20.0752	68.78	18.7388		68.78	14.4053	68.78	14.5847
69.08	25.0996	69.08	23.7673		68.88	20.0254	68.88	18.7015		68.88	14.3467	68.88	14.5501
69.18	25.1172	69.18	23.7117		68.98	19.9219	68.98	18.6643		68.98	14.3018	68.98	14.5156
69.28	25.1055	69.28	23.6562		69.08	19.8242	69.08	18.6272		69.08	14.3135	69.08	14.4812
69.38	25.0254	69.38	23.6008		69.18	19.7676	69.18	18.5901		69.18	14.4609	69.18	14.4468
69.48	25.0234	69.48	23.5456		69.28	19.6699	69.28	18.5531		69.28	14.5566	69.28	14.4125
69.58	24.9512	69.58	23.4905		69.38	19.5859	69.38	18.5162		69.38	14.5713	69.38	14.3784
69.68	24.8437	69.68	23.4355		69.48	19.4805	69.48	18.4793		69.48	14.5537	69.48	14.3443
69.78	24.7461	69.78	23.3807		69.58	19.377	69.58	18.4426		69.58	14.3936	69.58	14.3102
69.88	24.6338	69.88	23.326		69.68	19.2676	69.68	18.4059		69.68	14.2939	69.68	14.2763
69.98	24.5332	69.98	23.2714		69.78	19.2109	69.78	18.3692		69.78	14.2139	69.78	14.2424
70.08	24.3984	70.08	23.2169		69.88	19.1113	69.88	18.3327		69.88	14.1318	69.88	14.2086
70.18	24.3125	70.18	23.1626		69.98	19.0625	69.98	18.2962		69.98	14.0059	69.98	14.1749
70.28	24.2158	70.28	23.1084		70.08	19.0234	70.08	18.2598		70.08	13.9443	70.08	14.1413
70.38	24.0996	70.38	23.0543		70.18	18.9805	70.18	18.2235		70.18	13.876	70.18	14.1078
70.48	24.0059	70.48	23.0003		70.28	18.9795	70.28	18.1872		70.28	13.8135	70.28	14.0743
70.58	23.8691	70.58	22.9465		70.38	18.9609	70.38	18.151		70.38	13.7373	70.38	14.0409
70.68	23.7871	70.68	22.8928		70.48	18.8809	70.48	18.1149		70.48	13.6377	70.48	14.0076
70.78	23.7148	70.78	22.8392		70.58	18.8516	70.58	18.0788		70.58	13.5771	70.58	13.9744
70.88	23.6543	70.88	22.7858		70.68	18.8027	70.68	18.0429		70.68	13.5654	70.68	13.9412
70.98	23.5977	70.98	22.7324		70.78	18.7559	70.78	18.0069		70.78	13.5088	70.78	13.9081
71.08	23.5137	71.08	22.6792		70.88	18.6875	70.88	17.9711		70.88	13.4463	70.88	13.8751
71.18	23.4258	71.18	22.6262		70.98	18.6328	70.98	17.9353		70.98	13.4072	70.98	13.8422
71.28	23.3105	71.28	22.5732		71.08	18.5703	71.08	17.8997		71.08	13.3564	71.08	13.8094
71.38	23.2402	71.38	22.5204		71.18	18.5137	71.18	17.864		71.18	13.3506	71.18	13.7766
71.48	23.1875	71.48	22.4677		71.28	18.4395	71.28	17.8285		71.28	13.2803	71.28	13.744
71.58	23.1016	71.58	22.4151		71.38	18.3828	71.38	17.793		71.38	13.2158	71.38	13.7114
71.68	23.0059	71.68	22.3627		71.48	18.3262	71.48	17.7576		71.48	13.1748	71.48	13.6788
71.78	22.9063	71.78	22.3103		71.58	18.249	71.58	17.7223		71.58	13.1162	71.58	13.6464
71.88	22.8125	71.88	22.2581		71.68	18.1855	71.68	17.687		71.68	13.0732	71.68	13.614
71.98	22.6953	71.98	22.206		71.78	18.1543	71.78	17.6518		71.78	12.9932	71.78	13.5817
72.08	22.6152	72.08	22.154		71.88	18.1172	71.88	17.6167		71.88	12.9814	71.88	13.5495
72.18	22.5273	72.18	22.1022		71.98	18.0684	71.98	17.5816		71.98	12.9287	71.98	13.5174
72.28	22.4404	72.28	22.0505		72.08	18.0195	72.08	17.5466		72.08	12.8955	72.08	13.4853
72.38	22.3848	72.38	21.9989		72.18	17.9531	72.18	17.5117		72.18	12.8486	72.18	13.4533
72.48	22.3262	72.48	21.9474		72.28	17.8418	72.28	17.4769		72.28	12.8311	72.28	13.4214
72.58	22.293	72.58	21.896		72.38	17.7891	72.38	17.4421		72.38	12.7842	72.38	13.3895
72.68	22.2773	72.68	21.8448		72.48	17.7129	72.48	17.4074		72.48	12.7041	72.48	13.3578
72.78	22.1855	72.78	21.7937		72.58	17.625	72.58	17.3727		72.58	12.6475	72.58	13.3261
72.88	22.2041	72.88	21.7427		72.68	17.6016	72.68	17.3382		72.68	12.6387	72.68	13.2945
72.98	22.1934	72.98	21.6918		72.78	17.4112	72.78	17.3037		72.78	12.6191	72.78	13.2629
73.08	22.0225	73.08	21.641		72.88	17.7754	72.88	17.2692		72.88	12.5772	72.88	13.2315
73.18	21.8789	73.18	21.5904		72.98	17.5273	72.98	17.2349		72.98	12.3818	72.98	13.2001
73.28	21.7295	73.28	21.5398		73.08	17.4082	73.08	17.2006		73.08	12.3633	73.08	13.1688
73.38	21.5879	73.38	21.4894		73.18	17.6269	73.18	17.1663		73.18	12.375	73.18	13.1375
73.48	21.499	73.48	21.4391		73.28	17.3975	73.28	17.1322		73.28	12.3799	73.28	13.1064
73.58	21.4746	73.58	21.389		73.38	17.3057	73.38	17.0981		73.38	12.2998	73.38	13.0753
73.68	21.4707	73.68	21.3389		73.48	17.2461	73.48	17.064		73.48	12.2617	73.48	13.0443
73.78	21.3975	73.78	21.289		73.58	17.1611	73.58	17.0301		73.58	12.2402	73.58	13.0133
73.88	21.3203	73.88	21.2392		73.68	17.1172	73.68	16.9962		73.68	12.1621	73.68	12.9825
73.98	21.2617	73.98	21.1894		73.78	17.1103	73.78	16.9624		73.78	12.1611	73.78	12.9517
74.08	21.2246	74.08	21.1399		73.88	17.0635	73.88	16.9286		73.88	12.1397	73.88	12.9209
74.18	21.1992	74.18	21.0904		73.98	17.002	73.98	16.8949		73.98	12.1055	73.98	12.8903
74.28	21.1504	74.28	21.041		74.08	16.9297	74.08	16.8613		74.08	12.0674	74.08	12.8597
74.38	21.123	74.38	20.9918		74.18	16.8594	74.18	16.8278		74.18	12.0273	74.18	12.8292
74.48	21.0469	74.48	20.9427		74.28	16.7793	74.28	16.7943		74.28	11.9912	74.28	12.7988
74.58	20.9492	74.58	20.8936		74.38	16.752	74.38	16.7608		74.38	11.9834	74.38	12.7684
74.68	20.877	74.68	20.8448		74.48	16.6934	74.48	16.7275		74.48	11.9463	74.48	12.7381
74.78	20.8125	74.78	20.796		74.58	16.6543	74.58	16.6942		74.58	11.915	74.58	12.7079
74.88	20.7207	74.88	20.7473		74.68	16.6035	74.68	16.661		74.68	11.8936	74.68	12.6778
74.98	20.6367	74.98	20.6988		74.78	16.5664	74.78	16.6278		74.78	11.8594	74.78	12.6477
75.08	20.543	75.08	20.6503		74.88	16.5273	74.88	16.5947		74.88	11.8096	74.88	12.6177
75.18	20.4844	75.18	20.602		74.98	16.4941	74.98	16.5617		74.98	11.7568	74.98	12.5878
75.28	20.3945	75.28	20.5538		75.08	16.459	75.08	16.5288		75.08	11.7295	75.08	12.5579
75.38	20.332	75.38	20.5057		75.18	16.4297	75.18	16.4959		75.18	11.7148	75.18	12.5281
75.48	20.2754	75.48	20.4577		75.28	16.375	75.28	16.463		75.28	11.6768	75.28	12.4984
75.58	20.1992	75.58	20.4098		75.38	16.3613	75.38	16.4303		75.38	11.626	75.38	12.4687
75.68	20.1289	75.68	20.362		75.48	16.3154	75.48	16.3976		75.48	11.5889	75.48	12.4392
75.78	20.0625	75.78	20.3144		75.58	16.2676	75.58	16.3649		75.58	11.5479	75.58	12.4097
75.88	19.9902	75.88	20.2668		75.68	16.2207	75.68	16.3324		75.68	11.5029	75.68	12.3802
75.98	19.9141	75.98	20.2194		75.78	16.1934	75.78	16.2999		75.78	11.458	75.78	12.3508
76.08	19.8477	76.08	20.1721		75.88	16.1309	75.88	16.2674		75.88	11.3896	75.88	12.3215
76.18	19.7871	76.18	20.1249		75.98	16.0469	75.98	16.2351		75.98	11.335	75.98	12.2923
76.28	19.6855	76.28	20.0778		76.08	16.0078	76.08	16.2028		76.08	11.2979	76.08	12.2632
76.38	19.6191	76.38	20.0308		76.18	15.9453	76.18	16.1705		76.18	11.251	76.18	12.2341
76.48	19.5488	76.48	19.9839		76.28	15.8789	76.28	16.1383		76.28	11.2217	76.28	12.205
76.58	19.4707	76.58	19.9372		76.38	15.833	76.38	16.1062		76.38	11.1865	76.38	12.1761
76.68	19.4082	76.68	19.8905		76.48	15.7734	76.48	16.0742		76.48	11.1475	76.48	12.1472
76.78	19.3633	76.78	19.844		76.58	15.7227	76.58	16.0422		76.58	11.1299	76.58	12.1184
76.88	19.3086	76.88	19.7975		76.68	15.6895	76.68	16.0103		76.68	11.083	76.68	12.0896
76.98	19.252	76.98	19.7512		76.78	15.667	76.78	15.9784		76.78	11.0518	76.78	12.061
77.08	19.1797	77.08	19.705		76.88	15.6172	76.88	15.9466		76.88	11.0049	76.88	12.0324
77.18	19.1367	77.18	19.6588		76.98	15.6016	76.98	15.9149		76.98	10.9746	76.98	12.0038
77.28	19.0859	77.28	19.6128		77.08	15.5664	77.08	15.8832		77.08	10.9717	77.08	11.9753
77.38	19.0332	77.38	19.5669		77.18	15.5547	77.18	15.8516		77.18	10.9092	77.18	11.9469
77.48	18.9883	77.48	19.5211		77.28	15.5039	77.28	15.82		77.28	10.874	77.28	11.9186
77.58	18.9102	77.58	19.4755		77.38	15.4854	77.38	15.7886		77.38	10.8447	77.38	11.8903
77.68	18.8516	77.68	19.4299		77.48	15.4531	77.48	15.7571		77.48	10.7939	77.48	11.8621
77.78	18.8008	77.78	19.3844		77.58	15.4023	77.58	15.7258		77.58	10.7568	77.58	11.834
77.88	18.7168	77.88	19.3391		77.68	15.3574	77.68	15.6945		77.68	10.7002	77.68	11.8059
77.98	18.6328	77.98	19.2938		77.78	15.2559	77.78	15.6633		77.78	10.6689	77.78	11.7779
78.08	18.6016	78.08	19.2486		77.88	15.207	77.88	15.6321		77.88	10.6475	77.88	11.75
78.18	18.5312	78.18	19.2036		77.98	15.1367	77.98	15.601		77.98	10.6143	77.98	11.7221
78.28	18.4531	78.28	19.1586		78.08	15.082	78.08	15.5699		78.08	10.6045	78.08	11.6943
78.38	18.4102	78.38	19.1138		78.18	15.0254	78.18	15.5389		78.18	10.5576	78.18	11.6665
78.48	18.3691	78.48	19.0691		78.28	14.9746	78.28	15.508		78.28	10.5146	78.28	11.6389
78.58	18.3027	78.58	19.0245		78.38	14.9375	78.38	15.4772		78.38	10.4854	78.38	11.6112
78.68	18.2832	78.68	18.9799		78.48	14.8633	78.48	15.4464		78.48	10.4268	78.48	11.5837
78.78	18.2402	78.78	18.9355		78.58	14.8086	78.58	15.4156		78.58	10.4072	78.58	11.5562
78.88	18.2129	78.88	18.8912		78.68	14.7422	78.68	15.3849		78.68	10.3682	78.68	11.5288
78.98	18.1621	78.98	18.847		78.78	14.7383	78.78	15.3543		78.78	10.3271	78.78	11.5015
79.08	18.1191	79.08	18.8029		78.88	14.6914	78.88	15.3238		78.88	10.2939	78.88	11.4742
79.18	18.0801	79.18	18.7589		78.98	14.6826	78.98	15.2933		78.98	10.2627	78.98	11.447
79.28	18.0391	79.28	18.715		79.08	14.6621	79.08	15.2628		79.08	10.2158	79.08	11.4198
79.38	17.998	79.38	18.6712		79.18	14.6348	79.18	15.2325		79.18	10.1768	79.18	11.3927
79.48	17.9434	79.48	18.6275		79.28	14.6074	79.28	15.2022		79.28	10.1357	79.28	11.3657
79.58	17.8711	79.58	18.5839		79.38	14.5645	79.38	15.1719		79.38	10.1143	79.38	11.3387
79.68	17.8281	79.68	18.5404		79.48	14.5371	79.48	15.1417		79.48	10.0752	79.48	11.3118
79.78	17.7793	79.78	18.497		79.58	14.5039	79.58	15.1116		79.58	10.0342	79.58	11.285
79.88	17.7227	79.88	18.4537		79.68	14.4766	79.68	15.0815		79.68	10.0068	79.68	11.2582
79.98	17.6953	79.98	18.4105		79.78	14.4219	79.78	15.0515		79.78	9.9834	79.78	11.2315
80.08	17.6738	80.08	18.3675		79.88	14.3633	79.88	15.0215		79.88	9.95605	79.88	11.2049
80.18	17.6113	80.18	18.3245		79.98	14.334	79.98	14.9917		79.98	9.91699	79.98	11.1783
80.28	17.5527	80.28	18.2816		80.08	14.3086	80.08	14.9618		80.08	9.88379	80.08	11.1518
80.38	17.4727	80.38	18.2388		80.18	14.2578	80.18	14.932		80.18	9.85449	80.18	11.1253
80.48	17.4102	80.48	18.1961		80.28	14.2031	80.28	14.9023		80.28	9.82324	80.28	11.0989
80.58	17.3516	80.58	18.1535		80.38	14.168	80.38	14.8727		80.38	9.80371	80.38	11.0726
80.68	17.2852	80.68	18.1111		80.48	14.125	80.48	14.8431		80.48	9.78418	80.48	11.0463
80.78	17.2207	80.78	18.0687		80.58	14.084	80.58	14.8135		80.58	9.77246	80.58	11.0201
80.88	17.1875	80.88	18.0264		80.68	14.041	80.68	14.7841		80.68	9.76465	80.68	10.994
80.98	17.1504	80.98	17.9842		80.78	13.9766	80.78	14.7546		80.78	9.73731	80.78	10.9679
81.08	17.0801	81.08	17.9421		80.88	13.9512	80.88	14.7253		80.88	9.70605	80.88	10.9419
81.18	17.0469	81.18	17.9001		80.98	13.9141	80.98	14.696		80.98	9.69238	80.98	10.9159
81.28	16.9805	81.28	17.8582		81.08	13.8828	81.08	14.6667		81.08	9.66699	81.08	10.89
81.38	16.9004	81.38	17.8164		81.18	13.8555	81.18	14.6375		81.18	9.62793	81.18	10.8642
81.48	16.8359	81.48	17.7747		81.28	13.8105	81.28	14.6084		81.28	9.59277	81.28	10.8384
81.58	16.8281	81.58	17.7331		81.38	13.7754	81.38	14.5793		81.38	9.56543	81.38	10.8127
81.68	16.7793	81.68	17.6916		81.48	13.7637	81.48	14.5503		81.48	9.5459	81.48	10.7871
81.78	16.7383	81.78	17.6502		81.58	13.7051	81.58	14.5214		81.58	9.50098	81.58	10.7615
81.88	16.6816	81.88	17.6089		81.68	13.6621	81.68	14.4925		81.68	9.45801	81.68	10.736
81.98	16.6387	81.98	17.5677		81.78	13.6367	81.78	14.4636		81.78	9.42481	81.78	10.7105
82.08	16.5723	82.08	17.5266		81.88	13.5957	81.88	14.4349		81.88	9.38574	81.88	10.6851
82.18	16.5	82.18	17.4856		81.98	13.5645	81.98	14.4061		81.98	9.33691	81.98	10.6597
82.28	16.4492	82.28	17.4447		82.08	13.5234	82.08	14.3775		82.08	9.28613	82.08	10.6345
82.38	16.4082	82.38	17.4039		82.18	13.4824	82.18	14.3488		82.18	9.2373	82.18	10.6092
82.48	16.373	82.48	17.3631		82.28	13.4688	82.28	14.3203		82.28	9.20996	82.28	10.5841
82.58	16.3379	82.58	17.3225		82.38	13.4102	82.38	14.2918		82.38	9.19434	82.38	10.559
82.68	16.2676	82.68	17.2819		82.48	13.3984	82.48	14.2634		82.48	9.16699	82.48	10.5339
82.78	16.2207	82.78	17.2415		82.58	13.3516	82.58	14.235		82.58	9.16308	82.58	10.5089
82.88	16.1914	82.88	17.2012		82.68	13.3066	82.68	14.2066		82.68	9.14746	82.68	10.484
82.98	16.1719	82.98	17.1609		82.78	13.2734	82.78	14.1784		82.78	9.11816	82.78	10.4591
83.08	16.123	83.08	17.1207		82.88	13.2285	82.88	14.1502		82.88	9.09277	82.88	10.4343
83.18	16.0645	83.18	17.0807		82.98	13.1953	82.98	14.122		82.98	9.05566	82.98	10.4096
83.28	16.0273	83.28	17.0407		83.08	13.166	83.08	14.0939		83.08	9.02637	83.08	10.3849
83.38	15.9902	83.38	17.0008		83.18	13.1152	83.18	14.0658		83.18	9.0127	83.18	10.3602
83.48	15.9434	83.48	16.961		83.28	13.1016	83.28	14.0379		83.28	8.97754	83.28	10.3357
83.58	15.8887	83.58	16.9213		83.38	13.0684	83.38	14.0099		83.38	8.96387	83.38	10.3111
83.68	15.8242	83.68	16.8817		83.48	13.043	83.48	13.982		83.48	8.94629	83.48	10.2867
83.78	15.7988	83.78	16.8422		83.58	12.9941	83.58	13.9542		83.58	8.91699	83.58	10.2623
83.88	15.7715	83.88	16.8028		83.68	12.9609	83.68	13.9264		83.68	8.88574	83.68	10.2379
83.98	15.7402	83.98	16.7635		83.78	12.9141	83.78	13.8987		83.78	8.90137	83.78	10.2136
84.08	15.6973	84.08	16.7243		83.88	12.8809	83.88	13.8711		83.88	8.87207	83.88	10.1894
84.18	15.6523	84.18	16.6851		83.98	12.8301	83.98	13.8435		83.98	8.84863	83.98	10.1652
84.28	15.6211	84.28	16.6461		84.08	12.793	84.08	13.8159		84.08	8.81738	84.08	10.1411
84.38	15.5703	84.38	16.6071		84.18	12.7656	84.18	13.7884		84.18	8.79004	84.18	10.1171
84.48	15.5195	84.48	16.5683		84.28	12.7344	84.28	13.761		84.28	8.76074	84.28	10.0931
84.58	15.4746	84.58	16.5295		84.38	12.6895	84.38	13.7336		84.38	8.74902	84.38	10.0691
84.68	15.4395	84.68	16.4908		84.48	12.6562	84.48	13.7063		84.48	8.72754	84.48	10.0452
84.78	15.3828	84.78	16.4522		84.58	12.6289	84.58	13.679		84.58	8.68652	84.58	10.0214
84.88	15.3125	84.88	16.4137		84.68	12.582	84.68	13.6518		84.68	8.66699	84.68	9.99764
84.98	15.2617	84.98	16.3753		84.78	12.5742	84.78	13.6246		84.78	8.64355	84.78	9.97393
85.08	15.2383	85.08	16.337		84.88	12.5469	84.88	13.5975		84.88	8.62402	84.88	9.95027
85.18	15.1914	85.18	16.2987		84.98	12.5195	84.98	13.5704		84.98	8.60644	84.98	9.92666
85.28	15.1621	85.28	16.2606		85.08	12.4922	85.08	13.5434		85.08	8.58496	85.08	9.90312
85.38	15.1074	85.38	16.2225		85.18	12.4746	85.18	13.5165		85.18	8.58301	85.18	9.87962
85.48	15.0449	85.48	16.1846		85.28	12.4434	85.28	13.4896		85.28	8.5498	85.28	9.85619
85.58	14.9922	85.58	16.1467		85.38	12.416	85.38	13.4627		85.38	8.51856	85.38	9.83281
85.68	14.9531	85.68	16.1089		85.48	12.3984	85.48	13.4359		85.48	8.47363	85.48	9.80948
85.78	14.9102	85.78	16.0712		85.58	12.3652	85.58	13.4092		85.58	8.47363	85.58	9.78621
85.88	14.8613	85.88	16.0336		85.68	12.3164	85.68	13.3825		85.68	8.43066	85.68	9.763
85.98	14.8125	85.98	15.9961		85.78	12.2969	85.78	13.3559		85.78	8.41504	85.78	9.73984
86.08	14.7715	86.08	15.9586		85.88	12.2637	85.88	13.3293		85.88	8.39551	85.88	9.71673
86.18	14.7051	86.18	15.9213		85.98	12.2344	85.98	13.3028		85.98	8.36816	85.98	9.69368
86.28	14.6602	86.28	15.884		86.08	12.2187	86.08	13.2763		86.08	8.34473	86.08	9.67069
86.38	14.6387	86.38	15.8469		86.18	12.1836	86.18	13.2499		86.18	8.32422	86.18	9.64775
86.48	14.5996	86.48	15.8098		86.28	12.1445	86.28	13.2235		86.28	8.29395	86.28	9.62486
86.58	14.5586	86.58	15.7728		86.38	12.0938	86.38	13.1972		86.38	8.25879	86.38	9.60203
86.68	14.5117	86.68	15.7359		86.48	12.0488	86.48	13.1709		86.48	8.24316	86.48	9.57925
86.78	14.4727	86.78	15.699		86.58	12.0156	86.58	13.1447		86.58	8.23535	86.58	9.55653
86.88	14.4277	86.88	15.6623		86.68	11.9766	86.68	13.1186		86.68	8.21777	86.68	9.53386
86.98	14.3887	86.98	15.6256		86.78	11.9336	86.78	13.0925		86.78	8.18067	86.78	9.51124
87.08	14.3418	87.08	15.5891		86.88	11.9062	86.88	13.0664		86.88	8.15723	86.88	9.48868
87.18	14.3301	87.18	15.5526		86.98	11.8828	86.98	13.0404		86.98	8.12793	86.98	9.46617
87.28	14.291	87.28	15.5162		87.08	11.8555	87.08	13.0145		87.08	8.10254	87.08	9.44372
87.38	14.25	87.38	15.4799		87.18	11.8301	87.18	12.9886		87.18	8.07715	87.18	9.42131
87.48	14.2168	87.48	15.4437		87.28	11.7969	87.28	12.9627		87.28	8.05957	87.28	9.39896
87.58	14.1816	87.58	15.4075		87.38	11.7754	87.38	12.9369		87.38	8.03223	87.38	9.37667
87.68	14.127	87.68	15.3715		87.48	11.7402	87.48	12.9112		87.48	8.03418	87.48	9.35442
87.78	14.084	87.78	15.3355		87.58	11.7148	87.58	12.8855		87.58	8.03418	87.58	9.33223
87.88	14.0508	87.88	15.2996		87.68	11.707	87.68	12.8598		87.68	8.00684	87.68	9.3101
87.98	13.9844	87.98	15.2638		87.78	11.6953	87.78	12.8343		87.78	7.99316	87.78	9.28801
88.08	13.959	88.08	15.2281		87.88	11.6777	87.88	12.8087		87.88	7.96973	87.88	9.26598
88.18	13.9082	88.18	15.1924		87.98	11.6738	87.98	12.7832		87.98	7.93457	87.98	9.244
88.28	13.8613	88.28	15.1569		88.08	11.6563	88.08	12.7578		88.08	7.90527	88.08	9.22207
88.38	13.8164	88.38	15.1214		88.18	11.623	88.18	12.7324		88.18	7.88574	88.18	9.20019
88.48	13.7715	88.48	15.086		88.28	11.6035	88.28	12.7071		88.28	7.86621	88.28	9.17837
88.58	13.7402	88.58	15.0507		88.38	11.5684	88.38	12.6818		88.38	7.85254	88.38	9.1566
88.68	13.6973	88.68	15.0155		88.48	11.5449	88.48	12.6565		88.48	7.8291	88.48	9.13487
88.78	13.6699	88.78	14.9803		88.58	11.5215	88.58	12.6313		88.58	7.7959	88.58	9.11321
88.88	13.6367	88.88	14.9453		88.68	11.5078	88.68	12.6062		88.68	7.77637	88.68	9.09159
88.98	13.5996	88.98	14.9103		88.78	11.4668	88.78	12.5811		88.78	7.7627	88.78	9.07002
89.08	13.5469	89.08	14.8754		88.88	11.4375	88.88	12.5561		88.88	7.74512	88.88	9.0485
89.18	13.502	89.18	14.8406		88.98	11.4121	88.98	12.5311		88.98	7.71387	88.98	9.02704
89.28	13.4434	89.28	14.8059		89.08	11.3867	89.08	12.5062		89.08	7.69824	89.08	9.00563
89.38	13.418	89.38	14.7712		89.18	11.3633	89.18	12.4813		89.18	7.65723	89.18	8.98426
89.48	13.3789	89.48	14.7367		89.28	11.3359	89.28	12.4564		89.28	7.64551	89.28	8.96295
89.58	13.3301	89.58	14.7022		89.38	11.3066	89.38	12.4317		89.38	7.63379	89.38	8.94169
89.68	13.3047	89.68	14.6678		89.48	11.2832	89.48	12.4069		89.48	7.60254	89.48	8.92048
89.78	13.2891	89.78	14.6334		89.58	11.2559	89.58	12.3822		89.58	7.55957	89.58	8.89932
89.88	13.2402	89.88	14.5992		89.68	11.209	89.68	12.3576		89.68	7.54394	89.68	8.8782
89.98	13.2266	89.98	14.565		89.78	11.1777	89.78	12.333		89.78	7.53223	89.78	8.85714
90.08	13.1934	90.08	14.5309		89.88	11.1543	89.88	12.3084		89.88	7.50488	89.88	8.83613
90.18	13.1504	90.18	14.4969		89.98	11.1348	89.98	12.284		89.98	7.49316	89.98	8.81517
90.28	13.1367	90.28	14.463		90.08	11.1074	90.08	12.2595		90.08	7.46582	90.08	8.79426
90.38	13.0898	90.38	14.4292		90.18	11.1035	90.18	12.2351		90.18	7.45215	90.18	8.7734
90.48	13.0625	90.48	14.3954		90.28	11.0723	90.28	12.2108		90.28	7.4248	90.28	8.75259
90.58	13.0391	90.58	14.3617		90.38	11.0488	90.38	12.1865		90.38	7.41504	90.38	8.73183
90.68	13.0137	90.68	14.3281		90.48	11.0254	90.48	12.1622		90.48	7.40527	90.48	8.71111
90.78	12.9707	90.78	14.2946		90.58	10.9785	90.58	12.138		90.58	7.38574	90.58	8.69045
90.88	12.9336	90.88	14.2611		90.68	10.9707	90.68	12.1139		90.68	7.36621	90.68	8.66983
90.98	12.9063	90.98	14.2277		90.78	10.9453	90.78	12.0897		90.78	7.33301	90.78	8.64926
91.08	12.877	91.08	14.1944		90.88	10.8926	90.88	12.0657		90.88	7.31348	90.88	8.62875
91.18	12.8516	91.18	14.1612		90.98	10.8848	90.98	12.0417		90.98	7.28809	90.98	8.60828
91.28	12.832	91.28	14.1281		91.08	10.8574	91.08	12.0177		91.08	7.26465	91.08	8.58786
91.38	12.8105	91.38	14.095		91.18	10.834	91.18	11.9938		91.18	7.2334	91.18	8.56749
91.48	12.748	91.48	14.062		91.28	10.8145	91.28	11.9699		91.28	7.21777	91.28	8.54716
91.58	12.709	91.58	14.0291		91.38	10.7676	91.38	11.9461		91.38	7.19434	91.38	8.52689
91.68	12.6895	91.68	13.9963		91.48	10.7363	91.48	11.9223		91.48	7.17676	91.48	8.50666
91.78	12.6504	91.78	13.9635		91.58	10.709	91.58	11.8986		91.58	7.16699	91.58	8.48648
91.88	12.623	91.88	13.9309		91.68	10.6836	91.68	11.8749		91.68	7.15137	91.68	8.46635
91.98	12.5996	91.98	13.8983		91.78	10.6563	91.78	11.8513		91.78	7.11817	91.78	8.44626
92.08	12.5527	92.08	13.8657		91.88	10.6445	91.88	11.8277		91.88	7.11816	91.88	8.42623
92.18	12.5215	92.18	13.8333		91.98	10.6348	91.98	11.8042		91.98	7.08887	91.98	8.40624
92.28	12.4961	92.28	13.8009		92.08	10.5977	92.08	11.7807		92.08	7.07129	92.08	8.3863
92.38	12.4531	92.38	13.7686		92.18	10.5664	92.18	11.7572		92.18	7.05762	92.18	8.36641
92.48	12.4199	92.48	13.7364		92.28	10.5391	92.28	11.7338		92.28	7.02442	92.28	8.34656
92.58	12.3828	92.58	13.7042		92.38	10.5137	92.38	11.7105		92.38	6.99512	92.38	8.32676
92.68	12.3594	92.68	13.6722		92.48	10.4922	92.48	11.6872		92.48	6.99707	92.48	8.30701
92.78	12.334	92.78	13.6402		92.58	10.4746	92.58	11.6639		92.58	6.9873	92.58	8.2873
92.88	12.3008	92.88	13.6083		92.68	10.4629	92.68	11.6407		92.68	6.96191	92.68	8.26764
92.98	12.2773	92.98	13.5764		92.78	10.4473	92.78	11.6176		92.78	6.92676	92.78	8.24803
93.08	12.248	93.08	13.5446		92.88	10.4141	92.88	11.5944		92.88	6.88574	92.88	8.22846
93.18	12.2168	93.18	13.5129		92.98	10.4062	92.98	11.5714		92.98	6.87793	92.98	8.20894
93.28	12.209	93.28	13.4813		93.08	10.4023	93.08	11.5483		93.08	6.85254	93.08	8.18947
93.38	12.1777	93.38	13.4498		93.18	10.3867	93.18	11.5254		93.18	6.80566	93.18	8.17004
93.48	12.1523	93.48	13.4183		93.28	10.3691	93.28	11.5024		93.28	6.7959	93.28	8.15066
93.58	12.0996	93.58	13.3869		93.38	10.3535	93.38	11.4795		93.38	6.79394	93.38	8.13133
93.68	12.0703	93.68	13.3556		93.48	10.3047	93.48	11.4567		93.48	6.77246	93.48	8.11204
93.78	12.0293	93.78	13.3243		93.58	10.3027	93.58	11.4339		93.58	6.75488	93.58	8.0928
93.88	12.002	93.88	13.2931		93.68	10.2852	93.68	11.4111		93.68	6.7334	93.68	8.0736
93.98	11.9531	93.98	13.262		93.78	10.2832	93.78	11.3884		93.78	6.72559	93.78	8.05445
94.08	11.9082	94.08	13.231		93.88	10.2656	93.88	11.3658		93.88	6.71387	93.88	8.03534
94.18	11.8809	94.18	13.2		93.98	10.2344	93.98	11.3431		93.98	6.67676	93.98	8.01628
94.28	11.8496	94.28	13.1691		94.08	10.2266	94.08	11.3206		94.08	6.66699	94.08	7.99726
94.38	11.8086	94.38	13.1383		94.18	10.1953	94.18	11.298		94.18	6.65527	94.18	7.97829
94.48	11.7676	94.48	13.1075		94.28	10.1563	94.28	11.2756		94.28	6.64551	94.28	7.95937
94.58	11.7168	94.58	13.0769		94.38	10.1172	94.38	11.2531		94.38	6.62793	94.38	7.94049
94.68	11.6836	94.68	13.0463		94.48	10.125	94.48	11.2307		94.48	6.61621	94.48	7.92165
94.78	11.6309	94.78	13.0157		94.58	10.0859	94.58	11.2084		94.58	6.61621	94.58	7.90286
94.88	11.5898	94.88	12.9853		94.68	10.0762	94.68	11.1861		94.68	6.6084	94.68	7.88411
94.98	11.5703	94.98	12.9549		94.78	10.0586	94.78	11.1638		94.78	6.57715	94.78	7.86541
95.08	11.541	95.08	12.9246		94.88	10.041	94.88	11.1416		94.88	6.54199	94.88	7.84675
95.18	11.498	95.18	12.8943		94.98	10.0273	94.98	11.1194		94.98	6.54199	94.98	7.82814
95.28	11.4688	95.28	12.8641		95.08	9.99219	95.08	11.0973		95.08	6.52246	95.08	7.80957
95.38	11.4219	95.38	12.834		95.18	9.96484	95.18	11.0752		95.18	6.50683	95.18	7.79104
95.48	11.4004	95.48	12.804		95.28	9.94336	95.28	11.0532		95.28	6.49512	95.28	7.77256
95.58	11.3672	95.58	12.774		95.38	9.92578	95.38	11.0312		95.38	6.48144	95.38	7.75412
95.68	11.3281	95.68	12.7442		95.48	9.90625	95.48	11.0092		95.48	6.44824	95.48	7.73573
95.78	11.293	95.78	12.7143		95.58	9.88672	95.58	10.9873		95.58	6.44629	95.58	7.71738
95.88	11.2598	95.88	12.6846		95.68	9.87891	95.68	10.9655		95.68	6.41895	95.68	7.69907
95.98	11.2207	95.98	12.6549		95.78	9.84766	95.78	10.9436		95.78	6.40723	95.78	7.6808
96.08	11.209	96.08	12.6253		95.88	9.82227	95.88	10.9219		95.88	6.39551	95.88	7.66259
96.18	11.1797	96.18	12.5957		95.98	9.80469	95.98	10.9001		95.98	6.39551	95.98	7.64441
96.28	11.1641	96.28	12.5662		96.08	9.77344	96.08	10.8784		96.08	6.37793	96.08	7.62628
96.38	11.1504	96.38	12.5368		96.18	9.74219	96.18	10.8568		96.18	6.36426	96.18	7.60818
96.48	11.127	96.48	12.5075		96.28	9.71484	96.28	10.8352		96.28	6.34668	96.28	7.59013
96.58	11.1094	96.58	12.4782		96.38	9.6875	96.38	10.8136		96.38	6.33496	96.38	7.57213
96.68	11.0879	96.68	12.449		96.48	9.67578	96.48	10.7921		96.48	6.29981	96.48	7.55417
96.78	11.0605	96.78	12.4199		96.58	9.64453	96.58	10.7706		96.58	6.28808	96.58	7.53625
96.88	11.041	96.88	12.3908		96.68	9.63281	96.68	10.7492		96.68	6.27637	96.68	7.51837
96.98	11.0215	96.98	12.3618		96.78	9.61328	96.78	10.7278		96.78	6.23535	96.78	7.50053
97.08	11.002	97.08	12.3329		96.88	9.59375	96.88	10.7064		96.88	6.23535	96.88	7.48274
97.18	10.9707	97.18	12.304		96.98	9.56836	96.98	10.6851		96.98	6.22559	96.98	7.46499
97.28	10.9512	97.28	12.2752		97.08	9.52539	97.08	10.6639		97.08	6.20605	97.08	7.44728
97.38	10.9414	97.38	12.2465		97.18	9.51953	97.18	10.6427		97.18	6.19824	97.18	7.42962
97.48	10.9141	97.48	12.2179		97.28	9.51562	97.28	10.6215		97.28	6.17481	97.28	7.41199
97.58	10.8926	97.58	12.1893		97.38	9.47852	97.38	10.6003		97.38	6.16699	97.38	7.39441
97.68	10.8809	97.68	12.1607		97.48	9.45313	97.48	10.5792		97.48	6.1416	97.48	7.37687
97.78	10.8496	97.78	12.1323		97.58	9.44141	97.58	10.5582		97.58	6.11621	97.58	7.35937
97.88	10.8184	97.88	12.1039		97.68	9.4082	97.68	10.5372		97.68	6.1084	97.68	7.34191
97.98	10.7852	97.98	12.0756		97.78	9.38281	97.78	10.5162		97.78	6.07715	97.78	7.3245
98.08	10.7598	98.08	12.0473		97.88	9.38476	97.88	10.4953		97.88	6.05957	97.88	7.30712
98.18	10.709	98.18	12.0191		97.98	9.34766	97.98	10.4744		97.98	6.0459	97.98	7.28979
98.28	10.6895	98.28	11.991		98.08	9.3418	98.08	10.4536		98.08	6.0166	98.08	7.2725
98.38	10.6582	98.38	11.9629		98.18	9.29492	98.18	10.4327		98.18	5.99512	98.18	7.25524
98.48	10.6191	98.48	11.9349		98.28	9.25586	98.28	10.412		98.28	5.98731	98.28	7.23803
98.58	10.5996	98.58	11.907		98.38	9.23828	98.38	10.3913		98.38	5.97559	98.38	7.22086
98.68	10.5684	98.68	11.8791		98.48	9.20703	98.48	10.3706		98.48	5.97363	98.48	7.20373
98.78	10.5371	98.78	11.8513		98.58	9.19531	98.58	10.35		98.58	5.96387	98.58	7.18665
98.88	10.5176	98.88	11.8236		98.68	9.16602	98.68	10.3294		98.68	5.96582	98.68	7.1696
98.98	10.4922	98.98	11.7959		98.78	9.13281	98.78	10.3088		98.78	5.94824	98.78	7.15259
99.08	10.459	99.08	11.7683		98.88	9.12109	98.88	10.2883		98.88	5.9248	98.88	7.13562
99.18	10.4395	99.18	11.7408		98.98	9.10547	98.98	10.2678		98.98	5.92871	98.98	7.11869
99.28	10.4238	99.28	11.7133		99.08	9.09961	99.08	10.2474		99.08	5.91699	99.08	7.10181
99.38	10.3926	99.38	11.6859		99.18	9.08008	99.18	10.227		99.18	5.89941	99.18	7.08496
99.48	10.3613	99.48	11.6585		99.28	9.05664	99.28	10.2066		99.28	5.88574	99.28	7.06815
99.58	10.3418	99.58	11.6312		99.38	9.05273	99.38	10.1863		99.38	5.88574	99.38	7.05139
99.68	10.3223	99.68	11.604		99.48	9.03516	99.48	10.166		99.48	5.85645	99.48	7.03466
99.78	10.2793	99.78	11.5769		99.58	9.02344	99.58	10.1458		99.58	5.85254	99.58	7.01797
99.88	10.2402	99.88	11.5498		99.68	8.98633	99.68	10.1256		99.68	5.83691	99.68	7.00132
99.98	10.2207	99.98	11.5227		99.78	8.97656	99.78	10.1055		99.78	5.81738	99.78	6.98472
100.08	10.2012	100.08	11.4958		99.88	8.95508	99.88	10.0854		99.88	5.7959	99.88	6.96815
100.18	10.1816	100.18	11.4689		99.98	8.93555	99.98	10.0653		99.98	5.7998	99.98	6.95162
100.28	10.1504	100.28	11.442		100.08	8.91406	100.08	10.0453		100.08	5.78809	100.08	6.93513
100.38	10.1504	100.38	11.4153		100.18	8.89453	100.18	10.0253		100.18	5.76855	100.18	6.91868
100.48	10.1309	100.48	11.3885		100.28	8.86719	100.28	10.0053		100.28	5.75684	100.28	6.90226
100.58	10.123	100.58	11.3619		100.38	8.86328	100.38	9.98542		100.38	5.74512	100.38	6.88589
100.68	10.0918	100.68	11.3353		100.48	8.8418	100.48	9.96554		100.48	5.74316	100.48	6.86955
100.78	10.0859	100.78	11.3088		100.58	8.80664	100.58	9.94571		100.58	5.74316	100.58	6.85326
100.88	10.0625	100.88	11.2823		100.68	8.80469	100.68	9.92592		100.68	5.72168	100.68	6.837
100.98	10.0488	100.98	11.2559		100.78	8.77734	100.78	9.90617		100.78	5.7373	100.78	6.82078
101.08	10.0273	101.08	11.2296		100.88	8.77148	100.88	9.88646		100.88	5.71582	100.88	6.8046
101.18	10.0215	101.18	11.2033		100.98	8.75195	100.98	9.86678		100.98	5.70605	100.98	6.78846
101.28	10.0273	101.28	11.1771		101.08	8.7539	101.08	9.84715		101.08	5.70215	101.08	6.77236
101.38	9.99023	101.38	11.1509		101.18	8.72852	101.18	9.82755		101.18	5.68262	101.18	6.75629
101.48	9.95313	101.48	11.1248		101.28	8.69922	101.28	9.80799		101.28	5.68066	101.28	6.74026
101.58	9.92969	101.58	11.0988		101.38	8.68359	101.38	9.78848		101.38	5.65918	101.38	6.72428
101.68	9.91211	101.68	11.0728		101.48	8.68555	101.48	9.76899		101.48	5.64941	101.48	6.70833
101.78	9.89258	101.78	11.0469		101.58	8.66797	101.58	9.74956		101.58	5.63574	101.58	6.69241
101.88	9.86719	101.88	11.021		101.68	8.63867	101.68	9.73015		101.68	5.60645	101.68	6.67654
101.98	9.85742	101.98	10.9952		101.78	8.63086	101.78	9.71079		101.78	5.60449	101.78	6.6607
102.08	9.82422	102.08	10.9695		101.88	8.625	101.88	9.69147		101.88	5.58496	101.88	6.6449
102.18	9.8125	102.18	10.9438		101.98	8.61914	101.98	9.67218		101.98	5.57324	101.98	6.62913
102.28	9.78125	102.28	10.9182		102.08	8.60547	102.08	9.65293		102.08	5.56738	102.08	6.61341
102.38	9.75977	102.38	10.8927		102.18	8.5918	102.18	9.63372		102.18	5.5459	102.18	6.59772
102.48	9.74609	102.48	10.8672		102.28	8.60156	102.28	9.61455		102.28	5.53418	102.28	6.58207
102.58	9.71289	102.58	10.8418		102.38	8.58594	102.38	9.59542		102.38	5.53613	102.38	6.56646
102.68	9.69922	102.68	10.8164		102.48	8.5625	102.48	9.57632		102.48	5.52051	102.48	6.55088
102.78	9.66016	102.78	10.7911		102.58	8.53711	102.58	9.55727		102.58	5.49512	102.58	6.53534
102.88	9.64648	102.88	10.7658		102.68	8.52734	102.68	9.53825		102.68	5.48926	102.68	6.51984
102.98	9.61523	102.98	10.7406		102.78	8.51758	102.78	9.51926		102.78	5.47754	102.78	6.50437
103.08	9.58789	103.08	10.7155		102.88	8.51953	102.88	9.50032		102.88	5.47558	102.88	6.48894
103.18	9.53906	103.18	10.6904		102.98	8.5	102.98	9.48142		102.98	5.45605	102.98	6.47355
103.28	9.50586	103.28	10.6654		103.08	8.49805	103.08	9.46255		103.08	5.44824	103.08	6.45819
103.38	9.48633	103.38	10.6404		103.18	8.48242	103.18	9.44372		103.18	5.42676	103.18	6.44287
103.48	9.46094	103.48	10.6155		103.28	8.48242	103.28	9.42492		103.28	5.41699	103.28	6.42759
103.58	9.4375	103.58	10.5907		103.38	8.47656	103.38	9.40617		103.38	5.39746	103.38	6.41234
103.68	9.39844	103.68	10.5659		103.48	8.46875	103.48	9.38745		103.48	5.36817	103.48	6.39713
103.78	9.38477	103.78	10.5412		103.58	8.44531	103.58	9.36877		103.58	5.34863	103.58	6.38196
103.88	9.35352	103.88	10.5165		103.68	8.44531	103.68	9.35012		103.68	5.35449	103.68	6.36682
103.98	9.33984	103.98	10.4919		103.78	8.42773	103.78	9.33152		103.78	5.3291	103.78	6.35171
104.08	9.31055	104.08	10.4673		103.88	8.40039	103.88	9.31295		103.88	5.32715	103.88	6.33665
104.18	9.29101	104.18	10.4428		103.98	8.39648	103.98	9.29441		103.98	5.30762	103.98	6.32161
104.28	9.26953	104.28	10.4184		104.08	8.36914	104.08	9.27592		104.08	5.30566	104.08	6.30662
104.38	9.23047	104.38	10.394		104.18	8.36133	104.18	9.25746		104.18	5.28418	104.18	6.29166
104.48	9.21289	104.48	10.3697		104.28	8.35547	104.28	9.23904		104.28	5.2666	104.28	6.27673
104.58	9.18164	104.58	10.3454		104.38	8.33398	104.38	9.22065		104.38	5.26855	104.38	6.26184
104.68	9.16797	104.68	10.3212		104.48	8.32422	104.48	9.2023		104.48	5.2666	104.48	6.24699
104.78	9.13867	104.78	10.2971		104.58	8.29492	104.58	9.18399		104.58	5.24902	104.58	6.23217
104.88	9.11719	104.88	10.273		104.68	8.26758	104.68	9.16571		104.68	5.21973	104.68	6.21738
104.98	9.08984	104.98	10.2489		104.78	8.24414	104.78	9.14747		104.78	5.2041	104.78	6.20264
105.08	9.08008	105.08	10.2249		104.88	8.24023	104.88	9.12927		104.88	5.19434	104.88	6.18792
105.18	9.05469	105.18	10.201		104.98	8.20898	104.98	9.1111		104.98	5.16504	104.98	6.17324
105.28	9.0332	105.28	10.1771		105.08	8.20117	105.08	9.09297		105.08	5.15527	105.08	6.1586
105.38	9.00976	105.38	10.1533		105.18	8.16992	105.18	9.07488		105.18	5.15137	105.18	6.14399
105.48	8.98633	105.48	10.1296		105.28	8.15234	105.28	9.05681		105.28	5.1416	105.28	6.12941
105.58	8.97656	105.58	10.1059		105.38	8.13476	105.38	9.03879		105.38	5.12598	105.38	6.11488
105.68	8.94727	105.68	10.0822		105.48	8.11914	105.48	9.0208		105.48	5.11816	105.48	6.10037
105.78	8.93164	105.78	10.0586		105.58	8.08789	105.58	9.00286		105.58	5.10449	105.58	6.0859
105.88	8.91797	105.88	10.0351		105.68	8.06836	105.68	8.98494		105.68	5.10644	105.68	6.07146
105.98	8.89063	105.98	10.0116		105.78	8.05859	105.78	8.96706		105.78	5.09863	105.78	6.05706
106.08	8.87891	106.08	9.98816		105.88	8.03711	105.88	8.94921		105.88	5.08496	105.88	6.04269
106.18	8.86133	106.18	9.96479		105.98	8.01758	105.98	8.9314		105.98	5.06543	105.98	6.02836
106.28	8.82813	106.28	9.94146		106.08	8.00976	106.08	8.91363		106.08	5.04395	106.08	6.01406
106.38	8.79883	106.38	9.9182		106.18	7.98047	106.18	8.89589		106.18	5.0459	106.18	5.99979
106.48	8.78906	106.48	9.89499		106.28	7.9668	106.28	8.87819		106.28	5.03613	106.28	5.98556
106.58	8.75586	106.58	9.87183		106.38	7.93945	106.38	8.86052		106.38	5.03418	106.38	5.97136
106.68	8.73242	106.68	9.84873		106.48	7.91601	106.48	8.84289		106.48	5.00488	106.48	5.95719
106.78	8.71875	106.78	9.82568		106.58	7.89648	106.58	8.82529		106.58	4.99316	106.58	5.94306
106.88	8.69726	106.88	9.80269		106.68	7.87695	106.68	8.80773		106.68	4.97754	106.68	5.92896
106.98	8.67969	106.98	9.77974		106.78	7.86523	106.78	8.7902		106.78	4.95605	106.78	5.9149
107.08	8.66992	107.08	9.75686		106.88	7.83594	106.88	8.77271		106.88	4.93652	106.88	5.90087
107.18	8.64648	107.18	9.73402		106.98	7.81836	106.98	8.75525		106.98	4.92676	106.98	5.88687
107.28	8.63281	107.28	9.71124		107.08	7.80469	107.08	8.73783		107.08	4.90527	107.08	5.87291
107.38	8.61914	107.38	9.68852		107.18	7.78516	107.18	8.72044		107.18	4.93262	107.18	5.85897
107.48	8.61133	107.48	9.66584		107.28	7.77734	107.28	8.70308		107.28	4.91699	107.28	5.84507
107.58	8.58789	107.58	9.64322		107.38	7.74805	107.38	8.68577		107.38	4.90527	107.38	5.83121
107.68	8.56836	107.68	9.62066		107.48	7.75195	107.48	8.66848		107.48	4.88379	107.48	5.81738
107.78	8.54297	107.78	9.59814		107.58	7.74414	107.58	8.65123		107.58	4.87598	107.58	5.80358
107.88	8.5332	107.88	9.57568		107.68	7.74414	107.68	8.63401		107.68	4.85449	107.68	5.78981
107.98	8.51367	107.98	9.55327		107.78	7.72656	107.78	8.61683		107.78	4.83496	107.78	5.77607
108.08	8.48242	108.08	9.53091		107.88	7.71289	107.88	8.59969		107.88	4.83887	107.88	5.76237
108.18	8.4707	108.18	9.50861		107.98	7.71289	107.98	8.58257		107.98	4.82715	107.98	5.7487
108.28	8.45117	108.28	9.48635		108.08	7.69531	108.08	8.56549		108.08	4.81543	108.08	5.73507
108.38	8.44336	108.38	9.46415		108.18	7.69336	108.18	8.54845		108.18	4.79004	108.18	5.72146
108.48	8.42383	108.48	9.442		108.28	7.67188	108.28	8.53143		108.28	4.78027	108.28	5.70789
108.58	8.40039	108.58	9.41991		108.38	7.67187	108.38	8.51446		108.38	4.77441	108.38	5.69435
108.68	8.39258	108.68	9.39786		108.48	7.64648	108.48	8.49751		108.48	4.75488	108.48	5.68084
108.78	8.38086	108.78	9.37587		108.58	7.625	108.58	8.4806		108.58	4.74512	108.58	5.66737
108.88	8.36133	108.88	9.35393		108.68	7.60547	108.68	8.46373		108.68	4.75488	108.68	5.65392
108.98	8.34766	108.98	9.33204		108.78	7.57617	108.78	8.44688		108.78	4.73144	108.78	5.64051
109.08	8.34961	109.08	9.3102		108.88	7.55469	108.88	8.43008		108.88	4.70801	108.88	5.62713
109.18	8.33789	109.18	9.28841		108.98	7.53516	108.98	8.4133		108.98	4.69238	108.98	5.61378
109.28	8.31836	109.28	9.26667		109.08	7.52344	109.08	8.39656		109.08	4.68652	109.08	5.60046
109.38	8.32031	109.38	9.24499		109.18	7.52344	109.18	8.37985		109.18	4.68262	109.18	5.58718
109.48	8.30078	109.48	9.22335		109.28	7.50781	109.28	8.36317		109.28	4.66504	109.28	5.57392
109.58	8.2793	109.58	9.20176		109.38	7.49805	109.38	8.34653		109.38	4.64551	109.38	5.5607
109.68	8.27148	109.68	9.18023		109.48	7.47461	109.48	8.32992		109.48	4.6416	109.48	5.54751
109.78	8.24805	109.78	9.15875		109.58	7.46875	109.58	8.31334		109.58	4.64746	109.58	5.53435
109.88	8.23633	109.88	9.13731		109.68	7.45703	109.68	8.2968		109.68	4.62793	109.68	5.52122
109.98	8.22266	109.98	9.11593		109.78	7.4375	109.78	8.28029		109.78	4.62598	109.78	5.50812
110.08	8.20117	110.08	9.09459		109.88	7.41797	109.88	8.26381		109.88	4.60449	109.88	5.49506
110.18	8.16992	110.18	9.07331		109.98	7.41211	109.98	8.24736		109.98	4.59863	109.98	5.48202
110.28	8.14063	110.28	9.05208		110.08	7.41406	110.08	8.23095		110.08	4.58887	110.08	5.46902
110.38	8.11133	110.38	9.0309		110.18	7.39844	110.18	8.21457		110.18	4.59082	110.18	5.45605
110.48	8.0957	110.48	9.00976		110.28	7.39453	110.28	8.19822		110.28	4.59082	110.28	5.4431
110.58	8.08008	110.58	8.98867		110.38	7.37305	110.38	8.18191		110.38	4.56738	110.38	5.43019
110.68	8.06055	110.68	8.96764		110.48	7.375	110.48	8.16563		110.48	4.56543	110.48	5.41731
110.78	8.04102	110.78	8.94665		110.58	7.37109	110.58	8.14938		110.58	4.55957	110.58	5.40446
110.88	8.01758	110.88	8.92572		110.68	7.34961	110.68	8.13316		110.68	4.53809	110.68	5.39164
110.98	7.99805	110.98	8.90483		110.78	7.32813	110.78	8.11697		110.78	4.5498	110.78	5.37885
111.08	7.99023	111.08	8.88398		110.88	7.29688	110.88	8.10082		110.88	4.52051	110.88	5.36609
111.18	7.9707	111.18	8.8632		110.98	7.28711	110.98	8.0847		110.98	4.53613	110.98	5.35336
111.28	7.94727	111.28	8.84245		111.08	7.27539	111.08	8.06861		111.08	4.53808	111.08	5.34066
111.38	7.92188	111.38	8.82176		111.18	7.25781	111.18	8.05256		111.18	4.52051	111.18	5.32799
111.48	7.90039	111.48	8.80111		111.28	7.24609	111.28	8.03653		111.28	4.51465	111.28	5.31535
111.58	7.89844	111.58	8.78052		111.38	7.22656	111.38	8.02054		111.38	4.50293	111.38	5.30274
111.68	7.875	111.68	8.75997		111.48	7.22266	111.48	8.00458		111.48	4.49512	111.48	5.29016
111.78	7.8418	111.78	8.73947		111.58	7.20703	111.58	7.98865		111.58	4.50098	111.58	5.27762
111.88	7.82813	111.88	8.71902		111.68	7.19336	111.68	7.97275		111.68	4.49512	111.68	5.2651
111.98	7.81055	111.98	8.69861		111.78	7.18359	111.78	7.95688		111.78	4.4834	111.78	5.25261
112.08	7.79688	112.08	8.67825		111.88	7.16406	111.88	7.94105		111.88	4.47559	111.88	5.24015
112.18	7.78125	112.18	8.65795		111.98	7.16601	111.98	7.92525		111.98	4.47168	111.98	5.22772
112.28	7.75977	112.28	8.63768		112.08	7.14453	112.08	7.90948		112.08	4.46973	112.08	5.21532
112.38	7.75	112.38	8.61747		112.18	7.14648	112.18	7.89374		112.18	4.45605	112.18	5.20294
112.48	7.73242	112.48	8.5973		112.28	7.12891	112.28	7.87803		112.28	4.45215	112.28	5.1906
112.58	7.71289	112.58	8.57718		112.38	7.12891	112.38	7.86235		112.38	4.44434	112.38	5.17829
112.68	7.69141	112.68	8.55711		112.48	7.11719	112.48	7.8467		112.48	4.4541	112.48	5.166
112.78	7.67969	112.78	8.53708		112.58	7.11719	112.58	7.83109		112.58	4.44824	112.58	5.15375
112.88	7.66992	112.88	8.5171		112.68	7.11328	112.68	7.81551		112.68	4.43652	112.68	5.14152
112.98	7.65234	112.98	8.49717		112.78	7.08203	112.78	7.79995		112.78	4.44043	112.78	5.12933
113.08	7.62305	113.08	8.47728		112.88	7.09375	112.88	7.78443		112.88	4.41895	112.88	5.11716
113.18	7.5918	113.18	8.45745		112.98	7.08594	112.98	7.76894		112.98	4.4248	112.98	5.10502
113.28	7.58008	113.28	8.43765		113.08	7.05664	113.08	7.75348		113.08	4.40527	113.08	5.09291
113.38	7.56055	113.38	8.41791		113.18	7.05469	113.18	7.73805		113.18	4.41699	113.18	5.08083
113.48	7.55859	113.48	8.39821		113.28	7.03125	113.28	7.72265		113.28	4.41113	113.28	5.06878
113.58	7.54102	113.58	8.37855		113.38	7.02344	113.38	7.70728		113.38	4.40723	113.38	5.05675
113.68	7.54101	113.68	8.35895		113.48	7.00977	113.48	7.69194		113.48	4.39355	113.48	5.04476
113.78	7.52148	113.78	8.33938		113.58	7.00781	113.58	7.67664		113.58	4.38379	113.58	5.03279
113.88	7.51172	113.88	8.31987		113.68	6.98828	113.68	7.66136		113.68	4.3916	113.68	5.02085
113.98	7.50195	113.98	8.3004		113.78	6.99414	113.78	7.64611		113.78	4.39355	113.78	5.00894
114.08	7.49414	114.08	8.28097		113.88	6.97266	113.88	7.6309		113.88	4.36816	113.88	4.99706
114.18	7.47852	114.18	8.26159		113.98	6.97461	113.98	7.61571		113.98	4.36621	113.98	4.9852
114.28	7.45703	114.28	8.24226		114.08	6.95703	114.08	7.60056		114.08	4.35449	114.08	4.97338
114.38	7.45117	114.38	8.22297		114.18	6.9668	114.18	7.58543		114.18	4.35254	114.18	4.96158
114.48	7.42188	114.48	8.20373		114.28	6.96094	114.28	7.57034		114.28	4.36621	114.28	4.94981
114.58	7.39063	114.58	8.18453		114.38	6.94922	114.38	7.55527		114.38	4.3584	114.38	4.93807
114.68	7.38086	114.68	8.16537		114.48	6.94727	114.48	7.54024		114.48	4.3584	114.48	4.92635
114.78	7.37109	114.78	8.14626		114.58	6.94726	114.58	7.52523		114.58	4.35449	114.58	4.91467
114.88	7.35352	114.88	8.1272		114.68	6.92969	114.68	7.51026		114.68	4.34668	114.68	4.90301
114.98	7.32227	114.98	8.10818		114.78	6.9082	114.78	7.49531		114.78	4.33496	114.78	4.89138
115.08	7.31641	115.08	8.0892		114.88	6.9043	114.88	7.4804		114.88	4.31738	114.88	4.87978
115.18	7.29883	115.18	8.07027		114.98	6.89453	114.98	7.46551		114.98	4.31348	114.98	4.8682
115.28	7.28711	115.28	8.05139		115.08	6.89453	115.08	7.45065		115.08	4.30566	115.08	4.85665
115.38	7.28906	115.38	8.03255		115.18	6.86523	115.18	7.43583		115.18	4.30176	115.18	4.84513
115.48	7.26172	115.48	8.01375		115.28	6.85547	115.28	7.42103		115.28	4.30371	115.28	4.83364
115.58	7.24023	115.58	7.99499		115.38	6.8457	115.38	7.40626		115.38	4.27832	115.38	4.82217
115.68	7.24218	115.68	7.97628		115.48	6.83594	115.48	7.39152		115.48	4.28223	115.48	4.81073
115.78	7.23242	115.78	7.95761		115.58	6.83594	115.58	7.37681		115.58	4.2627	115.58	4.79932
115.88	7.20898	115.88	7.93899		115.68	6.81641	115.68	7.36213		115.68	4.25293	115.68	4.78794
115.98	7.18945	115.98	7.92041		115.78	6.80859	115.78	7.34748		115.78	4.26074	115.78	4.77658
116.08	7.17969	116.08	7.90188		115.88	6.78711	115.88	7.33286		115.88	4.25683	115.88	4.76525
116.18	7.16992	116.18	7.88339		115.98	6.78906	115.98	7.31827		115.98	4.24707	115.98	4.75394
116.28	7.15234	116.28	7.86493		116.08	6.77734	116.08	7.3037		116.08	4.22559	116.08	4.74267
116.38	7.13672	116.38	7.84653		116.18	6.76758	116.18	7.28917		116.18	4.21973	116.18	4.73142
116.48	7.13086	116.48	7.82817		116.28	6.76758	116.28	7.27466		116.28	4.21777	116.28	4.72019
116.58	7.11914	116.58	7.80985		116.38	6.75781	116.38	7.26019		116.38	4.18848	116.38	4.70899
116.68	7.10937	116.68	7.79157		116.48	6.73633	116.48	7.24574		116.48	4.19434	116.48	4.69782
116.78	7.10742	116.78	7.77333		116.58	6.73437	116.58	7.23132		116.58	4.18652	116.58	4.68668
116.88	7.08789	116.88	7.75514		116.68	6.73633	116.68	7.21693		116.68	4.1748	116.68	4.67556
116.98	7.06836	116.98	7.73699		116.78	6.71484	116.78	7.20257		116.78	4.16504	116.78	4.66447
117.08	7.04883	117.08	7.71889		116.88	6.70312	116.88	7.18824		116.88	4.14941	116.88	4.65341
117.18	7.04101	117.18	7.70082		116.98	6.69531	116.98	7.17393		116.98	4.14746	116.98	4.64237
117.28	7.02148	117.28	7.6828		117.08	6.68359	117.08	7.15965		117.08	4.14355	117.08	4.63136
117.38	6.99219	117.38	7.66482		117.18	6.6875	117.18	7.14541		117.18	4.12988	117.18	4.62037
117.48	6.99609	117.48	7.64688		117.28	6.66602	117.28	7.13119		117.28	4.12402	117.28	4.60941
117.58	6.97852	117.58	7.62899		117.38	6.64453	117.38	7.117		117.38	4.10645	117.38	4.59847
117.68	6.96875	117.68	7.61114		117.48	6.64844	117.48	7.10283		117.48	4.08691	117.48	4.58756
117.78	6.95898	117.78	7.59332		117.58	6.63672	117.58	7.0887		117.58	4.10254	117.58	4.57668
117.88	6.94922	117.88	7.57555		117.68	6.61719	117.68	7.07459		117.68	4.09668	117.68	4.56583
117.98	6.9375	117.98	7.55782		117.78	6.61328	117.78	7.06051		117.78	4.08496	117.78	4.55499
118.08	6.91016	118.08	7.54014		117.88	6.60547	117.88	7.04646		117.88	4.07324	117.88	4.54419
118.18	6.90039	118.18	7.52249		117.98	6.59766	117.98	7.03244		117.98	4.06543	117.98	4.53341
118.28	6.88086	118.28	7.50489		118.08	6.60351	118.08	7.01845		118.08	4.09277	118.08	4.52266
118.38	6.87304	118.38	7.48732		118.18	6.60547	118.18	7.00448		118.18	4.06738	118.18	4.51193
118.48	6.85156	118.48	7.4698		118.28	6.59766	118.28	6.99054		118.28	4.06348	118.28	4.50122
118.58	6.84766	118.58	7.45232		118.38	6.58008	118.38	6.97663		118.38	4.05371	118.38	4.49055
118.68	6.82031	118.68	7.43488		118.48	6.56641	118.48	6.96274		118.48	4.05176	118.48	4.47989
118.78	6.80664	118.78	7.41748		118.58	6.55469	118.58	6.94889		118.58	4.04785	118.58	4.46927
118.88	6.79883	118.88	7.40012		118.68	6.52734	118.68	6.93506		118.68	4.02246	118.68	4.45866
118.98	6.76953	118.98	7.3828		118.78	6.5332	118.78	6.92126		118.78	4.01465	118.78	4.44809
119.08	6.75977	119.08	7.36552		118.88	6.50977	118.88	6.90749		118.88	4.01465	118.88	4.43754
119.18	6.74023	119.18	7.34829		118.98	6.50976	118.98	6.89374		118.98	4.00684	118.98	4.42701
119.28	6.72852	119.28	7.33109		119.08	6.5	119.08	6.88002		119.08	3.99512	119.08	4.41651
119.38	6.71094	119.38	7.31394		119.18	6.49219	119.18	6.86633		119.18	3.9873	119.18	4.40603
119.48	6.69727	119.48	7.29682		119.28	6.48437	119.28	6.85266		119.28	3.9873	119.28	4.39558
119.58	6.68945	119.58	7.27974		119.38	6.47656	119.38	6.83903		119.38	3.97949	119.38	4.38515
119.68	6.66992	119.68	7.26271		119.48	6.48047	119.48	6.82542		119.48	3.96777	119.48	4.37475
119.78	6.6582	119.78	7.24571		119.58	6.46875	119.58	6.81184		119.58	3.9541	119.58	4.36437
119.88	6.63867	119.88	7.22875		119.68	6.45703	119.68	6.79828		119.68	3.94434	119.68	4.35402
119.98	6.61914	119.98	7.21183		119.78	6.44531	119.78	6.78475		119.78	3.9248	119.78	4.34369
120.08	6.60938	120.08	7.19496		119.88	6.4375	119.88	6.77125		119.88	3.91309	119.88	4.33339
120.18	6.60352	120.18	7.17812		119.98	6.4375	119.98	6.75777		119.98	3.91309	119.98	4.32311
120.28	6.58789	120.28	7.16132		120.08	6.42969	120.08	6.74433		120.08	3.90527	120.08	4.31285
120.38	6.56055	120.38	7.14456		120.18	6.43164	120.18	6.73091		120.18	3.90527	120.18	4.30262
120.48	6.54883	120.48	7.12784		120.28	6.4375	120.28	6.71751		120.28	3.89746	120.28	4.29241
120.58	6.54102	120.58	7.11116		120.38	6.41992	120.38	6.70414		120.38	3.89746	120.38	4.28223
120.68	6.52148	120.68	7.09452		120.48	6.38867	120.48	6.6908		120.48	3.89355	120.48	4.27207
120.78	6.52148	120.78	7.07791		120.58	6.38281	120.58	6.67749		120.58	3.88184	120.58	4.26194
120.88	6.50195	120.88	7.06135		120.68	6.375	120.68	6.6642		120.68	3.87402	120.68	4.25183
120.98	6.48242	120.98	7.04483		120.78	6.37305	120.78	6.65094		120.78	3.87402	120.78	4.24174
121.08	6.4707	121.08	7.02834		120.88	6.36328	120.88	6.6377		120.88	3.87012	120.88	4.23168
121.18	6.45117	121.18	7.01189		120.98	6.35352	120.98	6.62449		120.98	3.84863	120.98	4.22164
121.28	6.43164	121.28	6.99548		121.08	6.33398	121.08	6.61131		121.08	3.84473	121.08	4.21163
121.38	6.4375	121.38	6.97911		121.18	6.33594	121.18	6.59815		121.18	3.83496	121.18	4.20164
121.48	6.43164	121.48	6.96278		121.28	6.33399	121.28	6.58502		121.28	3.81543	121.28	4.19167
121.58	6.40039	121.58	6.94648		121.38	6.3457	121.38	6.57192		121.38	3.82324	121.38	4.18173
121.68	6.39258	121.68	6.93023		121.48	6.3418	121.48	6.55884		121.48	3.81348	121.48	4.17181
121.78	6.36914	121.78	6.91401		121.58	6.32422	121.58	6.54579		121.58	3.80371	121.58	4.16191
121.88	6.36914	121.88	6.89783		121.68	6.32617	121.68	6.53276		121.68	3.78418	121.68	4.15204
121.98	6.35742	121.98	6.88168		121.78	6.30469	121.78	6.51976		121.78	3.7959	121.78	4.14219
122.08	6.33789	122.08	6.86558		121.88	6.30273	121.88	6.50679		121.88	3.78809	121.88	4.13236
122.18	6.33789	122.18	6.84951		121.98	6.27539	121.98	6.49384		121.98	3.77637	121.98	4.12256
122.28	6.32813	122.28	6.83348		122.08	6.26172	122.08	6.48092		122.08	3.77246	122.08	4.11278
122.38	6.32227	122.38	6.81749		122.18	6.27539	122.18	6.46802		122.18	3.76465	122.18	4.10302
122.48	6.30078	122.48	6.80154		122.28	6.26563	122.28	6.45515		122.28	3.75684	122.28	4.09329
122.58	6.28906	122.58	6.78562		122.38	6.26367	122.38	6.4423		122.38	3.75488	122.38	4.08358
122.68	6.2793	122.68	6.76974		122.48	6.24609	122.48	6.42948		122.48	3.75684	122.48	4.07389
122.78	6.25	122.78	6.75389		122.58	6.23438	122.58	6.41669		122.58	3.74902	122.58	4.06423
122.88	6.24023	122.88	6.73809		122.68	6.23242	122.68	6.40392		122.68	3.74121	122.68	4.05459
122.98	6.24023	122.98	6.72232		122.78	6.22656	122.78	6.39117		122.78	3.7373	122.78	4.04497
123.08	6.22852	123.08	6.70659		122.88	6.21484	122.88	6.37845		122.88	3.73145	122.88	4.03538
123.18	6.19727	123.18	6.69089		122.98	6.21094	122.98	6.36576		122.98	3.71973	122.98	4.0258
123.28	6.20117	123.28	6.67523		123.08	6.21289	123.08	6.35309		123.08	3.69629	123.08	4.01625
123.38	6.18945	123.38	6.65961		123.18	6.19726	123.18	6.34045		123.18	3.69824	123.18	4.00673
123.48	6.18164	123.48	6.64403		123.28	6.19336	123.28	6.32783		123.28	3.69629	123.28	3.99722
123.58	6.16992	123.58	6.62848		123.38	6.17383	123.38	6.31524		123.38	3.68262	123.38	3.98774
123.68	6.16992	123.68	6.61297		123.48	6.18359	123.48	6.30267		123.48	3.68652	123.48	3.97828
123.78	6.15625	123.78	6.59749		123.58	6.17578	123.58	6.29013		123.58	3.6748	123.58	3.96884
123.88	6.15039	123.88	6.58205		123.68	6.1582	123.68	6.27761		123.68	3.66113	123.68	3.95943
123.98	6.14453	123.98	6.56665		123.78	6.13672	123.78	6.26512		123.78	3.64355	123.78	3.95003
124.08	6.13086	124.08	6.55128		123.88	6.12695	123.88	6.25265		123.88	3.6377	123.88	3.94066
124.18	6.12695	124.18	6.53595		123.98	6.13476	123.98	6.24021		123.98	3.66504	123.98	3.93132
124.28	6.12695	124.28	6.52065		124.08	6.11719	124.08	6.22779		124.08	3.65918	124.08	3.92199
124.38	6.12891	124.38	6.50539		124.18	6.13476	124.18	6.2154		124.18	3.65527	124.18	3.91269
124.48	6.13672	124.48	6.49017		124.28	6.125	124.28	6.20303		124.28	3.63574	124.28	3.9034
124.58	6.12109	124.58	6.47498		124.38	6.10547	124.38	6.19068		124.38	3.64746	124.38	3.89415
124.68	6.1289	124.68	6.45983		124.48	6.08594	124.48	6.17836		124.48	3.65527	124.48	3.88491
124.78	6.11328	124.78	6.44471		124.58	6.07031	124.58	6.16607		124.58	3.66113	124.58	3.87569
124.88	6.08789	124.88	6.42963		124.68	6.06836	124.68	6.1538		124.68	3.65137	124.68	3.8665
124.98	6.07422	124.98	6.41458		124.78	6.08594	124.78	6.14155		124.78	3.65723	124.78	3.85733
125.08	6.07031	125.08	6.39957		124.88	6.06445	124.88	6.12933		124.88	3.6416	124.88	3.84818
125.18	6.05078	125.18	6.38459		124.98	6.05469	124.98	6.11713		124.98	3.65527	124.98	3.83905
125.28	6.02344	125.28	6.36965		125.08	6.06445	125.08	6.10496		125.08	3.63574	125.08	3.82994
125.38	5.94727	125.38	6.35474		125.18	6.07617	125.18	6.09281		125.18	3.66308	125.18	3.82086
125.48	5.9707	125.48	6.33987		125.28	6.02539	125.28	6.08069		125.28	3.62403	125.28	3.81179
125.58	5.97656	125.58	6.32503		125.38	5.94141	125.38	6.06859		125.38	3.61621	125.38	3.80275
125.68	6.00975	125.68	6.31023		125.48	5.90625	125.48	6.05651		125.48	3.60254	125.48	3.79373
125.78	5.96484	125.78	6.29546		125.58	5.87695	125.58	6.04446		125.58	3.62988	125.58	3.78473
125.88	5.9746	125.88	6.28073		125.68	5.91406	125.68	6.03243		125.68	3.64745	125.68	3.77575
125.98	5.99414	125.98	6.26603		125.78	5.89063	125.78	6.02042		125.78	3.61036	125.78	3.76679
126.08	5.98828	126.08	6.25137		125.88	5.85644	125.88	6.00844		125.88	3.59277	125.88	3.75786
126.18	5.96093	126.18	6.23674		125.98	5.8457	125.98	5.99649		125.98	3.55956	125.98	3.74894
126.28	5.99219	126.28	6.22214		126.08	5.8164	126.08	5.98455		126.08	3.53417	126.08	3.74005
126.38	5.99413	126.38	6.20758		126.18	5.78905	126.18	5.97264		126.18	3.5576	126.18	3.73118
126.48	5.92871	126.48	6.19305		126.28	5.78223	126.28	5.96076		126.28	3.56153	126.28	3.72233
126.58	5.90137	126.58	6.17856		126.38	5.81152	126.38	5.9489		126.38	3.58398	126.38	3.7135
126.68	5.83789	126.68	6.1641		126.48	5.84374	126.48	5.93706		126.48	3.52246	126.48	3.70469
126.78	5.7002	126.78	6.14968		126.58	5.87109	126.58	5.92524		126.58	3.51562	126.58	3.6959
126.88	-2.44535	126.88	6.13528		126.68	5.84766	126.68	5.91345		126.68	3.53613	126.68	3.68713
126.98	6.31445	126.98	12.4393		126.78	6.02633	126.78	5.90168		126.78	3.57388	126.78	3.67839
127.08	0.0927734	127.08	12.649		126.88	6.07328	126.88	12.2097		126.88	3.38999	126.88	3.66966
127.18	-8.50103	127.18	12.8576		126.98	2.91064	126.98	12.3479		126.98	3.63179	126.98	8.24366
127.28	-1.56055	127.28	13.0652		127.08	-8.60016	127.08	12.4855		127.08	-1.88504	127.08	8.36781
127.38	2.10128	127.38	13.2718		127.18	-9.35621	127.18	12.6225		127.18	-9.43544	127.18	8.49142
127.48	3.41113	127.48	13.4773		127.28	-1.38421	127.28	12.759		127.28	-4.25846	127.28	8.61448
127.58	4.5498	127.58	13.6819		127.38	2.75823	127.38	12.8948		127.38	-0.133146	127.38	8.73697
127.68	5.45243	127.68	13.8854		127.48	4.64278	127.48	13.0302		127.48	1.41343	127.48	8.85894
127.78	6.60938	127.78	14.0879		127.58	5.08901	127.58	13.1649		127.58	2.21992	127.58	8.98034
127.88	7.11733	127.88	14.2894		127.68	6.0284	127.68	13.2991		127.68	3.01866	127.68	9.10122
127.98	7.2373	127.98	14.49		127.78	6.59174	127.78	13.4327		127.78	3.68939	127.78	9.22156
128.08	7.99414	128.08	14.6895		127.88	7.27447	127.88	13.5657		127.88	4.13873	127.88	9.34135
128.18	8.59672	128.18	14.888		127.98	7.54006	127.98	13.6982		127.98	4.66509	127.98	9.46062
128.28	8.59766	128.28	15.0856		128.08	8.26662	128.08	13.8302		128.08	4.82331	128.08	9.57934
128.38	9.51662	128.38	15.2822		128.18	8.41023	128.18	13.9615		128.18	5.17776	128.18	9.69755
128.48	9.65332	128.48	15.4778		128.28	8.63379	128.28	14.0924		128.28	5.44824	128.28	9.81523
128.58	10.1416	128.58	15.6725		128.38	9.01172	128.38	14.2227		128.38	5.82715	128.38	9.93239
128.68	10.584	128.68	15.8662		128.48	9.37402	128.48	14.3524		128.48	6.07129	128.48	10.049
128.78	11.0098	128.78	16.0589		128.58	9.66116	128.58	14.4816		128.58	6.31644	128.58	10.1651
128.88	11.3819	128.88	16.2507		128.68	9.97757	128.68	14.6102		128.68	6.53421	128.68	10.2807
128.98	11.7402	128.98	16.4415		128.78	10.291	128.78	14.7383		128.78	6.7998	128.78	10.3958
129.08	12.1436	129.08	16.6314		128.88	10.5967	128.88	14.8659		128.88	7.06543	128.88	10.5104
129.18	12.4825	129.18	16.8204		128.98	10.9219	128.98	14.993		128.98	7.32227	128.98	10.6244
129.28	12.8486	129.28	17.0084		129.08	11.2022	129.08	15.1194		129.08	7.53909	129.08	10.738
129.38	13.1866	129.38	17.1955		129.18	11.5254	129.18	15.2454		129.18	7.78616	129.18	10.851
129.48	13.5527	129.48	17.3817		129.28	11.8223	129.28	15.3709		129.28	8.03809	129.28	10.9636
129.58	13.8848	129.58	17.5669		129.38	12.1123	129.38	15.4958		129.38	8.29199	129.38	11.0756
129.68	14.2315	129.68	17.7512		129.48	12.3867	129.48	15.6202		129.48	8.54004	129.48	11.1871
129.78	14.5752	129.78	17.9347		129.58	12.6543	129.58	15.744		129.58	8.83791	129.58	11.2982
129.88	14.9463	129.88	18.1172		129.68	12.9248	129.68	15.8674		129.68	9.07717	129.68	11.4087
129.98	15.3008	129.98	18.2988		129.78	13.1904	129.78	15.9902		129.78	9.30176	129.78	11.5188
130.08	15.626	130.08	18.4795		129.88	13.4814	129.88	16.1125		129.88	9.55566	129.88	11.6283
130.18	15.9697	130.18	18.6593		129.98	13.7695	129.98	16.2343		129.98	9.79785	129.98	11.7374
130.28	16.3271	130.28	18.8383		130.08	14.0684	130.08	16.3556		130.08	9.99905	130.08	11.846
130.38	16.6494	130.38	19.0163		130.18	14.3447	130.18	16.4764		130.18	10.2539	130.18	11.9541
130.48	16.9619	130.48	19.1935		130.28	14.6064	130.28	16.5967		130.28	10.46	130.28	12.0617
130.58	17.2949	130.58	19.3698		130.38	14.8848	130.38	16.7164		130.38	10.6494	130.38	12.1689
130.68	17.6358	130.68	19.5452		130.48	15.0615	130.48	16.8357		130.48	10.8525	130.48	12.2755
130.78	17.9609	130.78	19.7198		130.58	15.2949	130.58	16.9544		130.58	11.0576	130.58	12.3817
130.88	18.2822	130.88	19.8934		130.68	15.5205	130.68	17.0727		130.68	11.249	130.68	12.4874
130.98	18.5967	130.98	20.0663		130.78	15.7656	130.78	17.1905		130.78	11.4541	130.78	12.5927
131.08	18.8896	131.08	20.2383		130.88	16.0078	130.88	17.3078		130.88	11.6816	130.88	12.6975
131.18	19.1377	131.18	20.4094		130.98	16.2432	130.98	17.4245		130.98	11.8779	130.98	12.8018
131.28	19.416	131.28	20.5797		131.08	16.4453	131.08	17.5408		131.08	12.0713	131.08	12.9056
131.38	19.7071	131.38	20.7491		131.18	16.6758	131.18	17.6566		131.18	12.2803	131.18	13.009
131.48	20.0029	131.48	20.9177		131.28	16.9316	131.28	17.7719		131.28	12.4932	131.28	13.1119
131.58	20.2637	131.58	21.0855		131.38	17.1748	131.38	17.8868		131.38	12.6992	131.38	13.2144
131.68	20.4883	131.68	21.2525		131.48	17.3945	131.48	18.0011		131.48	12.9199	131.48	13.3164
131.78	20.7559	131.78	21.4186		131.58	17.6084	131.58	18.115		131.58	13.1279	131.58	13.4179
131.88	21.0147	131.88	21.5839		131.68	17.7979	131.68	18.2284		131.68	13.3164	131.68	13.519
131.98	21.2998	131.98	21.7484		131.78	17.998	131.78	18.3413		131.78	13.5088	131.78	13.6197
132.08	21.5498	132.08	21.912		131.88	18.2051	131.88	18.4537		131.88	13.7158	131.88	13.7199
132.18	21.8262	132.18	22.0749		131.98	18.4258	131.98	18.5657		131.98	13.9014	131.98	13.8197
132.28	22.123	132.28	22.237		132.08	18.6055	132.08	18.6772		132.08	14.0879	132.08	13.919
132.38	22.3877	132.38	22.3982		132.18	18.8067	132.18	18.7882		132.18	14.2549	132.18	14.0178
132.48	22.6563	132.48	22.5587		132.28	19.0098	132.28	18.8988		132.28	14.415	132.28	14.1163
132.58	22.9443	132.58	22.7183		132.38	19.1973	132.38	19.0089		132.38	14.5811	132.38	14.2143
132.68	23.2188	132.68	22.8772		132.48	19.4082	132.48	19.1185		132.48	14.752	132.48	14.3118
132.78	23.457	132.78	23.0353		132.58	19.6074	132.58	19.2277		132.58	14.8818	132.58	14.4089
132.88	23.7178	132.88	23.1926		132.68	19.7666	132.68	19.3364		132.68	15.0322	132.68	14.5056
132.98	23.9863	132.98	23.3492		132.78	19.9619	132.78	19.4447		132.78	15.2236	132.78	14.6019
133.08	24.2588	133.08	23.5049		132.88	20.1768	132.88	19.5525		132.88	15.4014	132.88	14.6977
133.18	24.5088	133.18	23.6599		132.98	20.3662	132.98	19.6599		132.98	15.5371	132.98	14.7931
133.28	24.7471	133.28	23.8141		133.08	20.5225	133.08	19.7667		133.08	15.6973	133.08	14.888
133.38	24.9873	133.38	23.9676		133.18	20.7158	133.18	19.8732		133.18	15.8252	133.18	14.9826
133.48	25.2021	133.48	24.1203		133.28	20.8955	133.28	19.9792		133.28	15.9443	133.28	15.0767
133.58	25.4355	133.58	24.2723		133.38	21.0557	133.38	20.0848		133.38	16.1025	133.38	15.1704
133.68	25.6524	133.68	24.4234		133.48	21.2393	133.48	20.1899		133.48	16.2344	133.48	15.2637
133.78	25.918	133.78	24.5739		133.58	21.4219	133.58	20.2946		133.58	16.3672	133.58	15.3566
133.88	26.0899	133.88	24.7236		133.68	21.5703	133.68	20.3988		133.68	16.5205	133.68	15.4491
133.98	26.2891	133.98	24.8726		133.78	21.7285	133.78	20.5026		133.78	16.6416	133.78	15.5411
134.08	26.5195	134.08	25.0208		133.88	21.8965	133.88	20.606		133.88	16.7881	133.88	15.6328
134.18	26.7285	134.18	25.1683		133.98	22.0762	133.98	20.7089		133.98	16.9395	133.98	15.724
134.28	26.9316	134.28	25.3151		134.08	22.2315	134.08	20.8114		134.08	17.0576	134.08	15.8148
134.38	27.1299	134.38	25.4611		134.18	22.3897	134.18	20.9135		134.18	17.1758	134.18	15.9052
134.48	27.3516	134.48	25.6065		134.28	22.5293	134.28	21.0151		134.28	17.3184	134.28	15.9952
134.58	27.5313	134.58	25.7511		134.38	22.6982	134.38	21.1163		134.38	17.458	134.38	16.0849
134.68	27.75	134.68	25.895		134.48	22.8271	134.48	21.2171		134.48	17.5918	134.48	16.1741
134.78	27.9316	134.78	26.0381		134.58	22.9541	134.58	21.3175		134.58	17.7197	134.58	16.2629
134.88	28.1484	134.88	26.1806		134.68	23.1211	134.68	21.4174		134.68	17.8281	134.68	16.3513
134.98	28.3789	134.98	26.3224		134.78	23.2666	134.78	21.517		134.78	17.9707	134.78	16.4393
135.08	28.5898	135.08	26.4635		134.88	23.4092	134.88	21.6161		134.88	18.1025	134.88	16.527
135.18	28.7969	135.18	26.6038		134.98	23.5449	134.98	21.7148		134.98	18.21	134.98	16.6142
135.28	28.9834	135.28	26.7435		135.08	23.6846	135.08	21.813		135.08	18.3164	135.08	16.7011
135.38	29.1631	135.38	26.8825		135.18	23.8301	135.18	21.9109		135.18	18.4609	135.18	16.7876
135.48	29.3604	135.48	27.0208		135.28	23.9678	135.28	22.0083		135.28	18.5605	135.28	16.8736
135.58	29.5674	135.58	27.1584		135.38	24.0889	135.38	22.1054		135.38	18.6641	135.38	16.9593
135.68	29.752	135.68	27.2953		135.48	24.2266	135.48	22.202		135.48	18.7598	135.48	17.0447
135.78	29.9717	135.78	27.4316		135.58	24.3525	135.58	22.2982		135.58	18.8369	135.58	17.1296
135.88	30.1357	135.88	27.5672		135.68	24.5098	135.68	22.3941		135.68	18.9531	135.68	17.2142
135.98	30.3135	135.98	27.7021		135.78	24.6309	135.78	22.4895		135.78	19.0459	135.78	17.2983
136.08	30.4531	136.08	27.8364		135.88	24.7529	135.88	22.5845		135.88	19.1611	135.88	17.3822
136.18	30.5908	136.18	27.97		135.98	24.8838	135.98	22.6791		135.98	19.2744	135.98	17.4656
136.28	30.7529	136.28	28.1029		136.08	25.0215	136.08	22.7734		136.08	19.3965	136.08	17.5486
136.38	30.9316	136.38	28.2352		136.18	25.1914	136.18	22.8672		136.18	19.4912	136.18	17.6313
136.48	31.1074	136.48	28.3668		136.28	25.3262	136.28	22.9606		136.28	19.6201	136.28	17.7137
136.58	31.2549	136.58	28.4978		136.38	25.4541	136.38	23.0537		136.38	19.7432	136.38	17.7956
136.68	31.417	136.68	28.6281		136.48	25.5908	136.48	23.1463		136.48	19.8643	136.48	17.8772
136.78	31.5635	136.78	28.7577		136.58	25.7119	136.58	23.2386		136.58	19.9785	136.58	17.9584
136.88	31.7178	136.88	28.8868		136.68	25.8389	136.68	23.3305		136.68	20.0879	136.68	18.0393
136.98	31.8867	136.98	29.0152		136.78	25.9512	136.78	23.422		136.78	20.1885	136.78	18.1198
137.08	32.0449	137.08	29.1429		136.88	26.085	136.88	23.5131		136.88	20.2949	136.88	18.2
137.18	32.2197	137.18	29.2701		136.98	26.1914	136.98	23.6038		136.98	20.3838	136.98	18.2798
137.28	32.376	137.28	29.3966		137.08	26.3115	137.08	23.6941		137.08	20.4873	137.08	18.3592
137.38	32.5176	137.38	29.5224		137.18	26.4434	137.18	23.7841		137.18	20.5772	137.18	18.4383
137.48	32.6865	137.48	29.6477		137.28	26.5547	137.28	23.8737		137.28	20.6777	137.28	18.517
137.58	32.8467	137.58	29.7724		137.38	26.6563	137.38	23.9629		137.38	20.7656	137.38	18.5954
137.68	32.9697	137.68	29.8964		137.48	26.7725	137.48	24.0517		137.48	20.8574	137.48	18.6734
137.78	33.1357	137.78	30.0198		137.58	26.8897	137.58	24.1402		137.58	20.9629	137.58	18.7511
137.88	33.29	137.88	30.1426		137.68	27.0029	137.68	24.2283		137.68	21.0566	137.68	18.8284
137.98	33.4365	137.98	30.2648		137.78	27.127	137.78	24.316		137.78	21.1592	137.78	18.9054
138.08	33.5859	138.08	30.3864		137.88	27.2461	137.88	24.4034		137.88	21.2549	137.88	18.9821
138.18	33.7451	138.18	30.5074		137.98	27.3721	137.98	24.4903		137.98	21.3369	137.98	19.0584
138.28	33.8887	138.28	30.6277		138.08	27.4775	138.08	24.5769		138.08	21.4482	138.08	19.1344
138.38	34.04	138.38	30.7475		138.18	27.5791	138.18	24.6632		138.18	21.5566	138.18	19.21
138.48	34.167	138.48	30.8667		138.28	27.6807	138.28	24.7491		138.28	21.6406	138.28	19.2853
138.58	34.2969	138.58	30.9854		138.38	27.79	138.38	24.8346		138.38	21.7383	138.38	19.3602
138.68	34.4268	138.68	31.1034		138.48	27.8916	138.48	24.9198		138.48	21.8467	138.48	19.4349
138.78	34.5596	138.78	31.2208		138.58	27.9844	138.58	25.0046		138.58	21.9287	138.58	19.5091
138.88	34.6807	138.88	31.3377		138.68	28.0596	138.68	25.0891		138.68	21.999	138.68	19.5831
138.98	34.7969	138.98	31.454		138.78	28.1689	138.78	25.1732		138.78	22.0977	138.78	19.6567
139.08	34.9316	139.08	31.5697		138.88	28.2412	138.88	25.257		138.88	22.1719	138.88	19.73
139.18	35.0293	139.18	31.6848		138.98	28.3438	138.98	25.3404		138.98	22.2461	138.98	19.803
139.28	35.1484	139.28	31.7994		139.08	28.4316	139.08	25.4234		139.08	22.3281	139.08	19.8756
139.38	35.252	139.38	31.9134		139.18	28.5147	139.18	25.5061		139.18	22.3926	139.18	19.948
139.48	35.374	139.48	32.0269		139.28	28.624	139.28	25.5885		139.28	22.4541	139.28	20.02
139.58	35.4814	139.58	32.1398		139.38	28.7158	139.38	25.6705		139.38	22.5107	139.38	20.0917
139.68	35.5908	139.68	32.2521		139.48	28.8262	139.48	25.7521		139.48	22.5791	139.48	20.163
139.78	35.6885	139.78	32.3638		139.58	28.9219	139.58	25.8334		139.58	22.6758	139.58	20.2341
139.88	35.8203	139.88	32.4751		139.68	29.0127	139.68	25.9144		139.68	22.75	139.68	20.3048
139.98	35.9512	139.98	32.5857		139.78	29.1201	139.78	25.9951		139.78	22.8428	139.78	20.3752
140.08	36.0801	140.08	32.6959		139.88	29.1875	139.88	26.0754		139.88	22.9082	139.88	20.4453
140.18	36.207	140.18	32.8054		139.98	29.2949	139.98	26.1554		139.98	22.9834	139.98	20.5151
140.28	36.332	140.28	32.9145		140.08	29.376	140.08	26.235		140.08	23.0645	140.08	20.5846
140.38	36.4561	140.38	33.0229		140.18	29.4746	140.18	26.3143		140.18	23.1592	140.18	20.6537
140.48	36.5703	140.48	33.1309		140.28	29.5635	140.28	26.3932		140.28	23.2246	140.28	20.7226
140.58	36.6914	140.58	33.2384		140.38	29.6592	140.38	26.4719		140.38	23.2939	140.38	20.7912
140.68	36.7979	140.68	33.3452		140.48	29.7461	140.48	26.5502		140.48	23.4043	140.48	20.8594
140.78	36.9395	140.78	33.4516		140.58	29.8193	140.58	26.6281		140.58	23.4375	140.58	20.9273
140.88	37.0781	140.88	33.5574		140.68	29.876	140.68	26.7058		140.68	23.5059	140.68	20.995
140.98	37.1699	140.98	33.6628		140.78	29.9414	140.78	26.7831		140.78	23.5381	140.78	21.0623
141.08	37.2969	141.08	33.7676		140.88	30.0186	140.88	26.8601		140.88	23.6309	140.88	21.1294
141.18	37.4111	141.18	33.8718		140.98	30.123	140.98	26.9368		140.98	23.7061	140.98	21.1961
141.28	37.5088	141.28	33.9756		141.08	30.1797	141.08	27.0131		141.08	23.79	141.08	21.2625
141.38	37.6328	141.38	34.0789		141.18	30.2568	141.18	27.0891		141.18	23.8652	141.18	21.3287
[truncated: 4,938 more rows]

## Sheet: Figure 2c and 2d
	Figure 2c					Figure 2d
	Temperature	reference	OICR-41103	OICR41103N		Concentration	41103	41103	41103	41103N	41103N	41103N
	24.9998	8195.82	2479.07	7266.46		0.3125	-0.20385	0.417507	0.173512	-1.67051	-1.32285	-1.17747
	25.1992	8263.42	2501.19	7274.3		0.625	0.178783	0.334328	0.361721	-0.4103	-0.50431	0.056751
	25.3987	8327.07	2522.09	7282.12		1.25	0.535736	0.506908	0.366386	-0.11583	-0.58688	0.528263
	25.5981	8387.64	2541.09	7289.27		2.5	1.20816	0.920403	0.89875	0.83392	0.075256	1.34099
	25.7976	8446.08	2557.63	7295.15		5	11.9458	11.378	6.44426	2.49741	2.21051	2.63878
	25.997	8503.1	2571.44	7299.66		10	19.7525	20.2045	18.7555	5.34978	4.13019	4.24124
	26.1965	8559.17	2582.67	7303.55		20	22.9953	23.2433	22.7481	8.33263	9.35051	8.64255
	26.3959	8613.74	2592.37	7308.2
	26.5954	8660.95	2603.7	7316.54
	26.7948	8654.18	2617.43	7325.04
	26.9943	8626.74	2642.28	7336.8
	27.1937	8591.81	2668.57	7346.13
	27.3932	8553.76	2690.2	7349.56
	27.5926	8513.71	2703.44	7350.48
	27.792	8469.11	2708.15	7354.98
	27.9915	8424.51	2712.03	7364.12
	28.191	8391.24	2723.81	7375.55
	28.3904	8381.1	2746.49	7390.5
	28.5898	8406.18	2772.8	7411.43
	28.7893	8463.66	2795.59	7432.99
	28.9887	8539.32	2812.51	7447.02
	29.1882	8620.9	2820.6	7453.9
	29.3876	8691.58	2820.26	7461.15
	29.5871	8749.3	2812.67	7474.65
	29.7865	8806.37	2806.46	7496.7
	29.986	8866.84	2803.81	7525.44
	30.1854	8930.37	2798.66	7553.43
	30.3849	8993.47	2791.67	7575.34
	30.5843	9042.02	2782.62	7592.78
	30.7838	9066.08	2763.74	7607.67
	30.9832	9068.57	2729.34	7619.55
	31.1826	9067.02	2686.58	7633.55
	31.3821	9071.33	2639.73	7654.83
	31.5815	9082.48	2592.98	7681.61
	31.781	9102.64	2553.95	7711.66
	31.9804	9126.95	2523.38	7741.35
	32.1799	9149.91	2494.66	7766.6
	32.3793	9165.85	2464.77	7785.64
	32.5788	9176.27	2437.62	7798.59
	32.7782	9193.98	2418.17	7810.84
	32.9777	9224	2412.3	7828.98
	33.1771	9263	2417.19	7854.54
	33.3766	9317.37	2429.93	7886.07
	33.576	9395.55	2446.63	7916.84
	33.7754	9502.31	2458	7932.95
	33.9749	9636.72	2457.13	7922.26
	34.1743	9787.07	2445.02	7887.84
	34.3738	9935.01	2429.9	7850.67
	34.5732	10063	2412.96	7826.44
	34.7727	10163.9	2393.49	7819.05
	34.9721	10239.3	2365.12	7827.21
	35.1716	10291.9	2311.06	7840.42
	35.371	10328.5	2218.8	7846.89
	35.5705	10363	2081.68	7846.14
	35.7699	10404.6	1895.8	7845.59
	35.9694	10453.6	1666.93	7853.19
	36.1688	10508.1	1407.03	7873.65
	36.3683	10574.7	1129.74	7910.29
	36.5677	10659.6	849.086	7962.33
	36.7672	10766.7	574.586	8018.95
	36.9666	10884.8	308.883	8066.69
	37.166	11003.9	49.5531	8101.08
	37.3655	11122.2	-203.907	8128.66
	37.5649	11243	-437.989	8156.94
	37.7644	11369.8	-634.501	8190.61
	37.9638	11501	-783.817	8231.69
	38.1633	11624.4	-882.133	8286.06
	38.3627	11729.3	-938.65	8352.72
	38.5622	11821.1	-978.985	8426.95
	38.7616	11915.4	-1022.2	8501.15
	38.9611	12011.6	-1070.62	8568.8
	39.1605	12109.7	-1121.44	8628.56
	39.3599	12218.4	-1166.71	8687.43
	39.5594	12334.5	-1197.17	8756.55
	39.7589	12443.6	-1209.73	8839.42
	39.9583	12533.8	-1210.23	8925.74
	40.1577	12601.3	-1215.97	9007.45
	40.3572	12661	-1240.99	9081.77
	40.5566	12729.4	-1283.98	9150.38
	40.7561	12815.6	-1331.07	9209.14
	40.9555	12921.7	-1363.93	9260.74
	41.155	13047.6	-1379.89	9311.19
	41.3544	13192	-1386.53	9360.93
	41.5539	13351.7	-1394.58	9401.97
	41.7533	13525.2	-1414.12	9426.65
	41.9528	13704	-1436.36	9437.08
	42.1522	13874.5	-1446.33	9439.54
	42.3516	14040.7	-1440.19	9436.29
	42.5511	14204.1	-1416.73	9433.13
	42.7505	14353	-1384.96	9438.03
	42.95	14490	-1360.48	9453.65
	43.1494	14628.6	-1351.3	9478.67
	43.3489	14780	-1356.1	9511.94
	43.5483	14948.8	-1362.95	9549.82
	43.7478	15133.5	-1356.28	9593.74
	43.9472	15329	-1328.33	9644.59
	44.1467	15528.4	-1284.36	9705.73
	44.3461	15732	-1241.33	9773.35
	44.5456	15941.7	-1209.44	9836.07
	44.745	16159.3	-1185.6	9888.85
	44.9445	16394.4	-1161.31	9934.7
	45.1439	16650.9	-1121.73	9984
	45.3434	16922.7	-1056.75	10034.9
	45.5428	17204.9	-978.759	10079.2
	45.7422	17496.2	-906.067	10112.3
	45.9417	17804.2	-845.544	10127.9
	46.1411	18142.1	-798.763	10123
	46.3406	18514	-767.058	10100.6
	46.54	18917.9	-746.764	10073
	46.7395	19346.6	-733.607	10053.5
	46.9389	19795.9	-727.918	10047.7
	47.1384	20257.6	-732.495	10050.9
	47.3378	20727	-748.03	10054.8
	47.5373	21203	-771.268	10054.4
	47.7367	21679.8	-799.168	10056.6
	47.9361	22156	-824.434	10073.3
	48.1356	22638.6	-839.252	10111.4
	48.3351	23129.5	-843.893	10168.4
	48.5345	23627.9	-842.214	10231.2
	48.7339	24136.2	-834.396	10290.2
	48.9334	24659.3	-809.636	10342.1
	49.1328	25201.3	-762.318	10385.3
	49.3323	25761.7	-699.154	10424.8
	49.5317	26343.3	-635.347	10471.3
	49.7312	26944.6	-579.871	10533
	49.9306	27561.3	-533.475	10609.4
	50.1301	28192.9	-497.625	10698.8
	50.3295	28831.4	-471.836	10802.4
	50.529	29478.9	-456.907	10918
	50.7284	30141	-458.074	11038.4
	50.9278	30817.1	-469.203	11157.3
	51.1273	31505.3	-482.745	11269.6
	51.3267	32206.3	-492.841	11373.6
	51.5262	32917.2	-492.759	11474.4
	51.7256	33632.9	-477.862	11573.8
	51.9251	34352.6	-445.594	11669.5
	52.1245	35077.7	-400.931	11762.3
	52.324	35808.5	-355.903	11859.2
	52.5234	36532.3	-315.14	11969.6
	52.7229	37238.1	-277.487	12104.9
	52.9223	37915.8	-238.994	12271.9
	53.1218	38564.8	-195.128	12474.1
	53.3212	39183.3	-151.89	12705.5
	53.5207	39775.2	-119.138	12954.7
	53.7201	40349.4	-105.426	13213.1
	53.9196	40899.4	-113.746	13474.6
	54.119	41416.8	-131.219	13742.1
	54.3184	41902.4	-142.035	14022.6
	54.5179	42366.8	-131.333	14324
	54.7173	42822.6	-95.6034	14647.1
	54.9168	43278.4	-45.8871	14982.2
	55.1162	43733.6	9.39031	15324.6
	55.3157	44171.8	57.3688	15684.6
	55.5151	44569.1	86.74	16072.1
	55.7146	44915	97.9154	16492.9
	55.914	45205.2	104.269	16952.7
	56.1135	45434.8	116.195	17446
	56.3129	45612.2	140.729	17961.2
	56.5124	45754.2	176.05	18490.6
	56.7118	45875.1	211.95	19032.1
	56.9113	45966.1	242.797	19587.4
	57.1107	46009.3	273.628	20160.8
	57.3101	46002.2	316.937	20755.3
	57.5096	45951.8	384.209	21373.5
	57.709	45866.9	475.716	22019.2
	57.9085	45758.3	583.814	22695.1
	58.1079	45634.6	696.874	23399.3
	58.3074	45496	803.668	24126.7
	58.5068	45331.6	895.583	24876.1
	58.7063	45133.3	975.448	25648.1
	58.9057	44906.6	1050.98	26441.7
	59.1052	44657.3	1126.78	27250
	59.3046	44393.3	1201.68	28064.2
	59.5041	44126.7	1272.39	28885.1
	59.7035	43862.3	1332.33	29711.2
	59.9029	43594.7	1377.45	30533.5
	60.1024	43314.8	1410.75	31347.2
	60.3018	43023.8	1430.4	32145.6
	60.5013	42730.3	1432.1	32917.2
	60.7007	42439.6	1416.9	33662.6
	60.9002	42145.2	1383.7	34390.8
	61.0996	41840.4	1330.82	35103.6
	61.2991	41521.7	1262.26	35794
	61.4985	41186	1190.67	36460.5
	61.698	40829.6	1129.4	37107.3
	61.8974	40459.9	1081.13	37732.7
	62.0969	40092.5	1047.18	38325
	62.2963	39740.3	1024.22	38882.1
	62.4958	39404.7	1007.88	39413.1
	62.6952	39075.2	998.295	39924
	62.8946	38742.2	998.16	40409
	63.0941	38401.3	1011.12	40856.2
	63.2935	38052.9	1035.3	41249.3
	63.493	37707.1	1061.64	41574.1
	63.6924	37372.5	1086.9	41830.4
	63.8919	37044.6	1107.44	42033.1
	64.0913	36710.5	1116.14	42193.4
	64.2908	36365.3	1118.13	42313.9
	64.4902	36015.5	1128.47	42391.9
	64.6897	35670.8	1150.74	42427.8
	64.8891	35341.3	1180.3	42419.1
	65.0886	35029.9	1214.22	42361.6
	65.288	34730.4	1254.87	42259.4
	65.4874	34437.5	1296.79	42131.7
	65.6869	34149.1	1334.19	41994
	65.8863	33861.1	1371.88	41848.1
	66.0858	33575.3	1413.58	41687.3
	66.2852	33288.6	1461.45	41501
	66.4847	32996.1	1521.48	41280.6
	66.6841	32695.5	1597.07	41025.8
	66.8836	32382	1686.37	40743
	67.083	32051.7	1780.88	40437.1
	67.2825	31708.2	1872.84	40112.5
	67.4819	31360.9	1964.06	39771.4
	67.6814	31020.4	2059.68	39411.1
	67.8808	30694.1	2161.38	39029.3
	68.0803	30382	2274.69	38627.1
	68.2797	30078.7	2404.83	38209.7
	68.4792	29788.4	2549.39	37788.8
	68.6786	29519.6	2700.95	37375.1
	68.878	29268	2854.8	36970.6
	69.0775	29019.5	3019.05	36567.9
	69.2769	28766.9	3202.28	36161.7
	69.4764	28510.7	3410.1	35752.8
	69.6758	28255.6	3646.3	35344.4
	69.8753	28009.7	3908.88	34938.6
	70.0747	27772.7	4192.77	34534.4
	70.2742	27530.8	4492.26	34129.4
	70.4736	27271.1	4801.85	33726.9
	70.6731	26989.5	5118.48	33331.2
	70.8725	26692.5	5438.96	32947.5
	71.072	26390.8	5762.73	32583.6
	71.2714	26095.4	6094.28	32245.3
	71.4708	25818.4	6440.72	31930.4
	71.6703	25562.2	6804.66	31627.6
	71.8697	25316.3	7186.94	31325.9
	72.0692	25068.8	7587.73	31018
	72.2686	24824.7	8008.91	30702.3
	72.4681	24596.4	8443.57	30383.6
	72.6675	24388.9	8885.63	30062
	72.867	24199.4	9337.64	29728
	73.0664	24018.7	9805.35	29376.7
	73.2659	23833.4	10293.9	29010.7
	73.4653	23636.6	10804.1	28640.7
	73.6648	23430.3	11330.3	28277.1
	73.8642	23215.6	11856.9	27927.3
	74.0636	22991	12369.2	27595.9
	74.2631	22757.5	12860.7	27277.2
	74.4625	22512.3	13332.8	26962.4
	74.662	22254.3	13790.9	26650.1
	74.8614	21986.2	14241.4	26345
	75.0609	21714.8	14687.8	26053.5
	75.2603	21450.8	15127.6	25779.6
	75.4598	21202.1	15555.3	25520.4
	75.6592	20960.3	15968.7	25264.9
	75.8587	20715.5	16368	24999.2
	76.0581	20467.5	16756.1	24714.6
	76.2576	20222.8	17138	24417.5
	76.457	19992.9	17513.1	24119.9
	76.6565	19789	17870	23828.3
	76.8559	19606.9	18193	23545
	77.0554	19434.2	18469.3	23270
	77.2548	19260.3	18703.3	22996.2
	77.4543	19077.7	18903.3	22713.3
	77.6537	18878.3	19070.8	22424
	77.8531	18664.7	19199.2	22138
	78.0526	18445.1	19283	21866.8
	78.252	18227.6	19320.3	21620.9
	78.4515	18011.4	19316	21404.8
	78.6509	17792.3	19284.9	21210.4
	78.8504	17567.8	19244.1	21022.1
	79.0498	17341.8	19200.3	20829.2
	79.2493	17112.9	19152.8	20627.6
	79.4487	16883.8	19097.5	20417.5
	79.6482	16661.6	19029.3	20201.6
	79.8476	16454.3	18946.9	19982.2
	80.047	16263.7	18854.8	19763.3
	80.2465	16087.8	18754.4	19543.1
	80.4459	15929.3	18641.1	19313.8
	80.6454	15783.4	18503.5	19067.6
	80.8448	15636.6	18338.9	18799.5
	81.0443	15484.7	18154.1	18514.9
	81.2437	15336.8	17961.1	18227.7
	81.4432	15194.3	17760.9	17947.4
	81.6426	15058	17550.4	17675.5
	81.8421	14933.1	17333.6	17415.7
	82.0415	14821.6	17111.2	17168.8
	82.241	14716.9	16879.2	16931.4
	82.4404	14606.1	16639	16696.9
	82.6398	14481.6	16401.9	16465.9
	82.8393	14336.6	16178.3	16245.3
	83.0387	14171.3	15967.1	16039.3
	83.2382	13993.9	15769.2	15844
	83.4377	13814.8	15581.8	15650.6
	83.6371	13646.2	15392	15458
	83.8365	13486.2	15193	15268.9
	84.036	13324.2	14993.3	15089.7
	84.2354	13158.2	14804.2	14928.8
	84.4349	12982.5	14630.5	14782.9
	84.6343	12788.7	14472.2	14644.2
	84.8338	12584.7	14329.5	14504.8
	85.0332	12384.9	14202	14356.6
	85.2327	12203.4	14075.7	14196.8
	85.4321	12043.9	13936.1	14034.7
	85.6316	11896.1	13786.3	13881.6
	85.831	11749.5	13635.4	13744.9
	86.0305	11593.8	13485.7	13620.2
	86.2299	11423.1	13332	13489.1
	86.4293	11236.3	13175	13337.1
	86.6288	11041.7	13004.4	13166.3
	86.8282	10850.7	12809.4	12993.9
	87.0277	10676	12601	12825.6
	87.2271	10519.5	12396	12662.6
	87.4266	10375	12205.9	12506.3
	87.626	10224	12029.5	12354
	87.8255	10055.9	11860.3	12198.6
	88.0249	9875.15	11695.7	12032.3
	88.2244	9694.63	11532.5	11854.9
	88.4238	9524.26	11366.4	11678.5
	88.6232	9367.03	11200.6	11513.2
	88.8227	9223.02	11041.4	11361.4
	89.0221	9094.01	10888.6	11222.7
	89.2216	8974.45	10736	11094.2
	89.421	8854.08	10580.7	10970.8
	89.6205	8729.18	10425.9	10850.5
	89.8199	8600	10266.5	10732.6
	90.0194	8466.2	10100.6	10616.9
	90.2188	8340.74	9930.95	10501.6
	90.4183	8230.29	9756.06	10389
	90.6177	8131.99	9573.53	10276.5
	90.8172	8040.88	9382.17	10160.5
	91.0166	7947.62	9183.52	10040.5
	91.2161	7847.56	8978.34	9913.61
	91.4155	7741.4	8761.42	9780
	91.6149	7633.24	8540.46	9643.88
	91.8144	7528.55	8334.24	9505.69
	92.0139	7423.42	8153.11	9366.06
	92.2133	7310.98	7998.65	9221.33
	92.4127	7185.41	7861.41	9071.18
	92.6122	7038.3	7737.88	8917.57
	92.8116	6867.99	7621.77	8765.39
	93.0111	6677.19	7507.88	8619.56
	93.2105	6474.64	7388.17	8477.02
	93.41	6275.98	7224.48	8329.44
	93.6094	6084.39	7054.19	8171.56
	93.8089	5892.22	6881.99	8011.53
	94.0083	5698.3	6706.07	7852.21
	94.2078	5502.87	6525.31	7694.61
	94.4072	5306.76	6338.45	7538.74
	94.6067	5111.07	6144.28	7383.53
	94.8061	4917.06	5941.38	7227.45

## Sheet: Figure 3
Figure 3a					Figure 3a					Figure 3 B
41103					41103N					μM	OICR-41103							OICR-41103N
nM	N=1	N=2	N=3		nM	N=1	N=2	N=3			n1	n2	n3	n4	n5	n6	n7	n1	n2	n3	n4	n5	n6	n7
20000	222.722	200.942	211.64		20000	139.483	153.039	145.412		0.0137173	84.8623	91.4604	93.9602	89.8798	92.9671	100.803	87.2483	105.433	102.642	97.385	100.028	101.373	101.694	96.183
8657.52	200.532	182.094	220.417		8657.52	125.6	135.839	120.811		0.0411519	74.4	74.692	79.6246	77.7653	84.9175	87.8371	88.8456	95.4527	107.825	107.206	98.436	103.062	101.182	101.442
3747.63	199.812	192.751	214.656		3747.63	113.3	117.353	112.458		0.123455	53.6029	51.5552	54.7228	52.0898	60.9718	63.9448	59.1777	96.7811	101.561	101.606	100.738	99.1676	100.859	95.2756
1622.26	199.797	175.862	210.919		1622.26	114.267	120.996	109.021		0.370374	23.6416	19.5649	23.6449	22.625	28.9273	32.1962	30.5353	90.8111	100.836	106.329	100.941	93.1383	102.393	103.164
702.24	193.461	161.351	190.279		702.24	110.804	121.759	116.122		1.11111	9.40323	9.99728	9.54783	12.9902	13.6526	11.4131	11.6955	76.5924	92.5502	90.4994	97.5966	92.6294	91.8685	95.4959
303.98	153.824	152.783	167.157		303.98	104.836	110.199	103.204		3.33334	7.06498	8.80621	9.14427	11.2758	9.3862	10.0047	11.0239	60.7118	63.8873	64.5076	64.2016	57.449	67.5951	61.8649
131.59	160.286	136.893	152.14		131.59	112.273	112.583	105.516		10	8.07083	7.54374	7.522	9.68971	9.87874	10.6632	10.4322	34.4723	38.9408	37.7049	41.5167	31.1426	33.8488	30.084
56.96	128.389	124.24	132.616		56.96	108.673	112.836	106.756
24.66	120	109.436	123.53		24.66	97.8957	115.462	110.261
10.67	106.697	99.6257	126.612		10.67	113.336	105.22	102.828
4.62	104.972	110.048	113.365		4.62	94.9643	111.27	99.9817
2	103.944	106.86	112.204		2	94.9418	108.96	101.811

## Sheet: Figure 4c
Figure 4c					Figure 4c
41103					41103N
nM	N=1	N=2	N=3		nM	N=1	N=2	N=3
0.169351	100.861	112.461	97.9596		0.169351	110.203	112.98	93.052
0.508053	98.6336	81.0794	84.9068		0.508053	97.8966	110.116	93.246
1.52416	84.3704	85.5861	72.592		1.52416	109.259	94.1018	105.862
4.57247	74.4119	96.7363	76.9181		4.57247	90.2087	88.1951	97.5814
13.7174	62.0792	55.5831	44.9365		13.7174	113.229	128.621	117.649
41.1523	79.028	66.8071	46.8195		41.1523	110.443	109.494	98.3465
123.457	42.4646	36.1368	58.0012		123.457	104.063	105.778	91.7105
370.37	25.1287	23.6134	21.9938		370.37	80.4582	94.6648	100.151
1111.11	15.4691	6.38367	16.2813		1111.11	85.9335	72.496	87.742
3333.33	10.3886	11.8148	1.67616		3333.33	66.1465	73.5679	69.9049
10000	5.56303	4.16931	7.36341		10000	53.2092	55.6666	36.5066

## Sheet: Figure 4d
Figure 4d					Figure 4d						Figure 4d
41103					41103N						41103 (p53/MDM2)
nM	N=1	N=2	N=3		nM	N=1	N=2	N=3			nM	N=1	N=2	N=3
20000	6.61992	8.18475	9.87694		20000	79.072	92.7681	82.8345			20000	110.378	81.9364	96.7648
8657.52	14.5788	16.1871	13.5893		8657.52	85.7735	95.9371	77.4744			8657.52	120.988	80.6197	73.7735
3747.63	28.1041	29.4788	31.3998		3747.63	83.0617	85.1305	88.5484			3747.63	119.942	107.932	100.195
1622.26	47.1211	45.5405	44.5771		1622.26	81.9878	99.9155	87.9862			1622.26	113.42	100.827	83.2313
702.24	56.5752	53.976	55.7335		702.24	86.2153	103.609	86.7746			702.24	112.739	108.18	94.2941
303.98	65.4652	78.7582	77.7361		303.98	77.5088	103.882	84.6858			303.98	100.329	136.183	110.235
131.59	93.1207	84.8797	85.2771		131.59	91.0137	89.5876	93.1767			131.59	100.085	122.298	112.958
56.96	95.4383	98.6729	91.8052		56.96	93.6168	103.894	77.9202			56.96	125.295	106.811	103.783
24.66	110.921	114.735	95.343		24.66	92.4274	86.1222	93.5014			24.66	103.127	137.317	89.463
10.67	102.221	93.2696	98.7113		10.67	78.1885	96.5184	84.1769			10.67	117.362	98.0369	81.2642
4.62	106.85	90.0322	101.755		4.62	85.5084	98.8439	103.79			4.62	95.8997	99.8359	82.9637
2	104.743	89.8954	100.553		2	86.2833	97.533	94.0587			2	119.771	109.809	86.536

## Sheet: Figure 5b_5c
Figure 5b						Figure 5b						Figure 5b							Figure 5c					Figure 5c					Figure 5c
H1703						H2170						H1915							H1703 (41103)					H2170 (41103)					H1915 (41103)
Days	shCTR					Days	shCTR					Days	shCTR						nM	N=1	N=2	N=3		nM	N=1	N=2	N=3		nM	N=1	N=2	N=3
0	100	100	100			0	100	100	100			0	100	100	100				10000	116.344	13.51296*	86.5354		10000	95.0685	65.9526	114.068		10000	84.0227	57.0088	100.783
4	102.093	93.0693	91.5205			4	101.463	97.6191	82.9861			4	101.463	97.6191	82.9861				3590	124.767	65.7853	93.9527		3590	112.661	87.0851	104.802		3590	100.801	78.2947	107.232
7	94.4741	98.8227	107.014			7	108.412	91.0419	87.8508			7	108.412	91.0419	87.8508				1290	105.597	84.1313	92.6484		1290	93.5542	100.52	95.4907		1290	85.2972	68.4746	96.8399
																			464	100.766	97.0702	104.091		464	91.5897	76.1519	103.419		464	89.4952	73.8926	109.739
Days	shPLK1					Days	shPLK1					Days	shPLK1						167	109.946	78.9499	115.718		167	116.894	101.339	98.9599		167	100.523	66.3747	102.972
0	100	100	100			0	100	100	100			0	100	100	100				59.9	106.623	74.7874	100.103		59.9	112.197	87.2487	78.1223		59.9	88.1188	90.1074	89.1098
4	3.2312	2.1087	0.782511			4	19.4813	27.093	11.9648			4	19.4813	27.093	11.9648				21.5	111.338	90.9173	106.427		21.5	93.8426	108.291	98.214		21.5	87.9046	111.455	105.31
																			8	124.015	75.5381	92.332		8	103.469	91.699	63.1846		8	80.0377	103.4	90.7323
Days	shDCAF1-2					Days	shDCAF1-2					Days	shDCAF1-2						2.67	112.812	103.32	93.3265		2.67	85.9629	89.0911	75.1226		2.67	83.844	124.847	105.19
0	100	100	100			0	100	100	100			0	100	100	100				1	98.7558	74.5045	114.866		1	81.2643	91.1817	91.192		1	91.9526	81.6046	95.4286
4	62.7566	51.9164	53.681			4	93.8667	73.639	57.2674			4	93.8667	73.639	57.2674
7	18.8997	12.9197	17.0898			7	53.2639	34.4205	37.6553			7	53.2639	34.4205	37.6553
Days	shDCAF1-7					Days	shDCAF1-7					Days	shDCAF1-7
0	100	100	100			0	100	100	100			0	100	100	100
4	51.1551	57.9766	49.162			4	64.9123	80.6916	52.4691			4	64.9123	80.6916	52.4691
7	9.09002	10.3295	8.54832			7	23.0365	20.0968	9.46918			7	23.0365	20.0968	9.46918				Figure 5c					Figure 5c					Figure 5c
																			H1703 (41103N)					H2170 (41103N)					H1915 (41103N)
																			nM	N=1	N=2	N=3		nM	N=1	N=2	N=3		nM	N=1	N=2	N=3
																			10000	93.9527	92.6484	78.0267		10000	84.4486	98.7942	100.137		10000	76.6882	80.566	69.131
																			3590	92.353	78.9499	105.143		3590	108.391	113.291	81.1928		3590	104.8	80.1757	68.0056
																			1290	103.514	79.1593	85.2604		1290	103.92	119.79	78.9133		1290	97.6976	80.1592	62.7391
																			464	103.425	92.3615	104.106		464	101.038	95.6373	103.365		464	97.9301	83.5228	86.2704
																			167	99.6192	92.3893	96.0014		167	102.843	99.9345	97.2751		167	97.2831	100.388	78.4953
																			59.9	124.668	73.9517	102.984		59.9	95.1132	79.8209	94.8895		59.9	89.9349	107.728	75.0059
																			21.5	93.5734	97.5773	87.1736		21.5	117.529	82.0329	77.4664		21.5	84.5117	63.0174	97.1791
																			8	107.8	91.6876	95.0136		8	103.243	100.352	82.0545		8	110.025	68.4705	68.1884
																			2.67	115.359	116.596	115.222		2.67	88.0847	93.5784	88.0701		2.67	94.6791	80.5825	89.2261
																			1	107.134	105.206	109.501		1	86.4594	91.0339	89.1472		1	92.4793	71.7968	81.0621

## Sheet: Figure S3 41103NA02 with DCAF1
n=1					n=2					n=3
Cycle: 14 41103NA02_n1_X	Cycle: 14 41103NA02_n1_Y	Fitted Cycle: 14 41103NA02_n1_X	Fitted Cycle: 14 41103NA02_n1_Y		Cycle: 16 41103NA02_n2_X	Cycle: 16 41103NA02_n2_Y	Fitted Cycle: 16 41103NA02_n2_X	Fitted Cycle: 16 41103NA02_n2_Y		Cycle: 18 41103NA02_n3_X	Cycle: 18 41103NA02_n3_Y	Fitted Cycle: 18 41103NA02_n3_X	Fitted Cycle: 18 41103NA02_n3_Y
-58.52	-2.37403	-58.52	0		-58.42	-0.330077	-58.42	0		-58.52	-0.120117	-58.52	0
-58.42	-2.52637	-58.42	0		-58.32	-0.294921	-58.32	0		-58.42	-0.209961	-58.42	0
-58.32	-2.51074	-58.32	0		-58.22	-0.279295	-58.22	0		-58.32	-0.225586	-58.32	0
-58.22	-2.44629	-58.22	0		-58.12	-0.216797	-58.12	0		-58.22	-0.225586	-58.22	0
-58.12	-2.47754	-58.12	0		-58.02	-0.246094	-58.02	0		-58.12	-0.208008	-58.12	0
-58.02	-2.48926	-58.02	0		-57.92	-0.240234	-57.92	0		-58.02	-0.165039	-58.02	0
-57.92	-2.49316	-57.92	0		-57.82	-0.232422	-57.82	0		-57.92	-0.139648	-57.92	0
-57.82	-2.50488	-57.82	0		-57.72	-0.230469	-57.72	0		-57.82	-0.139648	-57.82	0
-57.72	-2.4873	-57.72	0		-57.62	-0.226563	-57.62	0		-57.72	-0.129883	-57.72	0
-57.62	-2.47363	-57.62	0		-57.52	-0.214843	-57.52	0		-57.62	-0.114258	-57.62	0
-57.52	-2.46387	-57.52	0		-57.42	-0.205079	-57.42	0		-57.52	-0.106445	-57.52	0
-57.42	-2.44824	-57.42	0		-57.32	-0.228516	-57.32	0		-57.42	-0.12793	-57.42	0
-57.32	-2.46387	-57.32	0		-57.22	-0.228515	-57.22	0		-57.32	-0.125977	-57.32	0
-57.22	-2.44629	-57.22	0		-57.12	-0.226563	-57.12	0		-57.22	-0.125977	-57.22	0
-57.12	-2.46191	-57.12	0		-57.02	-0.226563	-57.02	0		-57.12	-0.133789	-57.12	0
-57.02	-2.45801	-57.02	0		-56.92	-0.216797	-56.92	0		-57.02	-0.12793	-57.02	0
-56.92	-2.42871	-56.92	0		-56.82	-0.214843	-56.82	0		-56.92	-0.137695	-56.92	0
-56.82	-2.40527	-56.82	0		-56.72	-0.214844	-56.72	0		-56.82	-0.116211	-56.82	0
-56.72	-2.40332	-56.72	0		-56.62	-0.216797	-56.62	0		-56.72	-0.125977	-56.72	0
-56.62	-2.39746	-56.62	0		-56.52	-0.208984	-56.52	0		-56.62	-0.120117	-56.62	0
-56.52	-2.39355	-56.52	0		-56.42	-0.220703	-56.42	0		-56.52	-0.114258	-56.52	0
-56.42	-2.38184	-56.42	0		-56.32	-0.214844	-56.32	0		-56.42	-0.125977	-56.42	0
-56.32	-2.36816	-56.32	0		-56.22	-0.222656	-56.22	0		-56.32	-0.116211	-56.32	0
-56.22	-2.37207	-56.22	0		-56.12	-0.234375	-56.12	0		-56.22	-0.139648	-56.22	0
-56.12	-2.35449	-56.12	0		-56.02	-0.228515	-56.02	0		-56.12	-0.12793	-56.12	0
-56.02	-2.35644	-56.02	0		-55.92	-0.220703	-55.92	0		-56.02	-0.120117	-56.02	0
-55.92	-2.3291	-55.92	0		-55.82	-0.220703	-55.82	0		-55.92	-0.120117	-55.92	0
-55.82	-2.33887	-55.82	0		-55.72	-0.195313	-55.72	0		-55.82	-0.108398	-55.82	0
-55.72	-2.33301	-55.72	0		-55.62	-0.21875	-55.62	0		-55.72	-0.110352	-55.72	0
-55.62	-2.32715	-55.62	0		-55.52	-0.197265	-55.52	0		-55.62	-0.108398	-55.62	0
-55.52	-2.3252	-55.52	0		-55.42	-0.189453	-55.42	0		-55.52	-0.112305	-55.52	0
-55.42	-2.31738	-55.42	0		-55.32	-0.18164	-55.32	0		-55.42	-0.112305	-55.42	0
-55.32	-2.31348	-55.32	0		-55.22	-0.179687	-55.22	0		-55.32	-0.118164	-55.32	0
-55.22	-2.2959	-55.22	0		-55.12	-0.169922	-55.12	0		-55.22	-0.114258	-55.22	0
-55.12	-2.28613	-55.12	0		-55.02	-0.167969	-55.02	0		-55.12	-0.112305	-55.12	0
-55.02	-2.30371	-55.02	0		-54.92	-0.167969	-54.92	0		-55.02	-0.116211	-55.02	0
-54.92	-2.29395	-54.92	0		-54.82	-0.175781	-54.82	0		-54.92	-0.116211	-54.92	0
-54.82	-2.28027	-54.82	0		-54.72	-0.175782	-54.72	0		-54.82	-0.116211	-54.82	0
-54.72	-2.2666	-54.72	0		-54.62	-0.1875	-54.62	0		-54.72	-0.116211	-54.72	0
-54.62	-2.24902	-54.62	0		-54.52	-0.177734	-54.52	0		-54.62	-0.116211	-54.62	0
-54.52	-2.24316	-54.52	0		-54.42	-0.1875	-54.42	0		-54.52	-0.12793	-54.52	0
-54.42	-2.25293	-54.42	0		-54.32	-0.175781	-54.32	0		-54.42	-0.131836	-54.42	0
-54.32	-2.25293	-54.32	0		-54.22	-0.167969	-54.22	0		-54.32	-0.120117	-54.32	0
-54.22	-2.27441	-54.22	0		-54.12	-0.191406	-54.12	0		-54.22	-0.129883	-54.22	0
-54.12	-2.25684	-54.12	0		-54.02	-0.195313	-54.02	0		-54.12	-0.139648	-54.12	0
-54.02	-2.25879	-54.02	0		-53.92	-0.195312	-53.92	0		-54.02	-0.131836	-54.02	0
-53.92	-2.24902	-53.92	0		-53.82	-0.195313	-53.82	0		-53.92	-0.15918	-53.92	0
-53.82	-2.24512	-53.82	0		-53.72	-0.195312	-53.72	0		-53.82	-0.151367	-53.82	0
-53.72	-2.21191	-53.72	0		-53.62	-0.1875	-53.62	0		-53.72	-0.149414	-53.72	0
-53.62	-2.19238	-53.62	0		-53.52	-0.205078	-53.52	0		-53.62	-0.147461	-53.62	0
-53.52	-2.19629	-53.52	0		-53.42	-0.195312	-53.42	0		-53.52	-0.149414	-53.52	0
-53.42	-2.19238	-53.42	0		-53.32	-0.179687	-53.32	0		-53.42	-0.147461	-53.42	0
-53.32	-2.19434	-53.32	0		-53.22	-0.177734	-53.22	0		-53.32	-0.147461	-53.32	0
-53.22	-2.18848	-53.22	0		-53.12	-0.158203	-53.12	0		-53.22	-0.147461	-53.22	0
-53.12	-2.19238	-53.12	0		-53.02	-0.164062	-53.02	0		-53.12	-0.161133	-53.12	0
-53.02	-2.2041	-53.02	0		-52.92	-0.166016	-52.92	0		-53.02	-0.163086	-53.02	0
-52.92	-2.19238	-52.92	0		-52.82	-0.166015	-52.82	0		-52.92	-0.161133	-52.92	0
-52.82	-2.19238	-52.82	0		-52.72	-0.15625	-52.72	0		-52.82	-0.147461	-52.82	0
-52.72	-2.19629	-52.72	0		-52.62	-0.162109	-52.62	0		-52.72	-0.15332	-52.72	0
-52.62	-2.18652	-52.62	0		-52.52	-0.169922	-52.52	0		-52.62	-0.166992	-52.62	0
-52.52	-2.19238	-52.52	0		-52.42	-0.177734	-52.42	0		-52.52	-0.161133	-52.52	0
-52.42	-2.18652	-52.42	0		-52.32	-0.166016	-52.32	0		-52.42	-0.166992	-52.42	0
-52.32	-2.18262	-52.32	0		-52.22	-0.185546	-52.22	0		-52.32	-0.166992	-52.32	0
-52.22	-2.17871	-52.22	0		-52.12	-0.183594	-52.12	0		-52.22	-0.176758	-52.22	0
-52.12	-2.17676	-52.12	0		-52.02	-0.167969	-52.02	0		-52.12	-0.19043	-52.12	0
-52.02	-2.18457	-52.02	0		-51.92	-0.185547	-51.92	0		-52.02	-0.178711	-52.02	0
-51.92	-2.18262	-51.92	0		-51.82	-0.201172	-51.82	0		-51.92	-0.168945	-51.92	0
-51.82	-2.18066	-51.82	0		-51.72	-0.21289	-51.72	0		-51.82	-0.174805	-51.82	0
-51.72	-2.17285	-51.72	0		-51.62	-0.193359	-51.62	0		-51.72	-0.192383	-51.72	0
-51.62	-2.16113	-51.62	0		-51.52	-0.191407	-51.52	0		-51.62	-0.180664	-51.62	0
-51.52	-2.16504	-51.52	0		-51.42	-0.189453	-51.42	0		-51.52	-0.186523	-51.52	0
-51.42	-2.1416	-51.42	0		-51.32	-0.179687	-51.32	0		-51.42	-0.196289	-51.42	0
-51.32	-2.15137	-51.32	0		-51.22	-0.173828	-51.22	0		-51.32	-0.204102	-51.32	0
-51.22	-2.13379	-51.22	0		-51.12	-0.177734	-51.12	0		-51.22	-0.217773	-51.22	0
-51.12	-2.12012	-51.12	0		-51.02	-0.158203	-51.02	0		-51.12	-0.235352	-51.12	0
-51.02	-2.11035	-51.02	0		-50.92	-0.140625	-50.92	0		-51.02	-0.227539	-51.02	0
-50.92	-2.10254	-50.92	0		-50.82	-0.146484	-50.82	0		-50.92	-0.225586	-50.92	0
-50.82	-2.09082	-50.82	0		-50.72	-0.164063	-50.72	0		-50.82	-0.208008	-50.82	0
-50.72	-2.09473	-50.72	0		-50.62	-0.183594	-50.62	0		-50.72	-0.186523	-50.72	0
-50.62	-2.08887	-50.62	0		-50.52	-0.139649	-50.52	0		-50.62	-0.168945	-50.62	0
-50.52	-2.0752	-50.52	0		-50.42	-0.119141	-50.42	0		-50.52	-0.15918	-50.52	0
-50.42	-2.08105	-50.42	0		-50.32	-0.109375	-50.32	0		-50.42	-0.168945	-50.42	0
-50.32	-2.04395	-50.32	0		-50.22	-0.117187	-50.22	0		-50.32	-0.178711	-50.32	0
-50.22	-2.03711	-50.22	0		-50.12	-0.126953	-50.12	0		-50.22	-0.145508	-50.22	0
-50.12	-2.02832	-50.12	0		-50.02	-0.0664061	-50.02	0		-50.12	-0.139648	-50.12	0
-50.02	-2.00684	-50.02	0		-49.92	-0.0488281	-49.92	0		-50.02	-0.120117	-50.02	0
-49.92	-2.01465	-49.92	0		-49.82	-0.0625	-49.82	0		-49.92	-0.12207	-49.92	0
-49.82	-2.01465	-49.82	0		-49.72	-0.0566396	-49.72	0		-49.82	-0.102539	-49.82	0
-49.72	-1.97656	-49.72	0		-49.62	-0.0332056	-49.62	0		-49.72	-0.108398	-49.72	0
-49.62	-1.92676	-49.62	0		-49.52	-0.0449218	-49.52	0		-49.62	-0.0771484	-49.62	0
-49.52	-1.91309	-49.52	0		-49.42	-0.00292969	-49.42	0		-49.52	-0.0341797	-49.52	0
-49.42	-1.83301	-49.42	0		-49.32	0.0175781	-49.32	0		-49.42	0.0107422	-49.42	0
-49.32	-1.68652	-49.32	0		-49.22	0.198243	-49.22	0		-49.32	0.115234	-49.32	0
-49.22	-1.07032	-49.22	0		-49.12	0.102538	-49.12	0		-49.22	0.19043	-49.22	0
-49.12	-1.84668	-49.12	0		-49.02	-0.0175782	-49.02	0		-49.12	-0.0947266	-49.12	0
-49.02	-2.25195	-49.02	0		-48.92	-0.183594	-48.92	0		-49.02	-0.407227	-49.02	0
-48.92	-2.52734	-48.92	0		-48.82	-0.8125	-48.82	0		-48.92	-0.555664	-48.92	0
-48.82	-2.87207	-48.82	0		-48.72	-1.06641	-48.72	0		-48.82	-0.924805	-48.82	0
-48.72	-3.7031	-48.72	0		-48.62	-1.2207	-48.62	0		-48.72	-1.54199	-48.72	0
-48.62	-3.11424	-48.62	0		-48.52	-1.1748	-48.52	0		-48.62	-1.08008	-48.62	0
-48.52	-2.54395	-48.52	0		-48.42	-0.893555	-48.42	0		-48.52	-0.857422	-48.52	0
-48.42	-2.11816	-48.42	0		-48.32	-0.674805	-48.32	0		-48.42	-0.357422	-48.42	0
-48.32	-1.56348	-48.32	0		-48.22	-0.436512	-48.22	0		-48.32	0.116211	-48.32	0
-48.22	-1.44336	-48.22	0		-48.12	-0.0195214	-48.12	0		-48.22	0.225586	-48.22	0
-48.12	-1.42774	-48.12	0		-48.02	0.181645	-48.02	0		-48.12	0.241211	-48.12	0
-48.02	-1.52246	-48.02	0		-47.92	0.37207	-47.92	0		-48.02	0.183594	-48.02	0
-47.92	-1.60156	-47.92	0		-47.82	0.308594	-47.82	0		-47.92	0.078125	-47.92	0
-47.82	-1.64844	-47.82	0		-47.72	0.228511	-47.72	0		-47.82	0.0283203	-47.82	0
-47.72	-1.68848	-47.72	0		-47.62	0.105461	-47.62	0		-47.72	-0.0224609	-47.72	0
-47.62	-1.74317	-47.62	0		-47.52	0.00976276	-47.52	0		-47.62	-0.0693359	-47.62	0
-47.52	-1.78223	-47.52	0		-47.42	-0.0625	-47.42	0		-47.52	-0.102539	-47.52	0
-47.42	-1.84473	-47.42	0		-47.32	-0.165039	-47.32	0		-47.42	-0.124023	-47.42	0
-47.32	-1.87598	-47.32	0		-47.22	-0.26172	-47.22	0		-47.32	-0.139648	-47.32	0
-47.22	-1.90723	-47.22	0		-47.12	-0.296877	-47.12	0		-47.22	-0.166992	-47.22	0
-47.12	-1.90527	-47.12	0		-47.02	-0.322265	-47.02	0		-47.12	-0.166992	-47.12	0
-47.02	-1.90723	-47.02	0		-46.92	-0.308594	-46.92	0		-47.02	-0.176758	-47.02	0
-46.92	-1.87988	-46.92	0		-46.82	-0.289063	-46.82	0		-46.92	-0.178711	-46.92	0
-46.82	-1.87402	-46.82	0		-46.72	-0.261719	-46.72	0		-46.82	-0.182617	-46.82	0
-46.72	-1.87207	-46.72	0		-46.62	-0.279296	-46.62	0		-46.72	-0.209961	-46.72	0
-46.62	-1.84082	-46.62	0		-46.52	-0.262694	-46.52	0		-46.62	-0.202148	-46.62	0
-46.52	-1.82715	-46.52	0		-46.42	-0.242188	-46.42	0		-46.52	-0.188477	-46.52	0
-46.42	-1.80762	-46.42	0		-46.32	-0.224609	-46.32	0		-46.42	-0.212891	-46.42	0
-46.32	-1.77051	-46.32	0		-46.22	-0.210937	-46.22	0		-46.32	-0.223633	-46.32	0
-46.22	-1.7666	-46.22	0		-46.12	-0.207031	-46.12	0		-46.22	-0.229492	-46.22	0
-46.12	-1.7666	-46.12	0		-46.02	-0.197266	-46.02	0		-46.12	-0.223633	-46.12	0
-46.02	-1.74707	-46.02	0		-45.92	-0.195313	-45.92	0		-46.02	-0.250977	-46.02	0
-45.92	-1.74316	-45.92	0		-45.82	-0.201172	-45.82	0		-45.92	-0.243164	-45.92	0
-45.82	-1.73145	-45.82	0		-45.72	-0.214843	-45.72	0		-45.82	-0.241211	-45.82	0
-45.72	-1.74121	-45.72	0		-45.62	-0.207031	-45.62	0		-45.72	-0.237305	-45.72	0
-45.62	-1.71777	-45.62	0		-45.52	-0.214844	-45.52	0		-45.62	-0.249023	-45.62	0
-45.52	-1.70605	-45.52	0		-45.42	-0.224609	-45.42	0		-45.52	-0.231445	-45.52	0
-45.42	-1.69629	-45.42	0		-45.32	-0.216797	-45.32	0		-45.42	-0.231445	-45.42	0
-45.32	-1.6748	-45.32	0		-45.22	-0.220703	-45.22	0		-45.32	-0.219727	-45.32	0
-45.22	-1.65527	-45.22	0		-45.12	-0.207032	-45.12	0		-45.22	-0.217773	-45.22	0
-45.12	-1.64551	-45.12	0		-45.02	-0.212891	-45.02	0		-45.12	-0.219727	-45.12	0
-45.02	-1.66113	-45.02	0		-44.92	-0.216797	-44.92	0		-45.02	-0.22168	-45.02	0
-44.92	-1.64551	-44.92	0		-44.82	-0.212891	-44.82	0		-44.92	-0.241211	-44.92	0
-44.82	-1.64355	-44.82	0		-44.72	-0.214844	-44.72	0		-44.82	-0.239258	-44.82	0
-44.72	-1.65137	-44.72	0		-44.62	-0.208984	-44.62	0		-44.72	-0.237305	-44.72	0
-44.62	-1.63379	-44.62	0		-44.52	-0.214844	-44.52	0		-44.62	-0.233398	-44.62	0
-44.52	-1.64355	-44.52	0		-44.42	-0.208984	-44.42	0		-44.52	-0.22168	-44.52	0
-44.42	-1.63965	-44.42	0		-44.32	-0.207031	-44.32	0		-44.42	-0.219727	-44.42	0
-44.32	-1.6377	-44.32	0		-44.22	-0.222656	-44.22	0		-44.32	-0.200195	-44.32	0
-44.22	-1.62402	-44.22	0		-44.12	-0.216796	-44.12	0		-44.22	-0.198242	-44.22	0
-44.12	-1.62012	-44.12	0		-44.02	-0.203125	-44.02	0		-44.12	-0.200195	-44.12	0
-44.02	-1.62207	-44.02	0		-43.92	-0.214844	-43.92	0		-44.02	-0.198242	-44.02	0
-43.92	-1.6084	-43.92	0		-43.82	-0.203125	-43.82	0		-43.92	-0.192383	-43.92	0
-43.82	-1.61816	-43.82	0		-43.72	-0.195313	-43.72	0		-43.82	-0.18457	-43.82	0
-43.72	-1.61035	-43.72	0		-43.62	-0.195312	-43.62	0		-43.72	-0.194336	-43.72	0
-43.62	-1.59668	-43.62	0		-43.52	-0.1875	-43.52	0		-43.62	-0.192383	-43.62	0
-43.52	-1.59473	-43.52	0		-43.42	-0.1875	-43.42	0		-43.52	-0.178711	-43.52	0
-43.42	-1.59473	-43.42	0		-43.32	-0.175781	-43.32	0		-43.42	-0.18457	-43.42	0
-43.32	-1.58105	-43.32	0		-43.22	-0.181641	-43.22	0		-43.32	-0.166992	-43.32	0
-43.22	-1.5752	-43.22	0		-43.12	-0.205078	-43.12	0		-43.22	-0.186523	-43.22	0
-43.12	-1.57519	-43.12	0		-43.02	-0.199219	-43.02	0		-43.12	-0.186523	-43.12	0
-43.02	-1.56152	-43.02	0		-42.92	-0.199219	-42.92	0		-43.02	-0.186523	-43.02	0
-42.92	-1.5459	-42.92	0		-42.82	-0.205078	-42.82	0		-42.92	-0.186523	-42.92	0
-42.82	-1.54395	-42.82	0		-42.72	-0.205078	-42.72	0		-42.82	-0.168945	-42.82	0
-42.72	-1.54004	-42.72	0		-42.62	-0.207031	-42.62	0		-42.72	-0.18457	-42.72	0
-42.62	-1.54199	-42.62	0		-42.52	-0.207031	-42.52	0		-42.62	-0.180664	-42.62	0
-42.52	-1.54395	-42.52	0		-42.42	-0.199219	-42.42	0		-42.52	-0.188477	-42.52	0
-42.42	-1.54395	-42.42	0		-42.32	-0.1875	-42.32	0		-42.42	-0.178711	-42.42	0
-42.32	-1.54395	-42.32	0		-42.22	-0.1875	-42.22	0		-42.32	-0.168945	-42.32	0
-42.22	-1.54394	-42.22	0		-42.12	-0.195312	-42.12	0		-42.22	-0.170898	-42.22	0
-42.12	-1.52441	-42.12	0		-42.02	-0.177734	-42.02	0		-42.12	-0.161133	-42.12	0
-42.02	-1.5166	-42.02	0		-41.92	-0.185547	-41.92	0		-42.02	-0.149414	-42.02	0
-41.92	-1.50488	-41.92	0		-41.82	-0.1875	-41.82	0		-41.92	-0.15332	-41.92	0
-41.82	-1.50488	-41.82	0		-41.72	-0.177734	-41.72	0		-41.82	-0.141602	-41.82	0
-41.72	-1.49512	-41.72	0		-41.62	-0.185546	-41.62	0		-41.72	-0.145508	-41.72	0
-41.62	-1.47949	-41.62	0		-41.52	-0.175781	-41.52	0		-41.62	-0.135742	-41.62	0
-41.52	-1.48535	-41.52	0		-41.42	-0.175781	-41.42	0		-41.52	-0.135742	-41.52	0
-41.42	-1.47363	-41.42	0		-41.32	-0.1875	-41.32	0		-41.42	-0.145508	-41.42	0
-41.32	-1.47754	-41.32	0		-41.22	-0.175781	-41.22	0		-41.32	-0.147461	-41.32	0
-41.22	-1.46582	-41.22	0		-41.12	-0.17578	-41.12	0		-41.22	-0.147461	-41.22	0
-41.12	-1.45801	-41.12	0		-41.02	-0.166016	-41.02	0		-41.12	-0.165039	-41.12	0
-41.02	-1.46582	-41.02	0		-40.92	-0.167969	-40.92	0		-41.02	-0.157227	-41.02	0
-40.92	-1.47559	-40.92	0		-40.82	-0.183594	-40.82	0		-40.92	-0.155273	-40.92	0
-40.82	-1.47754	-40.82	0		-40.72	-0.173828	-40.72	0		-40.82	-0.155273	-40.82	0
-40.72	-1.47559	-40.72	0		-40.62	-0.177734	-40.62	0		-40.72	-0.157227	-40.72	0
-40.62	-1.47363	-40.62	0		-40.52	-0.175781	-40.52	0		-40.62	-0.15918	-40.62	0
-40.52	-1.48535	-40.52	0		-40.42	-0.169922	-40.42	0		-40.52	-0.147461	-40.52	0
-40.42	-1.48535	-40.42	0		-40.32	-0.162109	-40.32	0		-40.42	-0.147461	-40.42	0
-40.32	-1.48535	-40.32	0		-40.22	-0.150391	-40.22	0		-40.32	-0.15918	-40.32	0
-40.22	-1.48535	-40.22	0		-40.12	-0.160156	-40.12	0		-40.22	-0.139648	-40.22	0
-40.12	-1.46777	-40.12	0		-40.02	-0.16211	-40.02	0		-40.12	-0.149414	-40.12	0
-40.02	-1.46777	-40.02	0		-39.92	-0.1875	-39.92	0		-40.02	-0.151367	-40.02	0
-39.92	-1.47363	-39.92	0		-39.82	-0.169922	-39.82	0		-39.92	-0.147461	-39.92	0
-39.82	-1.45215	-39.82	0		-39.72	-0.175781	-39.72	0		-39.82	-0.147461	-39.82	0
-39.72	-1.44238	-39.72	0		-39.62	-0.175781	-39.62	0		-39.72	-0.151367	-39.72	0
-39.62	-1.4541	-39.62	0		-39.52	-0.167969	-39.52	0		-39.62	-0.163086	-39.62	0
-39.52	-1.4541	-39.52	0		-39.42	-0.175781	-39.42	0		-39.52	-0.168945	-39.52	0
-39.42	-1.4541	-39.42	0		-39.32	-0.197266	-39.32	0		-39.42	-0.170898	-39.42	0
-39.32	-1.4502	-39.32	0		-39.22	-0.191407	-39.22	0		-39.32	-0.178711	-39.32	0
-39.22	-1.43652	-39.22	0		-39.12	-0.197264	-39.12	0		-39.22	-0.188477	-39.22	0
-39.12	-1.44238	-39.12	0		-39.02	-0.177734	-39.02	0		-39.12	-0.202148	-39.12	0
-39.02	-1.43652	-39.02	0		-38.92	-0.175781	-38.92	0		-39.02	-0.19043	-39.02	0
-38.92	-1.43262	-38.92	0		-38.82	-0.175781	-38.82	0		-38.92	-0.19043	-38.92	0
-38.82	-1.41699	-38.82	0		-38.72	-0.185547	-38.72	0		-38.82	-0.204102	-38.82	0
-38.72	-1.41504	-38.72	0		-38.62	-0.183594	-38.62	0		-38.72	-0.209961	-38.72	0
-38.62	-1.42676	-38.62	0		-38.52	-0.191406	-38.52	0		-38.62	-0.198242	-38.62	0
-38.52	-1.40723	-38.52	0		-38.42	-0.185547	-38.42	0		-38.52	-0.204102	-38.52	0
-38.42	-1.41113	-38.42	0		-38.32	-0.195313	-38.32	0		-38.42	-0.206055	-38.42	0
-38.32	-1.41113	-38.32	0		-38.22	-0.222656	-38.22	0		-38.32	-0.209961	-38.32	0
-38.22	-1.41113	-38.22	0		-38.12	-0.220702	-38.12	0		-38.22	-0.209961	-38.22	0
-38.12	-1.4209	-38.12	0		-38.02	-0.222656	-38.02	0		-38.12	-0.21582	-38.12	0
-38.02	-1.40527	-38.02	0		-37.92	-0.232422	-37.92	0		-38.02	-0.209961	-38.02	0
-37.92	-1.40332	-37.92	0		-37.82	-0.222656	-37.82	0		-37.92	-0.208008	-37.92	0
-37.82	-1.40332	-37.82	0		-37.72	-0.212891	-37.72	0		-37.82	-0.200195	-37.82	0
-37.72	-1.39941	-37.72	0		-37.62	-0.216797	-37.62	0		-37.72	-0.202148	-37.72	0
-37.62	-1.3916	-37.62	0		-37.52	-0.216797	-37.52	0		-37.62	-0.196289	-37.62	0
-37.52	-1.3916	-37.52	0		-37.42	-0.21875	-37.42	0		-37.52	-0.202148	-37.52	0
-37.42	-1.39355	-37.42	0		-37.32	-0.21875	-37.32	0		-37.42	-0.180664	-37.42	0
-37.32	-1.3877	-37.32	0		-37.22	-0.230469	-37.22	0		-37.32	-0.182617	-37.32	0
-37.22	-1.39355	-37.22	0		-37.12	-0.228516	-37.12	0		-37.22	-0.178711	-37.22	0
-37.12	-1.38574	-37.12	0		-37.02	-0.230469	-37.02	0		-37.12	-0.178711	-37.12	0
-37.02	-1.37207	-37.02	0		-36.92	-0.220703	-36.92	0		-37.02	-0.176758	-37.02	0
-36.92	-1.37207	-36.92	0		-36.82	-0.21875	-36.82	0		-36.92	-0.19043	-36.92	0
-36.82	-1.37012	-36.82	0		-36.72	-0.220703	-36.72	0		-36.82	-0.18457	-36.82	0
-36.72	-1.37793	-36.72	0		-36.62	-0.222657	-36.62	0		-36.72	-0.182617	-36.72	0
-36.62	-1.37988	-36.62	0		-36.52	-0.232422	-36.52	0		-36.62	-0.19043	-36.62	0
-36.52	-1.3584	-36.52	0		-36.42	-0.234375	-36.42	0		-36.52	-0.178711	-36.52	0
-36.42	-1.35645	-36.42	0		-36.32	-0.244141	-36.32	0		-36.42	-0.196289	-36.42	0
-36.32	-1.35059	-36.32	0		-36.22	-0.228516	-36.22	0		-36.32	-0.18457	-36.32	0
-36.22	-1.34473	-36.22	0		-36.12	-0.234374	-36.12	0		-36.22	-0.176758	-36.22	0
-36.12	-1.34473	-36.12	0		-36.02	-0.238281	-36.02	0		-36.12	-0.179688	-36.12	0
-36.02	-1.33105	-36.02	0		-35.92	-0.238281	-35.92	0		-36.02	-0.174805	-36.02	0
-35.92	-1.34473	-35.92	0		-35.82	-0.236328	-35.82	0		-35.92	-0.168945	-35.92	0
-35.82	-1.34473	-35.82	0		-35.72	-0.238281	-35.72	0		-35.82	-0.188477	-35.82	0
-35.72	-1.34473	-35.72	0		-35.62	-0.226563	-35.62	0		-35.72	-0.188477	-35.72	0
-35.62	-1.33887	-35.62	0		-35.52	-0.228516	-35.52	0		-35.62	-0.180664	-35.62	0
-35.52	-1.33301	-35.52	0		-35.42	-0.232422	-35.42	0		-35.52	-0.174805	-35.52	0
-35.42	-1.3252	-35.42	0		-35.32	-0.238281	-35.32	0		-35.42	-0.155273	-35.42	0
-35.32	-1.31738	-35.32	0		-35.22	-0.236328	-35.22	0		-35.32	-0.147461	-35.32	0
-35.22	-1.31152	-35.22	0		-35.12	-0.226562	-35.12	0		-35.22	-0.141602	-35.22	0
-35.12	-1.30566	-35.12	0		-35.02	-0.220703	-35.02	0		-35.12	-0.137695	-35.12	0
-35.02	-1.29395	-35.02	0		-34.92	-0.21875	-34.92	0		-35.02	-0.131836	-35.02	0
-34.92	-1.30371	-34.92	0		-34.82	-0.228516	-34.82	0		-34.92	-0.12207	-34.92	0
-34.82	-1.30566	-34.82	0		-34.72	-0.24414	-34.72	0		-34.82	-0.114258	-34.82	0
-34.72	-1.28809	-34.72	0		-34.62	-0.234375	-34.62	0		-34.72	-0.12207	-34.72	0
-34.62	-1.28418	-34.62	0		-34.52	-0.228515	-34.52	0		-34.62	-0.120117	-34.62	0
-34.52	-1.27441	-34.52	0		-34.42	-0.210938	-34.42	0		-34.52	-0.108398	-34.52	0
-34.42	-1.28418	-34.42	0		-34.32	-0.208984	-34.32	0		-34.42	-0.0986328	-34.42	0
-34.32	-1.27246	-34.32	0		-34.22	-0.214844	-34.22	0		-34.32	-0.118164	-34.32	0
-34.22	-1.2627	-34.22	0		-34.12	-0.208984	-34.12	0		-34.22	-0.0966797	-34.22	0
-34.12	-1.27246	-34.12	0		-34.02	-0.207031	-34.02	0		-34.12	-0.0966797	-34.12	0
-34.02	-1.26074	-34.02	0		-33.92	-0.207031	-33.92	0		-34.02	-0.108398	-34.02	0
-33.92	-1.26074	-33.92	0		-33.82	-0.203125	-33.82	0		-33.92	-0.114258	-33.92	0
-33.82	-1.26465	-33.82	0		-33.72	-0.197265	-33.72	0		-33.82	-0.100586	-33.82	0
-33.72	-1.25488	-33.72	0		-33.62	-0.181641	-33.62	0		-33.72	-0.0908203	-33.72	0
-33.62	-1.25293	-33.62	0		-33.52	-0.1875	-33.52	0		-33.62	-0.0966797	-33.62	0
-33.52	-1.25293	-33.52	0		-33.42	-0.1875	-33.42	0		-33.52	-0.0966797	-33.52	0
-33.42	-1.26465	-33.42	0		-33.32	-0.175781	-33.32	0		-33.42	-0.0966797	-33.42	0
-33.32	-1.25879	-33.32	0		-33.22	-0.166015	-33.22	0		-33.32	-0.0947266	-33.32	0
-33.22	-1.26465	-33.22	0		-33.12	-0.166015	-33.12	0		-33.22	-0.0966797	-33.22	0
-33.12	-1.25684	-33.12	0		-33.02	-0.15625	-33.02	0		-33.12	-0.0791016	-33.12	0
-33.02	-1.24707	-33.02	0		-32.92	-0.15625	-32.92	0		-33.02	-0.0771484	-33.02	0
-32.92	-1.24707	-32.92	0		-32.82	-0.146484	-32.82	0		-32.92	-0.0830078	-32.92	0
-32.82	-1.23535	-32.82	0		-32.72	-0.136719	-32.72	0		-32.82	-0.0966797	-32.82	0
-32.72	-1.22754	-32.72	0		-32.62	-0.136718	-32.62	0		-32.72	-0.0966797	-32.72	0
-32.62	-1.2334	-32.62	0		-32.52	-0.134766	-32.52	0		-32.62	-0.0966797	-32.62	0
-32.52	-1.23535	-32.52	0		-32.42	-0.126953	-32.42	0		-32.52	-0.0966797	-32.52	0
-32.42	-1.22363	-32.42	0		-32.32	-0.136719	-32.32	0		-32.42	-0.0947266	-32.42	0
-32.32	-1.20215	-32.32	0		-32.22	-0.136719	-32.22	0		-32.32	-0.100586	-32.32	0
-32.22	-1.19043	-32.22	0		-32.12	-0.136718	-32.12	0		-32.22	-0.0927734	-32.22	0
-32.12	-1.19434	-32.12	0		-32.02	-0.128906	-32.02	0		-32.12	-0.102539	-32.12	0
-32.02	-1.18652	-32.02	0		-31.92	-0.128906	-31.92	0		-32.02	-0.104492	-32.02	0
-31.92	-1.17871	-31.92	0		-31.82	-0.123047	-31.82	0		-31.92	-0.0830078	-31.92	0
-31.82	-1.16895	-31.82	0		-31.72	-0.126953	-31.72	0		-31.82	-0.0888672	-31.82	0
-31.72	-1.17285	-31.72	0		-31.62	-0.11914	-31.62	0		-31.72	-0.0947266	-31.72	0
-31.62	-1.15137	-31.62	0		-31.52	-0.119141	-31.52	0		-31.62	-0.0966797	-31.62	0
-31.52	-1.1416	-31.52	0		-31.42	-0.111328	-31.42	0		-31.52	-0.0966797	-31.52	0
-31.42	-1.15137	-31.42	0		-31.32	-0.115234	-31.32	0		-31.42	-0.0830078	-31.42	0
-31.32	-1.13574	-31.32	0		-31.22	-0.107422	-31.22	0		-31.32	-0.0810547	-31.32	0
-31.22	-1.12988	-31.22	0		-31.12	-0.099609	-31.12	0		-31.22	-0.0830078	-31.22	0
-31.12	-1.11035	-31.12	0		-31.02	-0.0859379	-31.02	0		-31.12	-0.0869141	-31.12	0
-31.02	-1.12012	-31.02	0		-30.92	-0.101562	-30.92	0		-31.02	-0.0986328	-31.02	0
-30.92	-1.11035	-30.92	0		-30.82	-0.103516	-30.82	0		-30.92	-0.100586	-30.92	0
-30.82	-1.11426	-30.82	0		-30.72	-0.107422	-30.72	0		-30.82	-0.106445	-30.82	0
-30.72	-1.12012	-30.72	0		-30.62	-0.0976563	-30.62	0		-30.72	-0.100586	-30.72	0
-30.62	-1.12207	-30.62	0		-30.52	-0.0976563	-30.52	0		-30.62	-0.116211	-30.62	0
-30.52	-1.12598	-30.52	0		-30.42	-0.0996094	-30.42	0		-30.52	-0.125977	-30.52	0
-30.42	-1.10449	-30.42	0		-30.32	-0.0917966	-30.32	0		-30.42	-0.104492	-30.42	0
-30.32	-1.11035	-30.32	0		-30.22	-0.0781247	-30.22	0		-30.32	-0.114258	-30.32	0
-30.22	-1.09082	-30.22	0		-30.12	-0.0703121	-30.12	0		-30.22	-0.108398	-30.22	0
-30.12	-1.09277	-30.12	0		-30.02	-0.0664063	-30.02	0		-30.12	-0.108398	-30.12	0
-30.02	-1.09082	-30.02	0		-29.92	-0.0761721	-29.92	0		-30.02	-0.106445	-30.02	0
-29.92	-1.0791	-29.92	0		-29.82	-0.0878904	-29.82	0		-29.92	-0.114258	-29.92	0
-29.82	-1.06543	-29.82	0		-29.72	-0.078125	-29.72	0		-29.82	-0.108398	-29.82	0
-29.72	-1.05371	-29.72	0		-29.62	-0.078125	-29.62	0		-29.72	-0.102539	-29.72	0
-29.62	-1.06348	-29.62	0		-29.52	-0.0839844	-29.52	0		-29.62	-0.118164	-29.62	0
-29.52	-1.05566	-29.52	0		-29.42	-0.0976561	-29.42	0		-29.52	-0.102539	-29.52	0
-29.42	-1.05762	-29.42	0		-29.32	-0.0878906	-29.32	0		-29.42	-0.114258	-29.42	0
-29.32	-1.04395	-29.32	0		-29.22	-0.0859372	-29.22	0		-29.32	-0.0966797	-29.32	0
-29.22	-1.04395	-29.22	0		-29.12	-0.078125	-29.12	0		-29.22	-0.0966797	-29.22	0
-29.12	-1.03809	-29.12	0		-29.02	-0.078125	-29.02	0		-29.12	-0.0966797	-29.12	0
-29.02	-1.03613	-29.02	0		-28.92	-0.078125	-28.92	0		-29.02	-0.106445	-29.02	0
-28.92	-1.03613	-28.92	0		-28.82	-0.078125	-28.82	0		-28.92	-0.0986328	-28.92	0
-28.82	-1.03613	-28.82	0		-28.72	-0.0781254	-28.72	0		-28.82	-0.104492	-28.82	0
-28.72	-1.03613	-28.72	0		-28.62	-0.0878907	-28.62	0		-28.72	-0.104492	-28.72	0
-28.62	-1.02441	-28.62	0		-28.52	-0.0898433	-28.52	0		-28.62	-0.102539	-28.62	0
-28.52	-1.02441	-28.52	0		-28.42	-0.0664061	-28.42	0		-28.52	-0.114258	-28.52	0
-28.42	-1.0127	-28.42	0		-28.32	-0.0585938	-28.32	0		-28.42	-0.116211	-28.42	0
-28.32	-1.00684	-28.32	0		-28.22	-0.0703117	-28.22	0		-28.32	-0.0966797	-28.32	0
-28.22	-0.995117	-28.22	0		-28.12	-0.0488284	-28.12	0		-28.22	-0.106445	-28.22	0
-28.12	-0.983398	-28.12	0		-28.02	-0.0566403	-28.02	0		-28.12	-0.108398	-28.12	0
-28.02	-0.985351	-28.02	0		-27.92	-0.0488281	-27.92	0		-28.02	-0.102539	-28.02	0
-27.92	-0.973633	-27.92	0		-27.82	-0.0468752	-27.82	0		-27.92	-0.112305	-27.92	0
-27.82	-0.96582	-27.82	0		-27.72	-0.0761715	-27.72	0		-27.82	-0.116211	-27.82	0
-27.72	-0.948242	-27.72	0		-27.62	-0.0683593	-27.62	0		-27.72	-0.120117	-27.72	0
-27.62	-0.944336	-27.62	0		-27.52	-0.0664058	-27.52	0		-27.62	-0.108398	-27.62	0
-27.52	-0.942383	-27.52	0		-27.42	-0.0546875	-27.42	0		-27.52	-0.114258	-27.52	0
-27.42	-0.948242	-27.42	0		-27.32	-0.0546873	-27.32	0		-27.42	-0.116211	-27.42	0
-27.32	-0.938476	-27.32	0		-27.22	-0.0644527	-27.22	0		-27.32	-0.125977	-27.32	0
-27.22	-0.916992	-27.22	0		-27.12	-0.0546877	-27.12	0		-27.22	-0.118164	-27.22	0
-27.12	-0.905273	-27.12	0		-27.02	-0.0722653	-27.02	0		-27.12	-0.12207	-27.12	0
-27.02	-0.915039	-27.02	0		-26.92	-0.0624999	-26.92	0		-27.02	-0.118164	-27.02	0
-26.92	-0.922852	-26.92	0		-26.82	-0.0546875	-26.82	0		-26.92	-0.116211	-26.92	0
-26.82	-0.90918	-26.82	0		-26.72	-0.0546871	-26.72	0		-26.82	-0.125977	-26.82	0
-26.72	-0.916992	-26.72	0		-26.62	-0.0566405	-26.62	0		-26.72	-0.12793	-26.72	0
-26.62	-0.916992	-26.62	0		-26.52	-0.0488281	-26.52	0		-26.62	-0.12793	-26.62	0
-26.52	-0.90332	-26.52	0		-26.42	-0.046875	-26.42	0		-26.52	-0.133789	-26.52	0
-26.42	-0.90332	-26.42	0		-26.32	-0.0468745	-26.32	0		-26.42	-0.145508	-26.42	0
-26.32	-0.907226	-26.32	0		-26.22	-0.0351559	-26.22	0		-26.32	-0.15918	-26.32	0
-26.22	-0.895508	-26.22	0		-26.12	-0.0253906	-26.12	0		-26.22	-0.161133	-26.22	0
-26.12	-0.90332	-26.12	0		-26.02	-0.0175781	-26.02	0		-26.12	-0.15918	-26.12	0
-26.02	-0.891601	-26.02	0		-25.92	-0.0214835	-25.92	0		-26.02	-0.15332	-26.02	0
-25.92	-0.879883	-25.92	0		-25.82	0.00195318	-25.82	0		-25.92	-0.151367	-25.92	0
-25.82	-0.877929	-25.82	0		-25.72	0.00390625	-25.72	0		-25.82	-0.139648	-25.82	0
-25.72	-0.87207	-25.72	0		-25.62	0.00390625	-25.62	0		-25.72	-0.129883	-25.72	0
-25.62	-0.860352	-25.62	0		-25.52	-0.0136719	-25.52	0		-25.62	-0.135742	-25.62	0
-25.52	-0.860351	-25.52	0		-25.42	-0.0156247	-25.42	0		-25.52	-0.135742	-25.52	0
-25.42	-0.84668	-25.42	0		-25.32	-0.0156251	-25.32	0		-25.42	-0.135742	-25.42	0
-25.32	-0.838867	-25.32	0		-25.22	-0.0175777	-25.22	0		-25.32	-0.141602	-25.32	0
-25.22	-0.836914	-25.22	0		-25.12	-0.00585938	-25.12	0		-25.22	-0.139648	-25.22	0
-25.12	-0.825195	-25.12	0		-25.02	-0.00390595	-25.02	0		-25.12	-0.12207	-25.12	0
-25.02	-0.829101	-25.02	0		-24.92	-0.00585902	-24.92	0		-25.02	-0.120117	-25.02	0
-24.92	-0.817383	-24.92	0		-24.82	0.00195342	-24.82	0		-24.92	-0.118164	-24.92	0
-24.82	-0.805664	-24.82	0		-24.72	-0.00195307	-24.72	0		-24.82	-0.108398	-24.82	0
-24.72	-0.797852	-24.72	0		-24.62	0	-24.62	0		-24.72	-0.110352	-24.72	0
-24.62	-0.797852	-24.62	0		-24.52	0	-24.52	0		-24.62	-0.125977	-24.62	0
-24.52	-0.77832	-24.52	0		-24.42	3.57628e-07	-24.42	0		-24.52	-0.118164	-24.52	0
-24.42	-0.774414	-24.42	0		-24.32	-0.00976509	-24.32	0		-24.42	-0.12793	-24.42	0
-24.32	-0.774414	-24.32	0		-24.22	0.00390655	-24.22	0		-24.32	-0.12793	-24.32	0
-24.22	-0.766602	-24.22	0		-24.12	0.0117188	-24.12	0		-24.22	-0.135742	-24.22	0
-24.12	-0.760742	-24.12	0		-24.02	-0.00195318	-24.02	0		-24.12	-0.141602	-24.12	0
-24.02	-0.754882	-24.02	0		-23.92	-0.00585943	-23.92	0		-24.02	-0.141602	-24.02	0
-23.92	-0.743164	-23.92	0		-23.82	-0.0078125	-23.82	0		-23.92	-0.139648	-23.92	0
-23.82	-0.733398	-23.82	0		-23.72	-0.0175778	-23.72	0		-23.82	-0.145508	-23.82	0
-23.72	-0.733398	-23.72	0		-23.62	-0.0175781	-23.62	0		-23.72	-0.147461	-23.72	0
-23.62	-0.735352	-23.62	0		-23.52	-0.0253903	-23.52	0		-23.62	-0.141602	-23.62	0
-23.52	-0.737305	-23.52	0		-23.42	-0.015625	-23.42	0		-23.52	-0.129883	-23.52	0
-23.42	-0.739258	-23.42	0		-23.32	-0.0253906	-23.32	0		-23.42	-0.137695	-23.42	0
-23.32	-0.725585	-23.32	0		-23.22	-0.0273434	-23.22	0		-23.32	-0.131836	-23.32	0
-23.22	-0.711914	-23.22	0		-23.12	-0.0234375	-23.12	0		-23.22	-0.131836	-23.22	0
-23.12	-0.711914	-23.12	0		-23.02	-0.0234373	-23.02	0		-23.12	-0.131836	-23.12	0
-23.02	-0.733398	-23.02	0		-22.92	-0.0175781	-22.92	0		-23.02	-0.137695	-23.02	0
-22.92	-0.717773	-22.92	0		-22.82	-0.0273438	-22.82	0		-22.92	-0.139648	-22.92	0
-22.82	-0.71582	-22.82	0		-22.72	-0.0371094	-22.72	0		-22.82	-0.147461	-22.82	0
-22.72	-0.709961	-22.72	0		-22.62	-0.0449219	-22.62	0		-22.72	-0.157227	-22.72	0
-22.62	-0.700195	-22.62	0		-22.52	-0.0351567	-22.52	0		-22.62	-0.149414	-22.62	0
-22.52	-0.674804	-22.52	0		-22.42	-0.0585933	-22.42	0		-22.52	-0.141602	-22.52	0
-22.42	-0.665039	-22.42	0		-22.32	-0.0566406	-22.32	0		-22.42	-0.139648	-22.42	0
-22.32	-0.676757	-22.32	0		-22.22	-0.0664056	-22.22	0		-22.32	-0.151367	-22.32	0
-22.22	-0.672852	-22.22	0		-22.12	-0.0488281	-22.12	0		-22.22	-0.151367	-22.22	0
-22.12	-0.665039	-22.12	0		-22.02	-0.0527339	-22.02	0		-22.12	-0.149414	-22.12	0
-22.02	-0.65332	-22.02	0		-21.92	-0.042969	-21.92	0		-22.02	-0.15918	-22.02	0
-21.92	-0.643555	-21.92	0		-21.82	-0.0488276	-21.82	0		-21.92	-0.15332	-21.92	0
-21.82	-0.633789	-21.82	0		-21.72	-0.0371093	-21.72	0		-21.82	-0.141602	-21.82	0
-21.72	-0.649414	-21.72	0		-21.62	-0.0351563	-21.62	0		-21.72	-0.12793	-21.72	0
-21.62	-0.62793	-21.62	0		-21.52	-0.0449219	-21.52	0		-21.62	-0.139648	-21.62	0
-21.52	-0.61621	-21.52	0		-21.42	-0.0468748	-21.42	0		-21.52	-0.147461	-21.52	0
-21.42	-0.614258	-21.42	0		-21.32	-0.0468749	-21.32	0		-21.42	-0.15332	-21.42	0
-21.32	-0.596679	-21.32	0		-21.22	-0.0566403	-21.22	0		-21.32	-0.15918	-21.32	0
-21.22	-0.583008	-21.22	0		-21.12	-0.0488281	-21.12	0		-21.22	-0.139648	-21.22	0
-21.12	-0.569336	-21.12	0		-21.02	-0.0566403	-21.02	0		-21.12	-0.135742	-21.12	0
-21.02	-0.567383	-21.02	0		-20.92	-0.0488276	-20.92	0		-21.02	-0.141602	-21.02	0
-20.92	-0.567383	-20.92	0		-20.82	-0.0410156	-20.82	0		-20.92	-0.139648	-20.92	0
-20.82	-0.557617	-20.82	0		-20.72	-0.0429685	-20.72	0		-20.82	-0.141602	-20.82	0
-20.72	-0.547852	-20.72	0		-20.62	-0.046875	-20.62	0		-20.72	-0.139648	-20.72	0
-20.62	-0.553711	-20.62	0		-20.52	-0.0527344	-20.52	0		-20.62	-0.135742	-20.62	0
-20.52	-0.538086	-20.52	0		-20.42	-0.0644531	-20.42	0		-20.52	-0.12793	-20.52	0
-20.42	-0.536133	-20.42	0		-20.32	-0.0664063	-20.32	0		-20.42	-0.125977	-20.42	0
-20.32	-0.52832	-20.32	0		-20.22	-0.0664063	-20.22	0		-20.32	-0.12793	-20.32	0
-20.22	-0.516602	-20.22	0		-20.12	-0.0664063	-20.12	0		-20.22	-0.12793	-20.22	0
-20.12	-0.516602	-20.12	0		-20.02	-0.0839838	-20.02	0		-20.12	-0.139648	-20.12	0
-20.02	-0.504883	-20.02	0		-19.92	-0.0605465	-19.92	0		-20.02	-0.139648	-20.02	0
-19.92	-0.512695	-19.92	0		-19.82	-0.0507813	-19.82	0		-19.92	-0.137695	-19.92	0
-19.82	-0.504882	-19.82	0		-19.72	-0.0449221	-19.72	0		-19.82	-0.139648	-19.82	0
-19.72	-0.499023	-19.72	0		-19.62	-0.0527344	-19.62	0		-19.72	-0.129883	-19.72	0
-19.62	-0.493164	-19.62	0		-19.52	-0.0644531	-19.52	0		-19.62	-0.145508	-19.62	0
-19.52	-0.483398	-19.52	0		-19.42	-0.0664063	-19.42	0		-19.52	-0.12793	-19.52	0
-19.42	-0.485352	-19.42	0		-19.32	-0.0722654	-19.32	0		-19.42	-0.145508	-19.42	0
-19.32	-0.463867	-19.32	0		-19.22	-0.0781249	-19.22	0		-19.32	-0.147461	-19.32	0
-19.22	-0.456055	-19.22	0		-19.12	-0.078125	-19.12	0		-19.22	-0.15918	-19.22	0
-19.12	-0.454102	-19.12	0		-19.02	-0.0546874	-19.02	0		-19.12	-0.135742	-19.12	0
-19.02	-0.442382	-19.02	0		-18.92	-0.0605469	-18.92	0		-19.02	-0.135742	-19.02	0
-18.92	-0.430664	-18.92	0		-18.82	-0.0546873	-18.82	0		-18.92	-0.129883	-18.92	0
-18.82	-0.434569	-18.82	0		-18.72	-0.0585937	-18.72	0		-18.82	-0.120117	-18.82	0
-18.72	-0.413086	-18.72	0		-18.62	-0.0527344	-18.62	0		-18.72	-0.125977	-18.72	0
-18.62	-0.411133	-18.62	0		-18.52	-0.0371091	-18.52	0		-18.62	-0.118164	-18.62	0
-18.52	-0.40332	-18.52	0		-18.42	-0.0292967	-18.42	0		-18.52	-0.104492	-18.52	0
-18.42	-0.391602	-18.42	0		-18.32	-0.0234376	-18.32	0		-18.42	-0.104492	-18.42	0
-18.32	-0.383789	-18.32	0		-18.22	-0.0332025	-18.22	0		-18.32	-0.0966797	-18.32	0
-18.22	-0.383789	-18.22	0		-18.12	-0.0292969	-18.12	0		-18.22	-0.0966797	-18.22	0
-18.12	-0.383789	-18.12	0		-18.02	-0.0195316	-18.02	0		-18.12	-0.0908203	-18.12	0
-18.02	-0.374023	-18.02	0		-17.92	-0.0371089	-17.92	0		-18.02	-0.0673828	-18.02	0
-17.92	-0.375977	-17.92	0		-17.82	-0.042968	-17.82	0		-17.92	-0.0693359	-17.92	0
-17.82	-0.381835	-17.82	0		-17.72	-0.0205073	-17.72	0		-17.82	-0.0595703	-17.82	0
-17.72	-0.354492	-17.72	0		-17.62	-0.0175781	-17.62	0		-17.72	-0.0634766	-17.72	0
-17.62	-0.344727	-17.62	0		-17.52	-0.0175777	-17.52	0		-17.62	-0.0576172	-17.62	0
-17.52	-0.34082	-17.52	0		-17.42	-0.00976497	-17.42	0		-17.52	-0.0517578	-17.52	0
-17.42	-0.352539	-17.42	0		-17.32	0.0039064	-17.32	0		-17.42	-0.0595703	-17.42	0
-17.32	-0.348633	-17.32	0		-17.22	-0.0117191	-17.22	0		-17.32	-0.0673828	-17.32	0
-17.22	-0.348633	-17.22	0		-17.12	-0.0253906	-17.12	0		-17.22	-0.0791016	-17.22	0
-17.12	-0.338867	-17.12	0		-17.02	-0.0156249	-17.02	0		-17.12	-0.0751953	-17.12	0
-17.02	-0.331055	-17.02	0		-16.92	-0.00976533	-16.92	0		-17.02	-0.0693359	-17.02	0
-16.92	-0.342773	-16.92	0		-16.82	-0.00390625	-16.82	0		-16.92	-0.0791016	-16.92	0
-16.82	-0.342773	-16.82	0		-16.72	-0.00585938	-16.72	0		-16.82	-0.0712891	-16.82	0
-16.72	-0.344727	-16.72	0		-16.62	-0.0136719	-16.62	0		-16.72	-0.0751953	-16.72	0
-16.62	-0.333008	-16.62	0		-16.52	-0.0253897	-16.52	0		-16.62	-0.0673828	-16.62	0
-16.52	-0.325195	-16.52	0		-16.42	-0.0156246	-16.42	0		-16.52	-0.0517578	-16.52	0
-16.42	-0.31543	-16.42	0		-16.32	-0.0156244	-16.32	0		-16.42	-0.0595703	-16.42	0
-16.32	-0.331054	-16.32	0		-16.22	-0.00781199	-16.22	0		-16.32	-0.0576172	-16.32	0
-16.22	-0.313477	-16.22	0		-16.12	0.00585938	-16.12	0		-16.22	-0.0654297	-16.22	0
-16.12	-0.301758	-16.12	0		-16.02	0.00781287	-16.02	0		-16.12	-0.0556641	-16.12	0
-16.02	-0.323242	-16.02	0		-15.92	-0.0117185	-15.92	0		-16.02	-0.0498047	-16.02	0
-15.92	-0.319336	-15.92	0		-15.82	-0.0195308	-15.82	0		-15.92	-0.0654297	-15.92	0
-15.82	-0.313476	-15.82	0		-15.72	-0.0351562	-15.72	0		-15.82	-0.0693359	-15.82	0
-15.72	-0.320313	-15.72	0		-15.62	-0.0449219	-15.62	0		-15.72	-0.0634766	-15.72	0
-15.62	-0.313477	-15.62	0		-15.52	-0.0273433	-15.52	0		-15.62	-0.0576172	-15.62	0
-15.52	-0.307616	-15.52	0		-15.42	-0.0175778	-15.42	0		-15.52	-0.0439453	-15.52	0
-15.42	-0.288086	-15.42	0		-15.32	-0.0156246	-15.32	0		-15.42	-0.0400391	-15.42	0
-15.32	-0.286132	-15.32	0		-15.22	-0.0156249	-15.22	0		-15.32	-0.0458984	-15.32	0
-15.22	-0.264648	-15.22	0		-15.12	-0.0273438	-15.12	0		-15.22	-0.0576172	-15.22	0
-15.12	-0.254883	-15.12	0		-15.02	-0.0058593	-15.02	0		-15.12	-0.0419922	-15.12	0
-15.02	-0.264648	-15.02	0		-14.92	-0.0097654	-14.92	0		-15.02	-0.0478516	-15.02	0
-14.92	-0.245117	-14.92	0		-14.82	-0.00585885	-14.82	0		-14.92	-0.0283203	-14.92	0
-14.82	-0.243164	-14.82	0		-14.72	-0.00195275	-14.72	0		-14.82	-0.0361328	-14.82	0
-14.72	-0.225586	-14.72	0		-14.62	-0.00585938	-14.62	0		-14.72	-0.0380859	-14.72	0
-14.62	-0.217773	-14.62	0		-14.52	-0.00390595	-14.52	0		-14.62	-0.0263672	-14.62	0
-14.52	-0.213867	-14.52	0		-14.42	0.00585945	-14.42	0		-14.52	-0.0205078	-14.52	0
-14.42	-0.22168	-14.42	0		-14.32	0.0078128	-14.32	0		-14.42	-0.0107422	-14.42	0
-14.32	-0.233398	-14.32	0		-14.22	0.015625	-14.22	0		-14.32	0.0107422	-14.32	0
-14.22	-0.217773	-14.22	0		-14.12	0.015625	-14.12	0		-14.22	0.0146484	-14.22	0
-14.12	-0.225586	-14.12	0		-14.02	0.0214849	-14.02	0		-14.12	0.00683594	-14.12	0
-14.02	-0.223633	-14.02	0		-13.92	0.0410159	-13.92	0		-14.02	0.0107422	-14.02	0
-13.92	-0.21582	-13.92	0		-13.82	0.0429688	-13.82	0		-13.92	0.0185547	-13.92	0
-13.82	-0.21582	-13.82	0		-13.72	0.0429688	-13.72	0		-13.82	0.0166016	-13.82	0
-13.72	-0.227539	-13.72	0		-13.62	0.03125	-13.62	0		-13.72	0.0166016	-13.72	0
-13.62	-0.21582	-13.62	0		-13.52	0.0253906	-13.52	0		-13.62	0.0107422	-13.62	0
-13.52	-0.21582	-13.52	0		-13.42	0.0234375	-13.42	0		-13.52	0.0244141	-13.52	0
-13.42	-0.206055	-13.42	0		-13.32	0.0234379	-13.32	0		-13.42	0.0400391	-13.42	0
-13.32	-0.192383	-13.32	0		-13.22	0.035156	-13.22	0		-13.32	0.0341797	-13.32	0
[truncated: 6,604 more rows]

## Sheet: Figure S3 41103NA03 with DCAF1
n=1					n=2					n=3
[truncated: 7,473 more rows]

## Sheet: Figure S3 41103NA02 with WDR5
n=1					n=2					n=3
[truncated: 8,085 more rows]

[truncated: 3 more sheets: Figure S3 41103N A03 with WDR5, Figure S7A-E, Figure S8 cell tox]
